# Supplementary material for: PacBio full-length transcriptome and WGCNA reveal varietal co-expression networks and regulatory dynamics during tea plant (Camellia sinensis) bud dormancy
Source: Front Plant Sci. 2026 Apr 27;17:1738399. doi: 10.3389/fpls.2026.1738399 (PMC13158194; doi:10.3389/fpls.2026.1738399)
Supplement: Supplementary file 1 [file DataSheet1.zip]

Archive with 1 entries (1 files):
- Supplemental_File_S2_Annotation_1.xls
