# Supplementary material for: PacBio full-length transcriptome and WGCNA reveal varietal co-expression networks and regulatory dynamics during tea plant (Camellia sinensis) bud dormancy
Source: Front Plant Sci. 2026 Apr 27;17:1738399. doi: 10.3389/fpls.2026.1738399 (PMC13158194; doi:10.3389/fpls.2026.1738399)
Supplement: Supplementary file 1 [file DataSheet1.zip › Supplemental_File_S2_Annotation_1.xls]

Gene_id	chromosome	Strand	start	end	length	FD01_readcount	FD02_readcount	FD03_readcount	FD04_readcount	FD05_readcount	FD06_readcount	FD07_readcount	FD08_readcount	FD09_a_readcount	FD10_b_readcount	FD11_c_readcount	FD12_d_readcount	FD13_e_readcount	FD14_f_readcount	FD_101_readcount	FD_102_readcount	FD_e_readcount	FD01_fpkm	FD02_fpkm	FD03_fpkm	FD04_fpkm	FD05_fpkm	FD06_fpkm	FD07_fpkm	FD08_fpkm	FD09_a_fpkm	FD10_b_fpkm	FD11_c_fpkm	FD12_d_fpkm	FD13_e_fpkm	FD14_f_fpkm	FD_101_fpkm	FD_102_fpkm	FD_e_fpkm	FD01_group_fpkm	FD_101_group_fpkm	FD02_group_fpkm	FD03_group_fpkm	FD04_group_fpkm	FD_102_group_fpkm	FD05_group_fpkm	FD06_group_fpkm	FD07_group_fpkm	FD08_group_fpkm
Novelgene0001	Scaffold13422	+	97866	103361	1512	2	7	1	2	0	21	5	9	5	2	0	5	2	4	4	0	1	0.0	0.1	0.0	0.0	0.0	0.4	0.1	0.1	0.1	0.0	0.0	0.1	0.0	0.1	0.1	0.0	0.0	0.0	0.1	0.1	0.0	0.0	0.0	0.0	0.4	0.1	0.1
Novelgene0002	Scaffold1659	+	189900	197300	4991	1	0	2	20	9	31	16	11	29	22	11	7	26	27	1	16	31	0.0	0.0	0.0	0.1	0.0	0.2	0.1	0.0	0.1	0.1	0.1	0.0	0.1	0.1	0.0	0.1	0.2	0.0	0.0	0.0	0.0	0.1	0.1	0.0	0.2	0.1	0.0
Novelgene0003	Scaffold1659	+	214737	217435	2699	1	0	0	11	0	2	2	8	15	6	0	0	1	1	9	0	0	0.0	0.0	0.0	0.1	0.0	0.0	0.0	0.1	0.1	0.1	0.0	0.0	0.0	0.0	0.1	0.0	0.0	0.0	0.1	0.0	0.0	0.1	0.0	0.0	0.0	0.0	0.1
Novelgene0004	Scaffold1659	+	221482	229057	2583	0	0	0	0	0	0	0	0	0	0	0	0	0	0	0	0	0	0.0	0.0	0.0	0.0	0.0	0.0	0.0	0.0	0.0	0.0	0.0	0.0	0.0	0.0	0.0	0.0	0.0	0.0	0.0	0.0	0.0	0.0	0.0	0.0	0.0	0.0	0.0
Novelgene0005	Scaffold1659	+	289237	354448	3452	672	531	723	561	644	278	573	599	487	662	693	659	907	401	967	963	1242	7.6	6.0	7.3	6.2	7.0	3.4	6.1	5.1	4.7	7.4	7.4	7.3	9.4	4.4	10.5	9.0	14.8	7.6	10.5	6.0	7.3	6.2	9.0	7.0	3.4	6.1	5.1
Novelgene0006	Scaffold1659	+	409187	419991	3212	0	0	0	0	0	0	0	0	0	0	0	0	0	0	0	0	0	0.0	0.0	0.0	0.0	0.0	0.0	0.0	0.0	0.0	0.0	0.0	0.0	0.0	0.0	0.0	0.0	0.0	0.0	0.0	0.0	0.0	0.0	0.0	0.0	0.0	0.0	0.0
Novelgene0007	Scaffold1659	+	639450	640759	1270	0	0	0	0	0	0	0	0	0	0	0	0	0	0	0	0	0	0.0	0.0	0.0	0.0	0.0	0.0	0.0	0.0	0.0	0.0	0.0	0.0	0.0	0.0	0.0	0.0	0.0	0.0	0.0	0.0	0.0	0.0	0.0	0.0	0.0	0.0	0.0
Novelgene0008	Scaffold1659	+	1211123	1215797	2142	126	322	71	257	185	126	450	357	329	645	368	447	215	148	451	242	129	1.4	3.7	0.7	2.8	2.0	1.6	4.8	3.1	3.2	7.3	3.9	4.9	2.2	1.6	4.9	2.3	1.5	1.4	4.9	3.7	0.7	2.8	2.3	2.0	1.6	4.8	3.1
Novelgene0009	Scaffold1659	+	1460819	1462710	1643	4	1	2	4	1	4	10	9	1	6	5	6	0	0	8	5	0	0.1	0.0	0.0	0.1	0.0	0.1	0.1	0.1	0.0	0.1	0.1	0.1	0.0	0.0	0.1	0.1	0.0	0.1	0.1	0.0	0.0	0.1	0.1	0.0	0.1	0.1	0.1
Novelgene0010	Scaffold1659	+	1505083	1508261	3058	0	0	0	0	0	0	0	0	0	0	0	0	0	0	0	0	0	0.0	0.0	0.0	0.0	0.0	0.0	0.0	0.0	0.0	0.0	0.0	0.0	0.0	0.0	0.0	0.0	0.0	0.0	0.0	0.0	0.0	0.0	0.0	0.0	0.0	0.0	0.0
Novelgene0011	Scaffold1650	+	165934	177047	2991	27	78	21	108	64	22	29	57	37	50	47	41	39	28	68	60	21	0.3	0.8	0.2	1.1	0.6	0.2	0.3	0.4	0.3	0.5	0.4	0.4	0.4	0.3	0.7	0.5	0.2	0.3	0.7	0.8	0.2	1.1	0.5	0.6	0.2	0.3	0.4
Novelgene0012	Scaffold1650	+	472199	474838	2640	0	0	0	0	0	2	0	0	0	0	0	0	4	0	0	0	7	0.0	0.0	0.0	0.0	0.0	0.0	0.0	0.0	0.0	0.0	0.0	0.0	0.0	0.0	0.0	0.0	0.1	0.0	0.0	0.0	0.0	0.0	0.0	0.0	0.0	0.0	0.0
Novelgene0013	Scaffold1650	+	585219	599339	3207	117	103	83	139	63	109	139	130	97	128	119	94	65	86	127	99	96	1.1	1.0	0.7	1.3	0.6	1.1	1.2	0.9	0.8	1.2	1.0	0.8	0.5	0.8	1.1	0.8	0.9	1.1	1.1	1.0	0.7	1.3	0.8	0.6	1.1	1.2	0.9
Novelgene0014	Scaffold1650	+	601237	602210	974	476	360	336	439	350	205	315	524	434	340	277	399	257	228	513	462	477	11.9	9.0	7.5	10.7	8.4	5.6	7.5	9.9	9.3	8.4	6.5	9.7	5.9	5.5	12.4	9.5	12.5	11.9	12.4	9.0	7.5	10.7	9.5	8.4	5.6	7.5	9.9
Novelgene0015	Scaffold1650	+	873915	898879	2340	252	219	238	232	198	167	200	304	226	261	173	233	252	218	215	181	255	2.9	2.5	2.4	2.6	2.2	2.1	2.1	2.6	2.2	2.9	1.8	2.6	2.6	2.4	2.3	1.7	3.0	2.9	2.3	2.5	2.4	2.6	1.7	2.2	2.1	2.1	2.6
Novelgene0016	Scaffold1650	+	899357	901003	775	0	0	0	0	2	0	1	0	0	1	0	0	0	0	0	0	0	0.0	0.0	0.0	0.0	0.1	0.0	0.0	0.0	0.0	0.0	0.0	0.0	0.0	0.0	0.0	0.0	0.0	0.0	0.0	0.0	0.0	0.0	0.0	0.1	0.0	0.0	0.0
Novelgene0017	Scaffold1650	+	1136257	1144048	2900	934	1064	893	1374	1315	1194	1519	1805	1497	1443	1527	979	1530	1082	1037	1335	858	8.5	9.7	7.2	12.2	11.6	11.9	13.1	12.4	11.7	13.0	13.1	8.7	12.7	9.5	9.1	10.0	8.2	8.5	9.1	9.7	7.2	12.2	10.0	11.6	11.9	13.1	12.4
Novelgene0018	Scaffold1650	+	1211782	1215696	3915	3	7	5	9	5	0	4	10	3	12	1	2	3	2	1	0	0	0.0	0.0	0.0	0.1	0.0	0.0	0.0	0.0	0.0	0.1	0.0	0.0	0.0	0.0	0.0	0.0	0.0	0.0	0.0	0.0	0.0	0.1	0.0	0.0	0.0	0.0	0.0
Novelgene0019	Scaffold1651	+	451484	453941	2458	0	0	0	0	0	0	0	0	0	0	0	0	0	0	0	0	0	0.0	0.0	0.0	0.0	0.0	0.0	0.0	0.0	0.0	0.0	0.0	0.0	0.0	0.0	0.0	0.0	0.0	0.0	0.0	0.0	0.0	0.0	0.0	0.0	0.0	0.0	0.0
Novelgene0020	Scaffold1656	+	44245	45968	1724	0	0	0	0	0	0	0	0	0	0	0	0	0	0	5	0	0	0.0	0.0	0.0	0.0	0.0	0.0	0.0	0.0	0.0	0.0	0.0	0.0	0.0	0.0	0.1	0.0	0.0	0.0	0.1	0.0	0.0	0.0	0.0	0.0	0.0	0.0	0.0
Novelgene0021	Scaffold1656	+	459847	461702	1856	0	0	0	1	0	0	0	1	0	0	0	0	3	0	1	1	0	0.0	0.0	0.0	0.0	0.0	0.0	0.0	0.0	0.0	0.0	0.0	0.0	0.0	0.0	0.0	0.0	0.0	0.0	0.0	0.0	0.0	0.0	0.0	0.0	0.0	0.0	0.0
Novelgene0022	Scaffold1656	+	470782	477547	6540	2	0	1	20	8	14	5	12	7	4	12	8	31	8	0	6	4	0.0	0.0	0.0	0.1	0.0	0.1	0.0	0.0	0.0	0.0	0.0	0.0	0.1	0.0	0.0	0.0	0.0	0.0	0.0	0.0	0.0	0.1	0.0	0.0	0.1	0.0	0.0
Novelgene0023	Scaffold1656	+	600417	603978	3562	120	58	139	91	86	76	104	103	134	116	76	47	66	30	156	310	84	0.8	0.4	0.8	0.6	0.6	0.6	0.7	0.5	0.8	0.8	0.5	0.3	0.4	0.2	1.0	1.7	0.6	0.8	1.0	0.4	0.8	0.6	1.7	0.6	0.6	0.7	0.5
Novelgene0024	Scaffold1656	+	992776	996138	3363	0	0	0	0	6	0	0	0	0	0	0	0	0	0	0	0	0	0.0	0.0	0.0	0.0	0.0	0.0	0.0	0.0	0.0	0.0	0.0	0.0	0.0	0.0	0.0	0.0	0.0	0.0	0.0	0.0	0.0	0.0	0.0	0.0	0.0	0.0	0.0
Novelgene0025	Scaffold1656	+	1404155	1405920	1766	10	3	7	4	4	0	12	18	21	4	3	27	5	4	12	8	4	0.1	0.0	0.1	0.1	0.1	0.0	0.2	0.2	0.2	0.1	0.0	0.4	0.1	0.1	0.2	0.1	0.1	0.1	0.2	0.0	0.1	0.1	0.1	0.1	0.0	0.2	0.2
Novelgene0026	Scaffold1099	+	47735	50028	2294	4	4	5	5	2	0	2	9	3	1	1	4	4	0	2	0	0	0.0	0.0	0.0	0.1	0.0	0.0	0.0	0.1	0.0	0.0	0.0	0.0	0.0	0.0	0.0	0.0	0.0	0.0	0.0	0.0	0.0	0.1	0.0	0.0	0.0	0.0	0.1
Novelgene0027	Scaffold1099	+	83714	85429	1716	277	230	355	486	144	66	62	110	95	78	71	95	150	182	225	345	34	3.9	3.3	4.5	6.7	2.0	1.0	0.8	1.2	1.2	1.1	0.9	1.3	1.9	2.5	3.1	4.0	0.5	3.9	3.1	3.3	4.5	6.7	4.0	2.0	1.0	0.8	1.2
Novelgene0028	Scaffold1099	+	196501	197697	1197	12	9	12	2	0	1	2	0	0	0	0	3	0	4	5	10	3	0.2	0.2	0.2	0.0	0.0	0.0	0.0	0.0	0.0	0.0	0.0	0.1	0.0	0.1	0.1	0.2	0.1	0.2	0.1	0.2	0.2	0.0	0.2	0.0	0.0	0.0	0.0
Novelgene0029	Scaffold1099	+	735454	792616	3672	7	23	8	19	19	13	58	178	89	142	145	16	34	15	95	16	6	0.1	0.2	0.1	0.2	0.2	0.1	0.5	1.2	0.7	1.3	1.2	0.1	0.3	0.1	0.8	0.1	0.1	0.1	0.8	0.2	0.1	0.2	0.1	0.2	0.1	0.5	1.2
Novelgene0030	Scaffold1099	+	825391	839283	1873	41	48	49	30	48	60	48	60	72	55	55	57	40	88	35	51	41	0.6	0.7	0.6	0.4	0.6	0.9	0.6	0.6	0.8	0.7	0.7	0.8	0.5	1.2	0.5	0.6	0.6	0.6	0.5	0.7	0.6	0.4	0.6	0.6	0.9	0.6	0.6
Novelgene0031	Scaffold1099	+	971251	978019	1722	0	0	0	0	0	0	0	0	0	0	0	0	2	20	1	0	6	0.0	0.0	0.0	0.0	0.0	0.0	0.0	0.0	0.0	0.0	0.0	0.0	0.0	0.3	0.0	0.0	0.1	0.0	0.0	0.0	0.0	0.0	0.0	0.0	0.0	0.0	0.0
Novelgene0032	Scaffold1096	+	371257	375026	2750	12	17	27	28	11	9	37	47	29	39	28	18	44	12	15	23	13	0.2	0.3	0.4	0.4	0.2	0.1	0.5	0.5	0.4	0.6	0.4	0.3	0.6	0.2	0.2	0.3	0.2	0.2	0.2	0.3	0.4	0.4	0.3	0.2	0.1	0.5	0.5
Novelgene0033	Scaffold1096	+	382363	424001	3283	8830	9508	8861	9767	8941	4103	10739	14689	13808	10589	12075	13765	14743	12956	11211	10930	10589	126.5	136.4	112.7	136.0	123.3	64.2	145.2	157.9	168.7	149.6	162.1	191.3	192.8	179.4	154.2	128.6	158.9	126.5	154.2	136.4	112.7	136.0	128.6	123.3	64.2	145.2	157.9
Novelgene0034	Scaffold16921	+	41322	43390	1919	0	0	0	9	0	0	0	0	0	0	0	0	0	0	0	0	0	0.0	0.0	0.0	0.1	0.0	0.0	0.0	0.0	0.0	0.0	0.0	0.0	0.0	0.0	0.0	0.0	0.0	0.0	0.0	0.0	0.0	0.1	0.0	0.0	0.0	0.0	0.0
Novelgene0035	Scaffold1095	+	261545	264500	2956	91	99	84	173	116	136	203	166	232	247	183	91	173	70	170	129	268	0.8	0.8	0.6	1.4	0.9	1.2	1.6	1.0	1.6	2.0	1.4	0.7	1.3	0.6	1.3	0.9	2.3	0.8	1.3	0.8	0.6	1.4	0.9	0.9	1.2	1.6	1.0
Novelgene0036	Scaffold1095	+	283742	285854	2113	0	1	0	1	0	6	0	2	2	1	1	0	0	3	0	0	0	0.0	0.0	0.0	0.0	0.0	0.1	0.0	0.0	0.0	0.0	0.0	0.0	0.0	0.0	0.0	0.0	0.0	0.0	0.0	0.0	0.0	0.0	0.0	0.0	0.1	0.0	0.0
Novelgene0037	Scaffold1095	+	287743	293874	3125	35	102	60	143	58	74	67	106	60	62	44	41	29	18	15	78	8	0.3	1.0	0.5	1.4	0.5	0.8	0.6	0.8	0.5	0.6	0.4	0.4	0.3	0.2	0.1	0.6	0.1	0.3	0.1	1.0	0.5	1.4	0.6	0.5	0.8	0.6	0.8
Novelgene0038	Scaffold1092	+	274529	276323	918	44	21	26	73	4	204	46	55	17	13	7	1	20	2	9	36	1	1.2	0.6	0.6	1.9	0.1	5.9	1.2	1.1	0.4	0.3	0.2	0.0	0.5	0.1	0.2	0.8	0.0	1.2	0.2	0.6	0.6	1.9	0.8	0.1	5.9	1.2	1.1
Novelgene0039	Scaffold1092	+	279341	281407	2067	135	123	43	160	60	94	133	222	181	105	143	142	174	60	136	185	144	1.6	1.5	0.5	1.8	0.7	1.2	1.5	2.0	1.8	1.2	1.6	1.6	1.9	0.7	1.5	1.8	1.8	1.6	1.5	1.5	0.5	1.8	1.8	0.7	1.2	1.5	2.0
Novelgene0040	Scaffold1092	+	289857	292018	2162	7	4	0	21	1	21	10	7	23	19	10	0	3	6	3	8	4	0.1	0.0	0.0	0.2	0.0	0.3	0.1	0.1	0.2	0.2	0.1	0.0	0.0	0.1	0.0	0.1	0.0	0.1	0.0	0.0	0.0	0.2	0.1	0.0	0.3	0.1	0.1
Novelgene0041	Scaffold1092	+	479543	484575	2765	198	247	256	211	233	241	283	292	361	182	228	149	223	130	133	177	57	1.7	2.2	2.0	1.8	2.0	2.3	2.4	1.9	2.7	1.6	1.9	1.3	1.8	1.1	1.1	1.3	0.5	1.7	1.1	2.2	2.0	1.8	1.3	2.0	2.3	2.4	1.9
Novelgene0042	Scaffold1092	+	631773	634428	2656	0	2	4	4	0	0	8	0	0	1	8	0	0	0	6	1	6	0.0	0.0	0.0	0.0	0.0	0.0	0.1	0.0	0.0	0.0	0.1	0.0	0.0	0.0	0.1	0.0	0.1	0.0	0.1	0.0	0.0	0.0	0.0	0.0	0.0	0.1	0.0
Novelgene0043	Scaffold1092	+	660210	663414	3205	0	1	0	0	0	1	16	10	8	0	4	0	0	0	0	0	0	0.0	0.0	0.0	0.0	0.0	0.0	0.1	0.1	0.1	0.0	0.0	0.0	0.0	0.0	0.0	0.0	0.0	0.0	0.0	0.0	0.0	0.0	0.0	0.0	0.0	0.1	0.1
Novelgene0044	Scaffold1093	+	417165	420445	3281	0	0	0	0	0	0	0	0	0	0	0	0	0	0	0	0	0	0.0	0.0	0.0	0.0	0.0	0.0	0.0	0.0	0.0	0.0	0.0	0.0	0.0	0.0	0.0	0.0	0.0	0.0	0.0	0.0	0.0	0.0	0.0	0.0	0.0	0.0	0.0
Novelgene0045	Scaffold1093	+	438529	439443	915	30	33	10	20	25	15	18	34	32	31	44	21	21	19	19	27	28	0.8	0.9	0.2	0.5	0.6	0.4	0.5	0.7	0.7	0.8	1.1	0.5	0.5	0.5	0.5	0.6	0.8	0.8	0.5	0.9	0.2	0.5	0.6	0.6	0.4	0.5	0.7
Novelgene0046	Scaffold1093	+	493790	496759	2970	23	104	32	97	102	133	142	151	146	127	84	78	171	64	52	78	111	0.2	0.9	0.2	0.8	0.8	1.2	1.1	0.9	1.0	1.0	0.6	0.6	1.3	0.5	0.4	0.5	1.0	0.2	0.4	0.9	0.2	0.8	0.5	0.8	1.2	1.1	0.9
Novelgene0047	Scaffold1093	+	532359	536786	4428	13	10	0	5	5	4	32	20	13	17	16	3	20	0	3	4	6	0.1	0.1	0.0	0.0	0.0	0.0	0.2	0.1	0.1	0.1	0.1	0.0	0.1	0.0	0.0	0.0	0.1	0.1	0.0	0.1	0.0	0.0	0.0	0.0	0.0	0.2	0.1
Novelgene0048	Scaffold1093	+	640706	643778	3073	0	1	0	0	0	0	6	0	0	2	0	0	4	0	6	0	1	0.0	0.0	0.0	0.0	0.0	0.0	0.0	0.0	0.0	0.0	0.0	0.0	0.0	0.0	0.0	0.0	0.0	0.0	0.0	0.0	0.0	0.0	0.0	0.0	0.0	0.0	0.0
Novelgene0049	Scaffold1093	+	690679	693728	3050	1	16	0	12	8	1	5	13	34	17	9	21	20	13	3	10	20	0.0	0.1	0.0	0.1	0.1	0.0	0.0	0.1	0.2	0.1	0.1	0.2	0.1	0.1	0.0	0.1	0.2	0.0	0.0	0.1	0.0	0.1	0.1	0.1	0.0	0.0	0.1
Novelgene0050	Scaffold1093	+	751225	751652	428	90	41	182	59	55	26	68	74	107	49	39	34	54	22	29	224	29	5.1	2.3	9.2	3.3	3.0	1.6	3.7	3.2	5.2	2.8	2.1	1.9	2.8	1.2	1.6	10.5	1.7	5.1	1.6	2.3	9.2	3.3	10.5	3.0	1.6	3.7	3.2
Novelgene0051	Scaffold1093	+	755246	756547	1302	991	293	1322	386	395	35	246	308	449	160	142	263	205	160	230	1365	151	18.6	5.5	22.0	7.0	7.1	0.7	4.4	4.3	7.2	3.0	2.5	4.8	3.5	2.9	4.1	21.0	3.0	18.6	4.1	5.5	22.0	7.0	21.0	7.1	0.7	4.4	4.3
Novelgene0052	Scaffold1093	+	848130	850775	2591	0	0	0	1	0	0	4	0	1	1	0	0	0	0	1	0	0	0.0	0.0	0.0	0.0	0.0	0.0	0.0	0.0	0.0	0.0	0.0	0.0	0.0	0.0	0.0	0.0	0.0	0.0	0.0	0.0	0.0	0.0	0.0	0.0	0.0	0.0	0.0
Novelgene0053	Scaffold1093	+	899726	902790	2938	7	9	0	7	19	17	9	25	6	1	1	13	1	0	10	11	2	0.1	0.1	0.0	0.1	0.2	0.2	0.1	0.2	0.1	0.0	0.0	0.1	0.0	0.0	0.1	0.1	0.0	0.1	0.1	0.1	0.0	0.1	0.1	0.2	0.2	0.1	0.2
Novelgene0054	Scaffold1093	+	1173573	1175864	2292	0	0	0	0	0	0	0	0	0	0	0	0	0	0	0	0	0	0.0	0.0	0.0	0.0	0.0	0.0	0.0	0.0	0.0	0.0	0.0	0.0	0.0	0.0	0.0	0.0	0.0	0.0	0.0	0.0	0.0	0.0	0.0	0.0	0.0	0.0	0.0
Novelgene0055	Scaffold1093	+	1296434	1298461	2028	99	58	99	28	56	18	91	109	61	11	6	77	7	0	7	98	8	1.2	0.7	1.1	0.3	0.6	0.2	1.0	1.0	0.6	0.1	0.1	0.9	0.1	0.0	0.1	1.0	0.1	1.2	0.1	0.7	1.1	0.3	1.0	0.6	0.2	1.0	1.0
Novelgene0056	Scaffold1091	+	202110	203358	1249	21	28	11	14	15	41	154	189	170	115	63	28	5	4	16	37	6	0.4	0.5	0.2	0.3	0.3	0.9	2.8	2.8	2.8	2.2	1.2	0.5	0.1	0.1	0.3	0.6	0.1	0.4	0.3	0.5	0.2	0.3	0.6	0.3	0.9	2.8	2.8
Novelgene0057	Scaffold1091	+	362031	362370	340	28	31	25	17	33	14	42	58	72	37	32	24	26	48	36	22	4	2.0	2.2	1.6	1.2	2.3	1.1	2.8	3.1	4.4	2.6	2.2	1.7	1.7	3.3	2.5	1.3	0.3	2.0	2.5	2.2	1.6	1.2	1.3	2.3	1.1	2.8	3.1
Novelgene0058	Scaffold1091	+	466099	472008	2829	521	611	310	482	446	314	396	413	317	481	347	604	374	221	708	502	85	5.4	6.4	2.9	4.9	4.5	3.6	3.9	3.2	2.8	4.9	3.4	6.1	3.5	2.2	7.1	4.3	0.9	5.4	7.1	6.4	2.9	4.9	4.3	4.5	3.6	3.9	3.2
Novelgene0059	Scaffold1091	+	476073	479327	3255	1	8	0	0	0	0	0	0	0	2	1	0	0	0	8	0	0	0.0	0.1	0.0	0.0	0.0	0.0	0.0	0.0	0.0	0.0	0.0	0.0	0.0	0.0	0.1	0.0	0.0	0.0	0.1	0.1	0.0	0.0	0.0	0.0	0.0	0.0	0.0
Novelgene0060	Scaffold1091	+	648761	649977	1217	3	24	24	15	8	7	26	25	25	16	3	13	13	14	10	13	26	0.1	0.5	0.4	0.3	0.2	0.2	0.5	0.4	0.4	0.3	0.1	0.3	0.2	0.3	0.2	0.2	0.5	0.1	0.2	0.5	0.4	0.3	0.2	0.2	0.2	0.5	0.4
Novelgene0061	Scaffold1091	+	683504	686131	2628	2	14	0	19	9	33	26	30	42	11	21	2	16	23	11	29	1	0.0	0.1	0.0	0.2	0.1	0.3	0.2	0.2	0.3	0.1	0.2	0.0	0.1	0.2	0.1	0.2	0.0	0.0	0.1	0.1	0.0	0.2	0.2	0.1	0.3	0.2	0.2
Novelgene0062	Scaffold1091	+	695108	698148	3041	1	10	0	6	17	0	15	11	1	6	13	1	9	4	22	1	1	0.0	0.1	0.0	0.0	0.1	0.0	0.1	0.1	0.0	0.0	0.1	0.0	0.1	0.0	0.2	0.0	0.0	0.0	0.2	0.1	0.0	0.0	0.0	0.1	0.0	0.1	0.1
Novelgene0063	Scaffold1091	+	739946	741181	1236	19	7	24	11	23	12	7	23	9	17	28	10	22	0	11	39	3	0.4	0.1	0.4	0.2	0.4	0.3	0.1	0.3	0.2	0.3	0.5	0.2	0.4	0.0	0.2	0.6	0.1	0.4	0.2	0.1	0.4	0.2	0.6	0.4	0.3	0.1	0.3
Novelgene0064	Scaffold1091	+	745071	746564	1494	3	5	11	4	0	13	4	10	14	14	6	1	10	6	9	33	0	0.0	0.1	0.2	0.1	0.0	0.2	0.1	0.1	0.2	0.2	0.1	0.0	0.1	0.1	0.1	0.4	0.0	0.0	0.1	0.1	0.2	0.1	0.4	0.0	0.2	0.1	0.1
Novelgene0065	Scaffold1091	+	878971	880002	1032	3	4	1	3	6	0	1	5	0	1	3	0	0	6	8	3	2	0.1	0.1	0.0	0.1	0.1	0.0	0.0	0.1	0.0	0.0	0.1	0.0	0.0	0.1	0.2	0.1	0.0	0.1	0.2	0.1	0.0	0.1	0.1	0.1	0.0	0.0	0.1
Novelgene0066	Scaffold1091	+	1249288	1265129	4672	2529	2781	2829	2314	2220	1851	2200	2483	1925	1941	2140	1706	2645	1743	1928	2537	931	30.5	33.6	30.3	27.2	25.8	24.4	25.1	22.5	19.8	23.1	24.2	20.0	29.2	20.3	22.4	25.2	11.8	30.5	22.4	33.6	30.3	27.2	25.2	25.8	24.4	25.1	22.5
Novelgene0067	Scaffold1091	+	1273488	1312229	1290	3813	4354	5345	2793	3286	3451	1845	1883	1800	1209	1244	1559	1679	1618	1255	3315	1233	82.3	94.2	102.5	58.6	68.3	81.4	37.6	30.5	33.2	25.7	25.2	32.7	33.1	33.8	26.0	58.8	27.9	82.3	26.0	94.2	102.5	58.6	58.8	68.3	81.4	37.6	30.5
Novelgene0068	Scaffold348	+	22883	49540	1413	40	49	62	36	42	29	30	29	48	22	22	90	34	53	52	79	48	0.8	1.0	1.1	0.7	0.8	0.6	0.6	0.4	0.8	0.4	0.4	1.7	0.6	1.0	1.0	1.3	1.0	0.8	1.0	1.0	1.1	0.7	1.3	0.8	0.6	0.6	0.4
Novelgene0069	Scaffold348	+	65415	67988	2574	32	43	7	37	9	12	61	56	76	76	39	38	183	61	11	12	126	0.3	0.4	0.1	0.3	0.1	0.1	0.5	0.4	0.6	0.7	0.3	0.3	1.6	0.6	0.1	0.1	1.3	0.3	0.1	0.4	0.1	0.3	0.1	0.1	0.1	0.5	0.4
Novelgene0070	Scaffold348	+	373289	374401	813	3	3	0	5	1	2	1	4	4	4	8	7	3	0	4	1	9	0.1	0.1	0.0	0.1	0.0	0.1	0.0	0.1	0.1	0.1	0.2	0.2	0.1	0.0	0.1	0.0	0.3	0.1	0.1	0.1	0.0	0.1	0.0	0.0	0.1	0.0	0.1
Novelgene0071	Scaffold348	+	893894	896145	2252	38	25	44	45	32	3	5	25	0	14	20	16	12	6	5	149	16	0.4	0.3	0.4	0.5	0.3	0.0	0.1	0.2	0.0	0.1	0.2	0.2	0.1	0.1	0.1	1.3	0.2	0.4	0.1	0.3	0.4	0.5	1.3	0.3	0.0	0.1	0.2
Novelgene0072	Scaffold348	+	1036473	1039788	2186	110	36	75	44	20	17	20	32	23	33	10	55	18	30	89	61	187	1.2	0.4	0.7	0.5	0.2	0.2	0.2	0.3	0.2	0.4	0.1	0.6	0.2	0.3	1.0	0.6	2.2	1.2	1.0	0.4	0.7	0.5	0.6	0.2	0.2	0.2	0.3
Novelgene0073	Scaffold348	+	1396476	1398615	1672	2	4	3	1	0	8	5	10	6	3	2	5	8	0	5	1	0	0.0	0.1	0.0	0.0	0.0	0.1	0.1	0.1	0.1	0.0	0.0	0.1	0.1	0.0	0.1	0.0	0.0	0.0	0.1	0.1	0.0	0.0	0.0	0.0	0.1	0.1	0.1
Novelgene0074	Scaffold348	+	1571812	1572913	1102	0	0	0	0	0	0	0	0	0	0	0	0	0	0	0	0	0	0.0	0.0	0.0	0.0	0.0	0.0	0.0	0.0	0.0	0.0	0.0	0.0	0.0	0.0	0.0	0.0	0.0	0.0	0.0	0.0	0.0	0.0	0.0	0.0	0.0	0.0	0.0
Novelgene0075	Scaffold349	+	214051	229507	10087	1596	3951	5929	9481	17473	30399	7068	5590	4353	2216	2039	1251	1086	309	552	10578	22	12.3	30.4	40.4	70.8	129.1	255.1	51.2	32.2	28.5	16.8	14.7	9.3	7.6	2.3	4.1	66.7	0.2	12.3	4.1	30.4	40.4	70.8	66.7	129.1	255.1	51.2	32.2
Novelgene0076	Scaffold349	+	1180681	1183590	2910	0	1	6	7	3	4	1	4	0	0	1	7	0	0	1	6	19	0.0	0.0	0.0	0.1	0.0	0.0	0.0	0.0	0.0	0.0	0.0	0.1	0.0	0.0	0.0	0.0	0.2	0.0	0.0	0.0	0.0	0.1	0.0	0.0	0.0	0.0	0.0
Novelgene0077	Scaffold349	+	1183797	1185714	1918	1	6	17	6	4	8	0	0	0	0	0	0	0	10	0	0	60	0.0	0.1	0.2	0.1	0.0	0.1	0.0	0.0	0.0	0.0	0.0	0.0	0.0	0.1	0.0	0.0	0.8	0.0	0.0	0.1	0.2	0.1	0.0	0.0	0.1	0.0	0.0
Novelgene0078	Scaffold349	+	1293659	1295083	1425	100	40	283	208	85	131	132	348	268	185	85	242	138	54	23	384	21	1.7	0.7	4.3	3.5	1.4	2.5	2.1	4.5	3.9	3.1	1.4	4.0	2.2	0.9	0.4	5.4	0.4	1.7	0.4	0.7	4.3	3.5	5.4	1.4	2.5	2.1	4.5
Novelgene0079	Scaffold349	+	1771061	1773310	2250	0	0	0	0	0	0	0	0	0	0	0	0	0	0	0	0	0	0.0	0.0	0.0	0.0	0.0	0.0	0.0	0.0	0.0	0.0	0.0	0.0	0.0	0.0	0.0	0.0	0.0	0.0	0.0	0.0	0.0	0.0	0.0	0.0	0.0	0.0	0.0
Novelgene0080	Scaffold349	+	2614976	2616363	674	0	0	0	0	0	0	0	0	0	0	0	0	0	0	0	0	0	0.0	0.0	0.0	0.0	0.0	0.0	0.0	0.0	0.0	0.0	0.0	0.0	0.0	0.0	0.0	0.0	0.0	0.0	0.0	0.0	0.0	0.0	0.0	0.0	0.0	0.0	0.0
Novelgene0081	Scaffold349	+	2617466	2620941	3476	3	10	3	16	14	4	27	27	16	36	20	42	30	49	7	15	26	0.0	0.1	0.0	0.1	0.1	0.0	0.2	0.1	0.1	0.2	0.1	0.3	0.2	0.3	0.0	0.1	0.2	0.0	0.0	0.1	0.0	0.1	0.1	0.1	0.0	0.2	0.1
Novelgene0082	Scaffold349	+	2787379	2788762	1384	2	0	1	7	4	9	6	0	4	1	2	9	6	1	1	1	8	0.0	0.0	0.0	0.1	0.1	0.2	0.1	0.0	0.1	0.0	0.0	0.2	0.1	0.0	0.0	0.0	0.1	0.0	0.0	0.0	0.0	0.1	0.0	0.1	0.2	0.1	0.0
Novelgene0083	Scaffold349	+	3048198	3049355	714	2179	912	2328	689	808	954	735	860	630	509	468	1351	382	516	2171	1131	17611	74.5	31.3	70.7	22.9	26.6	35.7	23.7	22.1	18.4	17.2	15.0	44.8	11.9	17.1	71.3	31.8	631.2	74.5	71.3	31.3	70.7	22.9	31.8	26.6	35.7	23.7	22.1
Novelgene0084	Scaffold349	+	3066133	3068244	2112	0	0	0	0	0	0	0	0	0	0	0	0	0	0	0	0	0	0.0	0.0	0.0	0.0	0.0	0.0	0.0	0.0	0.0	0.0	0.0	0.0	0.0	0.0	0.0	0.0	0.0	0.0	0.0	0.0	0.0	0.0	0.0	0.0	0.0	0.0	0.0
Novelgene0085	Scaffold349	+	3122454	3125118	2180	15	19	45	20	30	8	27	18	36	15	32	27	16	17	21	11	16	0.2	0.2	0.5	0.2	0.3	0.1	0.3	0.2	0.4	0.2	0.3	0.3	0.2	0.2	0.2	0.1	0.2	0.2	0.2	0.2	0.5	0.2	0.1	0.3	0.1	0.3	0.2
Novelgene0086	Scaffold349	+	3382051	3384823	2220	77	29	43	27	39	27	16	55	15	19	45	14	29	10	51	82	27	1.1	0.4	0.5	0.4	0.5	0.4	0.2	0.6	0.2	0.3	0.6	0.2	0.4	0.1	0.7	0.9	0.4	1.1	0.7	0.4	0.5	0.4	0.9	0.5	0.4	0.2	0.6
Novelgene0087	Scaffold349	+	3417128	3419262	2135	15	7	14	19	6	9	7	21	9	18	12	19	32	9	24	19	1	0.2	0.1	0.1	0.2	0.1	0.1	0.1	0.2	0.1	0.2	0.1	0.2	0.3	0.1	0.3	0.2	0.0	0.2	0.3	0.1	0.1	0.2	0.2	0.1	0.1	0.1	0.2
Novelgene0088	Scaffold349	+	3443271	3446465	3157	0	0	0	0	0	0	0	0	0	0	0	0	0	0	0	0	0	0.0	0.0	0.0	0.0	0.0	0.0	0.0	0.0	0.0	0.0	0.0	0.0	0.0	0.0	0.0	0.0	0.0	0.0	0.0	0.0	0.0	0.0	0.0	0.0	0.0	0.0	0.0
Novelgene0089	Scaffold349	+	3455284	3456928	1645	19	36	28	33	24	15	34	25	24	33	41	50	21	6	39	45	40	0.4	0.8	0.5	0.7	0.5	0.3	0.7	0.4	0.4	0.7	0.8	1.0	0.4	0.1	0.8	0.8	0.9	0.4	0.8	0.8	0.5	0.7	0.8	0.5	0.3	0.7	0.4
Novelgene0090	Scaffold349	+	3586092	3587217	1126	607	766	469	588	590	650	869	1554	1273	1181	913	1190	743	733	993	674	626	18.6	23.5	12.7	17.5	17.4	21.7	25.1	35.7	33.2	35.6	26.2	35.3	20.8	21.7	29.2	16.9	20.1	18.6	29.2	23.5	12.7	17.5	16.9	17.4	21.7	25.1	35.7
Novelgene0091	Scaffold349	+	3836957	3838553	1597	2	2	0	2	0	0	8	0	0	1	1	0	2	0	3	1	0	0.0	0.0	0.0	0.0	0.0	0.0	0.1	0.0	0.0	0.0	0.0	0.0	0.0	0.0	0.0	0.0	0.0	0.0	0.0	0.0	0.0	0.0	0.0	0.0	0.0	0.1	0.0
Novelgene0092	Scaffold349	+	3852303	3951596	5033	840	1307	881	1265	937	826	1095	1109	1043	1284	1250	1029	919	667	805	1050	635	7.8	12.1	7.3	11.4	8.4	8.4	9.6	7.7	8.3	11.7	10.9	9.3	7.8	6.0	7.2	8.0	6.2	7.8	7.2	12.1	7.3	11.4	8.0	8.4	8.4	9.6	7.7
Novelgene0093	Scaffold349	+	3957627	3961739	4113	4	1	30	20	18	111	59	43	11	20	17	17	152	45	13	14	10	0.0	0.0	0.2	0.1	0.1	0.7	0.3	0.2	0.1	0.1	0.1	0.1	0.8	0.3	0.1	0.1	0.1	0.0	0.1	0.0	0.2	0.1	0.1	0.1	0.7	0.3	0.2
Novelgene0094	Scaffold349	+	3992743	3993935	1193	0	0	0	0	0	0	0	0	0	0	0	0	0	0	0	0	0	0.0	0.0	0.0	0.0	0.0	0.0	0.0	0.0	0.0	0.0	0.0	0.0	0.0	0.0	0.0	0.0	0.0	0.0	0.0	0.0	0.0	0.0	0.0	0.0	0.0	0.0	0.0
Novelgene0095	Scaffold349	+	4559261	4562106	2266	366	530	226	433	548	624	616	820	555	823	680	418	607	223	483	345	122	3.9	5.7	2.2	4.5	5.7	7.4	6.3	6.6	5.1	8.7	6.9	4.4	6.0	2.3	5.0	3.1	1.4	3.9	5.0	5.7	2.2	4.5	3.1	5.7	7.4	6.3	6.6
Novelgene0096	Scaffold604	+	21472	22100	629	156	567	34	27	69	19	76	59	183	173	336	274	257	41	12	34	163	6.1	22.1	1.2	1.0	2.6	0.8	2.8	1.7	6.1	6.6	12.2	10.3	9.1	1.5	0.4	1.1	6.6	6.1	0.4	22.1	1.2	1.0	1.1	2.6	0.8	2.8	1.7
Novelgene0097	Scaffold604	+	45533	50652	2592	125	125	96	125	120	54	89	106	54	85	51	99	41	53	60	219	39	1.3	1.3	0.9	1.3	1.2	0.6	0.9	0.8	0.5	0.9	0.5	1.0	0.4	0.5	0.6	1.9	0.4	1.3	0.6	1.3	0.9	1.3	1.9	1.2	0.6	0.9	0.8
Novelgene0098	Scaffold604	+	1102262	1103562	1301	0	0	0	0	0	0	0	0	0	0	0	0	0	0	0	0	0	0.0	0.0	0.0	0.0	0.0	0.0	0.0	0.0	0.0	0.0	0.0	0.0	0.0	0.0	0.0	0.0	0.0	0.0	0.0	0.0	0.0	0.0	0.0	0.0	0.0	0.0	0.0
Novelgene0099	Scaffold604	+	1120029	1123874	3381	37	12	15	37	40	40	10	19	6	5	6	7	42	10	9	14	2	0.3	0.1	0.1	0.3	0.3	0.3	0.1	0.1	0.0	0.0	0.0	0.0	0.3	0.1	0.1	0.1	0.0	0.3	0.1	0.1	0.1	0.3	0.1	0.3	0.3	0.1	0.1
Novelgene0100	Scaffold604	+	1354095	1354932	836	16555	8110	3431	1104	2329	573	914	2514	1845	2905	5847	3560	1086	1562	54609	1088	15	700.6	343.9	128.9	45.4	94.9	26.5	36.5	79.9	66.6	121.3	231.9	146.2	42.0	63.9	2219.5	37.8	0.7	700.6	2219.5	343.9	128.9	45.4	37.8	94.9	26.5	36.5	79.9
Novelgene0101	Scaffold604	+	1362319	1367824	5028	78	56	29	65	77	76	99	70	112	93	74	34	62	61	123	55	103	0.5	0.4	0.2	0.4	0.5	0.5	0.6	0.3	0.6	0.6	0.4	0.2	0.4	0.4	0.8	0.3	0.7	0.5	0.8	0.4	0.2	0.4	0.3	0.5	0.5	0.6	0.3
Novelgene0102	Scaffold604	+	1373637	1376406	2360	7	1	4	4	3	2	3	1	1	5	4	0	2	1	6	3	12	0.1	0.0	0.0	0.0	0.0	0.0	0.0	0.0	0.0	0.1	0.0	0.0	0.0	0.0	0.1	0.0	0.1	0.1	0.1	0.0	0.0	0.0	0.0	0.0	0.0	0.0	0.0
Novelgene0103	Scaffold604	+	1435576	1437353	1778	2	0	5	6	2	6	4	0	19	9	14	13	16	12	4	0	1	0.0	0.0	0.1	0.1	0.0	0.1	0.1	0.0	0.2	0.1	0.2	0.2	0.2	0.2	0.1	0.0	0.0	0.0	0.1	0.0	0.1	0.1	0.0	0.0	0.1	0.1	0.0
Novelgene0104	Scaffold604	+	1649967	1650782	816	0	0	0	0	0	0	0	0	0	0	0	0	0	0	0	0	0	0.0	0.0	0.0	0.0	0.0	0.0	0.0	0.0	0.0	0.0	0.0	0.0	0.0	0.0	0.0	0.0	0.0	0.0	0.0	0.0	0.0	0.0	0.0	0.0	0.0	0.0	0.0
Novelgene0105	Scaffold604	+	1707017	1707559	543	5574	4053	4473	2015	1680	874	1522	1409	1652	2010	1507	6299	2916	17820	9015	2309	23309	250.7	182.6	178.6	88.1	72.7	43.0	64.6	47.6	63.4	89.2	63.5	274.8	119.7	774.6	389.3	85.3	1098.6	250.7	389.3	182.6	178.6	88.1	85.3	72.7	43.0	64.6	47.6
Novelgene0106	Scaffold604	+	1745840	1749302	3463	5	16	40	32	7	27	6	20	5	17	11	5	20	5	11	14	17	0.0	0.1	0.3	0.2	0.0	0.2	0.0	0.1	0.0	0.1	0.1	0.0	0.1	0.0	0.1	0.1	0.1	0.0	0.1	0.1	0.3	0.2	0.1	0.0	0.2	0.0	0.1
Novelgene0107	Scaffold604	+	1830711	1833237	2527	96	74	52	62	63	33	68	91	67	68	93	69	91	115	63	44	83	0.9	0.7	0.4	0.6	0.6	0.3	0.6	0.7	0.6	0.6	0.8	0.6	0.8	1.1	0.6	0.3	0.8	0.9	0.6	0.7	0.4	0.6	0.3	0.6	0.3	0.6	0.7
Novelgene0108	Scaffold604	+	1843917	1846589	2673	0	0	0	0	0	0	0	0	0	0	0	0	0	0	0	0	0	0.0	0.0	0.0	0.0	0.0	0.0	0.0	0.0	0.0	0.0	0.0	0.0	0.0	0.0	0.0	0.0	0.0	0.0	0.0	0.0	0.0	0.0	0.0	0.0	0.0	0.0	0.0
Novelgene0109	Scaffold604	+	1881975	1886130	2383	0	0	0	0	0	0	0	0	0	0	0	0	0	0	0	0	0	0.0	0.0	0.0	0.0	0.0	0.0	0.0	0.0	0.0	0.0	0.0	0.0	0.0	0.0	0.0	0.0	0.0	0.0	0.0	0.0	0.0	0.0	0.0	0.0	0.0	0.0	0.0
Novelgene0110	Scaffold604	+	1892983	1897614	2905	5134	5584	6412	6525	6204	4763	4443	5667	4431	3775	4379	4251	4160	3914	4653	7945	3244	60.5	65.9	67.1	74.8	70.4	61.4	49.4	50.1	44.6	43.9	48.4	48.6	44.8	44.6	52.7	76.9	40.1	60.5	52.7	65.9	67.1	74.8	76.9	70.4	61.4	49.4	50.1
Novelgene0111	Scaffold604	+	1900231	1904225	3995	4	6	0	0	4	0	5	6	5	4	1	5	10	7	0	9	4	0.0	0.0	0.0	0.0	0.0	0.0	0.0	0.0	0.0	0.0	0.0	0.0	0.1	0.0	0.0	0.0	0.0	0.0	0.0	0.0	0.0	0.0	0.0	0.0	0.0	0.0	0.0
Novelgene0112	Scaffold604	+	1972403	1972755	353	9	9	24	5	42	32	12	32	15	16	18	147	13	64	33	27	109	0.6	0.6	1.5	0.3	2.8	2.4	0.8	1.7	0.9	1.1	1.2	9.9	0.8	4.3	2.2	1.5	7.9	0.6	2.2	0.6	1.5	0.3	1.5	2.8	2.4	0.8	1.7
Novelgene0113	Scaffold5089	+	82238	112876	3284	205	191	203	197	192	155	243	354	188	168	188	168	113	177	288	213	159	2.0	1.9	1.8	1.9	1.8	1.6	2.2	2.6	1.6	1.6	1.7	1.6	1.0	1.7	2.7	1.7	1.6	2.0	2.7	1.9	1.8	1.9	1.7	1.8	1.6	2.2	2.6
Novelgene0114	Scaffold347	+	212426	213586	1161	0	16	1	0	0	0	0	0	5	1	6	1	2	8	1	1	8	0.0	0.3	0.0	0.0	0.0	0.0	0.0	0.0	0.1	0.0	0.1	0.0	0.0	0.2	0.0	0.0	0.2	0.0	0.0	0.3	0.0	0.0	0.0	0.0	0.0	0.0	0.0
Novelgene0115	Scaffold347	+	619454	632260	3540	2184	666	2683	485	680	133	207	315	286	272	368	557	382	432	864	2504	623	16.1	4.9	17.5	3.5	4.8	1.1	1.4	1.7	1.8	2.0	2.5	4.0	2.6	3.1	6.1	15.1	4.8	16.1	6.1	4.9	17.5	3.5	15.1	4.8	1.1	1.4	1.7
Novelgene0116	Scaffold347	+	675522	678449	2741	55	16	44	15	9	23	18	5	16	1	9	17	6	32	5	25	2	0.5	0.1	0.3	0.1	0.1	0.2	0.2	0.0	0.1	0.0	0.1	0.1	0.0	0.3	0.0	0.2	0.0	0.5	0.0	0.1	0.3	0.1	0.2	0.1	0.2	0.2	0.0
Novelgene0117	Scaffold347	+	680705	683924	3220	0	0	0	0	1	0	0	0	0	0	0	1	0	0	0	0	0	0.0	0.0	0.0	0.0	0.0	0.0	0.0	0.0	0.0	0.0	0.0	0.0	0.0	0.0	0.0	0.0	0.0	0.0	0.0	0.0	0.0	0.0	0.0	0.0	0.0	0.0	0.0
Novelgene0118	Scaffold344	+	1155368	1159370	4003	29	21	23	14	5	17	24	64	41	9	6	14	30	24	24	2	48	0.3	0.2	0.2	0.1	0.0	0.2	0.2	0.4	0.3	0.1	0.0	0.1	0.2	0.2	0.2	0.0	0.4	0.3	0.2	0.2	0.2	0.1	0.0	0.0	0.2	0.2	0.4
Novelgene0119	Scaffold344	+	1245293	1253694	4920	13934	17533	9689	19364	18529	16709	12297	14486	12160	14478	9952	14643	10926	12428	14616	18301	19497	126.3	159.3	78.0	170.7	161.7	165.6	105.3	98.6	94.1	129.5	84.6	128.8	90.4	108.9	127.3	136.3	185.3	126.3	127.3	159.3	78.0	170.7	136.3	161.7	165.6	105.3	98.6
Novelgene0120	Scaffold344	+	1255824	1257352	1529	4	1	3	0	2	13	5	1	0	0	1	2	0	0	12	0	0	0.1	0.0	0.0	0.0	0.0	0.2	0.1	0.0	0.0	0.0	0.0	0.0	0.0	0.0	0.2	0.0	0.0	0.1	0.2	0.0	0.0	0.0	0.0	0.0	0.2	0.1	0.0
Novelgene0121	Scaffold344	+	1332606	1335835	3144	5	5	2	15	3	8	12	27	16	7	22	11	2	1	9	1	17	0.0	0.0	0.0	0.1	0.0	0.1	0.1	0.2	0.1	0.1	0.2	0.1	0.0	0.0	0.1	0.0	0.1	0.0	0.1	0.0	0.0	0.1	0.0	0.0	0.1	0.1	0.2
Novelgene0122	Scaffold344	+	1385191	1393122	3191	3696	3784	3394	2509	3401	2861	4864	7538	6690	6425	6926	5915	4891	4081	4520	3866	3998	50.3	51.5	41.0	33.2	44.5	42.5	62.4	76.9	77.6	86.2	88.2	78.0	60.7	53.6	59.0	43.2	57.0	50.3	59.0	51.5	41.0	33.2	43.2	44.5	42.5	62.4	76.9
Novelgene0123	Scaffold344	+	1610627	1614657	2794	124	164	72	154	124	131	193	209	212	209	216	315	229	109	304	221	394	1.5	2.0	0.8	1.8	1.4	1.7	2.2	1.9	2.2	2.5	2.5	3.7	2.5	1.3	3.5	2.2	5.0	1.5	3.5	2.0	0.8	1.8	2.2	1.4	1.7	2.2	1.9
Novelgene0124	Scaffold344	+	1822060	1824375	2316	467	296	191	109	268	190	80	76	39	32	68	179	79	69	174	403	21	4.9	3.1	1.8	1.1	2.7	2.2	0.8	0.6	0.4	0.3	0.7	1.8	0.8	0.7	1.8	3.5	0.2	4.9	1.8	3.1	1.8	1.1	3.5	2.7	2.2	0.8	0.6
Novelgene0125	Scaffold344	+	1850091	1928915	2790	1084	1071	866	824	878	752	1509	1636	1522	1476	1663	1486	1578	1407	1028	1162	1117	16.7	16.5	11.8	12.3	13.0	12.6	21.9	18.9	20.0	22.4	24.0	22.2	22.2	20.9	15.2	14.7	18.0	16.7	15.2	16.5	11.8	12.3	14.7	13.0	12.6	21.9	18.9
Novelgene0126	Scaffold344	+	2061042	2062990	1949	2	2	5	10	9	14	11	45	21	16	29	2	28	8	4	3	0	0.0	0.0	0.1	0.1	0.1	0.2	0.1	0.4	0.2	0.2	0.3	0.0	0.3	0.1	0.0	0.0	0.0	0.0	0.0	0.0	0.1	0.1	0.0	0.1	0.2	0.1	0.4
Novelgene0127	Scaffold344	+	2066047	2067126	1080	0	0	0	0	1	0	5	0	0	0	4	0	0	0	0	3	0	0.0	0.0	0.0	0.0	0.0	0.0	0.1	0.0	0.0	0.0	0.1	0.0	0.0	0.0	0.0	0.1	0.0	0.0	0.0	0.0	0.0	0.0	0.1	0.0	0.0	0.1	0.0
Novelgene0128	Scaffold344	+	2364471	2367189	2719	8	12	14	12	5	6	2	2	5	3	9	8	12	1	6	4	4	0.1	0.1	0.1	0.1	0.0	0.1	0.0	0.0	0.0	0.0	0.1	0.1	0.1	0.0	0.1	0.0	0.0	0.1	0.1	0.1	0.1	0.1	0.0	0.0	0.1	0.0	0.0
Novelgene0129	Scaffold344	+	2989151	2994845	3632	662	708	513	607	632	586	736	849	817	822	710	572	566	577	791	757	536	4.5	4.8	3.1	4.0	4.1	4.3	4.7	4.3	4.7	5.5	4.5	3.7	3.5	3.7	5.1	4.2	3.8	4.5	5.1	4.8	3.1	4.0	4.2	4.1	4.3	4.7	4.3
Novelgene0130	Scaffold344	+	3637052	3638527	687	125	281	91	300	386	404	443	495	477	486	360	325	427	214	192	242	178	5.9	13.2	3.8	13.7	17.5	20.8	19.7	17.5	19.1	22.6	15.9	14.8	18.3	9.7	8.7	9.4	8.8	5.9	8.7	13.2	3.8	13.7	9.4	17.5	20.8	19.7	17.5
Novelgene0131	Scaffold344	+	3701603	3703997	2395	0	2	1	4	7	1	5	0	0	2	0	0	1	2	3	4	5	0.0	0.0	0.0	0.0	0.1	0.0	0.0	0.0	0.0	0.0	0.0	0.0	0.0	0.0	0.0	0.0	0.1	0.0	0.0	0.0	0.0	0.0	0.0	0.1	0.0	0.0	0.0
Novelgene0132	Scaffold344	+	3826846	3861397	3973	15	19	10	18	14	29	21	18	24	15	6	14	17	21	4	14	12	0.1	0.1	0.1	0.1	0.1	0.2	0.1	0.1	0.1	0.1	0.0	0.1	0.1	0.1	0.0	0.1	0.1	0.1	0.0	0.1	0.1	0.1	0.1	0.1	0.2	0.1	0.1
Novelgene0133	Scaffold344	+	4040399	4043541	2860	4	0	0	0	0	0	0	0	0	0	1	0	2	0	2	0	0	0.0	0.0	0.0	0.0	0.0	0.0	0.0	0.0	0.0	0.0	0.0	0.0	0.0	0.0	0.0	0.0	0.0	0.0	0.0	0.0	0.0	0.0	0.0	0.0	0.0	0.0	0.0
Novelgene0134	Scaffold4280	+	551715	553488	1774	5	1	0	1	8	6	5	8	1	4	0	3	3	10	0	12	11	0.1	0.0	0.0	0.0	0.1	0.1	0.1	0.1	0.0	0.1	0.0	0.0	0.0	0.1	0.0	0.1	0.2	0.1	0.0	0.0	0.0	0.0	0.1	0.1	0.1	0.1	0.1
Novelgene0135	Scaffold4281	+	136917	139182	2266	181	233	110	223	142	113	208	249	185	214	159	150	158	122	182	217	250	2.0	2.5	1.1	2.3	1.5	1.3	2.1	2.0	1.7	2.3	1.6	1.6	1.6	1.3	1.9	1.9	2.8	2.0	1.9	2.5	1.1	2.3	1.9	1.5	1.3	2.1	2.0
Novelgene0136	Scaffold4281	+	482121	485667	2658	1192	1087	835	1084	987	1150	1906	2539	1904	1811	1789	1511	1445	1011	1361	1352	844	17.1	15.7	10.7	15.2	13.7	18.1	25.9	27.4	23.4	25.7	24.1	21.1	19.0	14.1	18.8	16.0	12.7	17.1	18.8	15.7	10.7	15.2	16.0	13.7	18.1	25.9	27.4
Novelgene0137	Scaffold4281	+	532577	538008	5432	31	22	0	7	31	9	47	19	6	42	59	24	6	37	108	1	3	0.1	0.1	0.0	0.0	0.1	0.0	0.2	0.1	0.0	0.2	0.2	0.1	0.0	0.2	0.5	0.0	0.0	0.1	0.5	0.1	0.0	0.0	0.0	0.1	0.0	0.2	0.1
Novelgene0138	Scaffold4281	+	545299	545949	651	9	2	15	20	8	4	6	25	24	15	6	31	14	3	8	3	8	0.3	0.1	0.5	0.7	0.3	0.2	0.2	0.7	0.8	0.6	0.2	1.1	0.5	0.1	0.3	0.1	0.3	0.3	0.3	0.1	0.5	0.7	0.1	0.3	0.2	0.2	0.7
Novelgene0139	Scaffold4284	+	233414	235587	2174	112	123	45	147	65	105	81	135	76	96	50	135	70	103	133	110	120	1.3	1.4	0.4	1.6	0.7	1.3	0.9	1.1	0.7	1.1	0.5	1.5	0.7	1.1	1.4	1.0	1.4	1.3	1.4	1.4	0.4	1.6	1.0	0.7	1.3	0.9	1.1
Novelgene0140	Scaffold4284	+	529646	532801	3156	8	20	13	8	34	41	70	80	77	11	8	27	68	80	28	17	30	0.1	0.2	0.1	0.1	0.3	0.3	0.5	0.5	0.5	0.1	0.1	0.2	0.5	0.6	0.2	0.1	0.2	0.1	0.2	0.2	0.1	0.1	0.1	0.3	0.3	0.5	0.5
Novelgene0141	Scaffold4284	+	952085	952380	296	1	1	0	0	1	0	0	0	0	2	4	0	0	0	0	0	0	0.1	0.1	0.0	0.0	0.1	0.0	0.0	0.0	0.0	0.2	0.3	0.0	0.0	0.0	0.0	0.0	0.0	0.1	0.0	0.1	0.0	0.0	0.0	0.1	0.0	0.0	0.0
Novelgene0142	Scaffold4284	+	955001	957290	2290	3	5	0	9	6	11	17	12	4	14	17	0	5	9	15	20	1	0.0	0.1	0.0	0.1	0.1	0.1	0.2	0.1	0.0	0.1	0.2	0.0	0.0	0.1	0.2	0.2	0.0	0.0	0.2	0.1	0.0	0.1	0.2	0.1	0.1	0.2	0.1
Novelgene0143	Scaffold4284	+	957826	959750	1925	106	128	199	148	134	263	242	231	232	178	148	103	119	50	245	231	86	1.4	1.6	2.3	1.8	1.6	3.7	2.9	2.2	2.5	2.2	1.8	1.3	1.4	0.6	3.0	2.4	1.2	1.4	3.0	1.6	2.3	1.8	2.4	1.6	3.7	2.9	2.2
Novelgene0144	Scaffold4284	+	962318	967627	3054	5	30	12	40	24	24	42	32	41	50	22	26	29	26	41	26	27	0.1	0.3	0.1	0.4	0.3	0.3	0.4	0.3	0.4	0.5	0.2	0.3	0.3	0.3	0.4	0.2	0.3	0.1	0.4	0.3	0.1	0.4	0.2	0.3	0.3	0.4	0.3
Novelgene0145	Scaffold4284	+	1012197	1014920	2724	0	1	0	0	0	0	0	2	4	4	6	0	0	0	0	0	0	0.0	0.0	0.0	0.0	0.0	0.0	0.0	0.0	0.0	0.0	0.1	0.0	0.0	0.0	0.0	0.0	0.0	0.0	0.0	0.0	0.0	0.0	0.0	0.0	0.0	0.0	0.0
Novelgene0146	Scaffold4284	+	1023600	1023947	348	0	0	0	0	0	0	0	0	0	0	0	0	0	0	0	0	0	0.0	0.0	0.0	0.0	0.0	0.0	0.0	0.0	0.0	0.0	0.0	0.0	0.0	0.0	0.0	0.0	0.0	0.0	0.0	0.0	0.0	0.0	0.0	0.0	0.0	0.0	0.0
Novelgene0147	Scaffold4284	+	1088580	1090411	1832	0	5	0	1	0	0	4	2	0	2	4	0	4	0	4	0	1	0.0	0.1	0.0	0.0	0.0	0.0	0.1	0.0	0.0	0.0	0.0	0.0	0.0	0.0	0.1	0.0	0.0	0.0	0.1	0.1	0.0	0.0	0.0	0.0	0.0	0.1	0.0
Novelgene0148	Scaffold4289	+	1455662	1459884	2393	41	20	33	8	40	23	60	70	77	60	46	50	66	100	28	9	26	0.6	0.3	0.4	0.1	0.6	0.4	0.9	0.8	1.0	0.9	0.7	0.7	0.9	1.5	0.4	0.1	0.4	0.6	0.4	0.3	0.4	0.1	0.1	0.6	0.4	0.9	0.8
Novelgene0149	Scaffold3061	+	249015	250324	1310	0	0	0	0	0	0	0	0	0	0	0	0	4	0	0	0	0	0.0	0.0	0.0	0.0	0.0	0.0	0.0	0.0	0.0	0.0	0.0	0.0	0.1	0.0	0.0	0.0	0.0	0.0	0.0	0.0	0.0	0.0	0.0	0.0	0.0	0.0	0.0
Novelgene0150	Scaffold3061	+	944681	947565	2885	11	45	18	51	56	47	39	42	44	125	52	34	50	58	33	26	69	0.1	0.4	0.1	0.4	0.5	0.4	0.3	0.3	0.3	1.0	0.4	0.3	0.4	0.5	0.3	0.2	0.6	0.1	0.3	0.4	0.1	0.4	0.2	0.5	0.4	0.3	0.3
Novelgene0151	Scaffold3061	+	1056180	1059273	3019	1	0	0	12	3	7	12	26	5	9	11	0	7	0	6	0	0	0.0	0.0	0.0	0.1	0.0	0.1	0.1	0.2	0.0	0.1	0.1	0.0	0.1	0.0	0.0	0.0	0.0	0.0	0.0	0.0	0.0	0.1	0.0	0.0	0.1	0.1	0.2
Novelgene0152	Scaffold3061	+	1061865	1063463	1599	59	68	31	76	50	48	19	29	36	76	43	20	30	30	32	29	63	0.9	1.0	0.4	1.1	0.7	0.8	0.3	0.3	0.5	1.1	0.6	0.3	0.4	0.4	0.5	0.4	1.0	0.9	0.5	1.0	0.4	1.1	0.4	0.7	0.8	0.3	0.3
Novelgene0153	Scaffold3061	+	1080562	1085173	624	370	435	193	373	394	430	513	474	479	515	361	494	414	378	493	480	585	14.5	17.1	6.7	14.2	14.8	18.4	19.0	13.9	16.0	19.9	13.2	18.8	14.8	14.3	18.5	15.4	24.0	14.5	18.5	17.1	6.7	14.2	15.4	14.8	18.4	19.0	13.9
Novelgene0154	Scaffold3061	+	1444424	1446183	1760	38	56	40	47	38	36	30	23	39	44	26	62	30	25	15	48	6	0.5	0.8	0.5	0.6	0.5	0.5	0.4	0.2	0.5	0.6	0.3	0.8	0.4	0.3	0.2	0.5	0.1	0.5	0.2	0.8	0.5	0.6	0.5	0.5	0.5	0.4	0.2
Novelgene0155	Scaffold3061	+	1447685	1451232	2455	5	20	2	34	6	2	23	9	32	14	6	9	6	21	2	19	25	0.0	0.2	0.0	0.3	0.1	0.0	0.2	0.1	0.3	0.1	0.1	0.1	0.1	0.2	0.0	0.2	0.3	0.0	0.0	0.2	0.0	0.3	0.2	0.1	0.0	0.2	0.1
Novelgene0156	Scaffold3060	+	74355	76530	2176	451	605	429	429	357	292	465	818	440	594	569	509	528	446	611	488	388	7.3	9.8	6.1	6.7	5.5	5.1	7.1	9.9	6.0	9.4	8.6	8.0	7.8	6.9	9.5	6.5	6.5	7.3	9.5	9.8	6.1	6.7	6.5	5.5	5.1	7.1	9.9
Novelgene0157	Scaffold3060	+	83254	87412	4056	52	99	68	125	124	150	96	52	128	131	143	129	84	64	71	53	93	0.3	0.6	0.4	0.7	0.7	1.0	0.6	0.2	0.7	0.8	0.8	0.8	0.5	0.4	0.4	0.3	0.6	0.3	0.4	0.6	0.4	0.7	0.3	0.7	1.0	0.6	0.2
Novelgene0158	Scaffold3060	+	140258	143415	3158	114	45	26	48	33	3	14	8	21	23	15	94	21	26	63	91	61	0.9	0.3	0.2	0.4	0.2	0.0	0.1	0.0	0.1	0.2	0.1	0.7	0.1	0.2	0.5	0.6	0.5	0.9	0.5	0.3	0.2	0.4	0.6	0.2	0.0	0.1	0.0
Novelgene0159	Scaffold13228	+	114672	118188	2995	33	43	33	81	59	52	46	51	47	32	11	10	91	45	20	89	11	0.4	0.5	0.4	1.0	0.7	0.7	0.5	0.5	0.5	0.4	0.1	0.1	1.0	0.5	0.2	0.9	0.1	0.4	0.2	0.5	0.4	1.0	0.9	0.7	0.7	0.5	0.5
Novelgene0160	Scaffold13228	+	149391	151594	2034	0	0	0	0	0	0	0	0	0	0	0	0	0	0	0	0	0	0.0	0.0	0.0	0.0	0.0	0.0	0.0	0.0	0.0	0.0	0.0	0.0	0.0	0.0	0.0	0.0	0.0	0.0	0.0	0.0	0.0	0.0	0.0	0.0	0.0	0.0	0.0
Novelgene0161	Scaffold13228	+	155295	157299	2005	0	0	0	2	0	0	0	0	4	0	0	1	4	2	0	0	0	0.0	0.0	0.0	0.0	0.0	0.0	0.0	0.0	0.0	0.0	0.0	0.0	0.0	0.0	0.0	0.0	0.0	0.0	0.0	0.0	0.0	0.0	0.0	0.0	0.0	0.0	0.0
Novelgene0162	Scaffold7950	+	2740	4131	1392	111	147	110	164	147	147	145	251	155	143	89	104	155	96	134	132	138	1.9	2.6	1.7	2.8	2.5	2.8	2.4	3.3	2.3	2.5	1.5	1.8	2.5	1.6	2.3	1.9	2.5	1.9	2.3	2.6	1.7	2.8	1.9	2.5	2.8	2.4	3.3
Novelgene0163	Scaffold4577	+	130230	133020	2502	6	16	16	8	11	0	6	0	1	8	0	6	0	0	54	6	0	0.1	0.2	0.1	0.1	0.1	0.0	0.1	0.0	0.0	0.1	0.0	0.1	0.0	0.0	0.5	0.0	0.0	0.1	0.5	0.2	0.1	0.1	0.0	0.1	0.0	0.1	0.0
Novelgene0164	Scaffold4577	+	251379	257281	963	16	15	14	38	34	29	21	24	29	39	24	33	33	9	8	32	0	0.4	0.4	0.3	0.9	0.8	0.8	0.5	0.5	0.6	1.0	0.6	0.8	0.8	0.2	0.2	0.7	0.0	0.4	0.2	0.4	0.3	0.9	0.7	0.8	0.8	0.5	0.5
Novelgene0165	Scaffold4577	+	518736	519766	1030	0	0	0	0	1	0	0	0	0	0	0	0	0	0	0	0	0	0.0	0.0	0.0	0.0	0.0	0.0	0.0	0.0	0.0	0.0	0.0	0.0	0.0	0.0	0.0	0.0	0.0	0.0	0.0	0.0	0.0	0.0	0.0	0.0	0.0	0.0	0.0
Novelgene0166	Scaffold4577	+	1159075	1160580	1506	20	14	60	26	23	2	41	81	138	135	108	588	582	289	182	35	97	0.3	0.2	0.9	0.4	0.4	0.0	0.6	1.0	1.9	2.2	1.6	9.2	8.6	4.5	2.8	0.5	1.6	0.3	2.8	0.2	0.9	0.4	0.5	0.4	0.0	0.6	1.0
Novelgene0167	Scaffold4575	+	165714	171992	4222	72	46	56	38	29	57	33	42	53	54	33	30	18	11	108	41	0	0.8	0.5	0.5	0.4	0.3	0.7	0.3	0.3	0.5	0.6	0.3	0.3	0.2	0.1	1.1	0.4	0.0	0.8	1.1	0.5	0.5	0.4	0.4	0.3	0.7	0.3	0.3
Novelgene0168	Scaffold4575	+	191398	193574	2177	2	5	2	6	24	3	27	3	4	5	6	5	2	3	3	11	8	0.0	0.1	0.0	0.1	0.3	0.0	0.3	0.0	0.0	0.1	0.1	0.1	0.0	0.0	0.0	0.1	0.1	0.0	0.0	0.1	0.0	0.1	0.1	0.3	0.0	0.3	0.0
Novelgene0169	Scaffold4575	+	194785	199975	5191	22	27	42	49	31	96	70	71	46	53	61	7	36	25	27	47	8	0.1	0.1	0.2	0.2	0.1	0.5	0.3	0.3	0.2	0.2	0.3	0.0	0.2	0.1	0.1	0.2	0.0	0.1	0.1	0.1	0.2	0.2	0.2	0.1	0.5	0.3	0.3
Novelgene0170	Scaffold4575	+	203327	208128	2638	988	885	908	1048	1071	909	939	1323	1202	1155	1213	1634	1473	2689	1570	904	3893	11.0	9.9	9.0	11.4	11.5	11.1	9.9	11.1	11.4	12.7	12.7	17.7	15.0	29.0	16.8	8.3	45.5	11.0	16.8	9.9	9.0	11.4	8.3	11.5	11.1	9.9	11.1
Novelgene0171	Scaffold4575	+	241174	246334	4891	0	29	0	17	16	5	98	46	19	47	40	11	16	19	226	7	9	0.0	0.1	0.0	0.1	0.1	0.0	0.5	0.2	0.1	0.2	0.2	0.1	0.1	0.1	1.1	0.0	0.0	0.0	1.1	0.1	0.0	0.1	0.0	0.1	0.0	0.5	0.2
Novelgene0172	Scaffold4575	+	278097	279448	1352	6	2	0	14	18	7	13	38	49	36	9	22	40	1	13	13	20	0.1	0.0	0.0	0.2	0.3	0.1	0.2	0.5	0.8	0.6	0.2	0.4	0.7	0.0	0.2	0.2	0.4	0.1	0.2	0.0	0.0	0.2	0.2	0.3	0.1	0.2	0.5
Novelgene0173	Scaffold4572	+	841	4238	2196	36	54	28	41	72	57	371	268	187	139	329	53	26	22	43	54	1	0.5	0.7	0.3	0.5	0.9	0.8	4.5	2.6	2.1	1.8	4.0	0.7	0.3	0.3	0.5	0.6	0.0	0.5	0.5	0.7	0.3	0.5	0.6	0.9	0.8	4.5	2.6
Novelgene0174	Scaffold4571	+	309378	311850	2473	87	91	160	142	102	110	68	105	60	88	68	73	99	88	93	132	93	0.9	0.9	1.4	1.4	1.0	1.2	0.6	0.8	0.5	0.9	0.6	0.7	0.9	0.8	0.9	1.1	1.0	0.9	0.9	0.9	1.4	1.4	1.1	1.0	1.2	0.6	0.8
Novelgene0175	Scaffold4571	+	312677	313725	1049	6	11	17	1	35	5	10	2	8	14	52	5	1	0	8	11	23	0.1	0.3	0.4	0.0	0.8	0.1	0.2	0.0	0.2	0.3	1.1	0.1	0.0	0.0	0.2	0.2	0.6	0.1	0.2	0.3	0.4	0.0	0.2	0.8	0.1	0.2	0.0
Novelgene0176	Scaffold4571	+	344700	349251	4552	6	7	13	5	0	0	1	21	18	18	5	1	10	0	2	2	6	0.0	0.0	0.1	0.0	0.0	0.0	0.0	0.1	0.1	0.1	0.0	0.0	0.0	0.0	0.0	0.0	0.0	0.0	0.0	0.0	0.1	0.0	0.0	0.0	0.0	0.0	0.1
Novelgene0177	Scaffold4571	+	352074	353920	1798	0	0	139	0	0	0	0	0	0	0	0	0	0	0	0	0	0	0.0	0.0	1.7	0.0	0.0	0.0	0.0	0.0	0.0	0.0	0.0	0.0	0.0	0.0	0.0	0.0	0.0	0.0	0.0	0.0	1.7	0.0	0.0	0.0	0.0	0.0	0.0
Novelgene0178	Scaffold4571	+	444051	445178	1128	0	0	0	0	0	0	0	0	0	0	0	0	0	0	0	0	0	0.0	0.0	0.0	0.0	0.0	0.0	0.0	0.0	0.0	0.0	0.0	0.0	0.0	0.0	0.0	0.0	0.0	0.0	0.0	0.0	0.0	0.0	0.0	0.0	0.0	0.0	0.0
Novelgene0179	Scaffold4571	+	485270	488070	2801	4	26	18	24	28	45	40	17	29	56	20	12	36	27	14	8	1	0.0	0.2	0.1	0.2	0.2	0.4	0.3	0.1	0.2	0.5	0.2	0.1	0.3	0.2	0.1	0.1	0.0	0.0	0.1	0.2	0.1	0.2	0.1	0.2	0.4	0.3	0.1
Novelgene0180	Scaffold4571	+	494124	496421	2298	0	0	0	0	0	0	0	0	0	0	0	0	0	0	0	0	0	0.0	0.0	0.0	0.0	0.0	0.0	0.0	0.0	0.0	0.0	0.0	0.0	0.0	0.0	0.0	0.0	0.0	0.0	0.0	0.0	0.0	0.0	0.0	0.0	0.0	0.0	0.0
Novelgene0181	Scaffold4571	+	816605	818774	2170	4	0	6	4	0	2	17	1	0	4	0	5	0	35	35	1	2	0.0	0.0	0.1	0.0	0.0	0.0	0.2	0.0	0.0	0.0	0.0	0.1	0.0	0.4	0.4	0.0	0.0	0.0	0.4	0.0	0.1	0.0	0.0	0.0	0.0	0.2	0.0
Novelgene0182	Scaffold4571	+	1032322	1033083	762	320	57	133	28	55	36	4	20	6	0	7	12	6	2	58	95	13	10.3	1.8	3.8	0.9	1.7	1.3	0.1	0.5	0.2	0.0	0.2	0.4	0.2	0.1	1.8	2.5	0.4	10.3	1.8	1.8	3.8	0.9	2.5	1.7	1.3	0.1	0.5
Novelgene0183	Scaffold8461	+	24168	25716	1549	38	45	58	80	65	79	90	160	126	101	70	54	107	40	49	86	53	0.6	0.7	0.8	1.2	1.0	1.4	1.3	1.9	1.7	1.6	1.0	0.8	1.5	0.6	0.7	1.1	0.9	0.6	0.7	0.7	0.8	1.2	1.1	1.0	1.4	1.3	1.9
Novelgene0184	Scaffold8462	+	8864	11044	1963	2	2	3	0	3	0	7	4	4	0	0	0	0	0	4	5	0	0.0	0.0	0.0	0.0	0.0	0.0	0.1	0.0	0.0	0.0	0.0	0.0	0.0	0.0	0.1	0.1	0.0	0.0	0.1	0.0	0.0	0.0	0.1	0.0	0.0	0.1	0.0
Novelgene0185	Scaffold8462	+	45622	51328	3697	0	1	0	0	0	0	0	1	0	3	1	0	6	0	0	0	3	0.0	0.0	0.0	0.0	0.0	0.0	0.0	0.0	0.0	0.0	0.0	0.0	0.0	0.0	0.0	0.0	0.0	0.0	0.0	0.0	0.0	0.0	0.0	0.0	0.0	0.0	0.0
Novelgene0186	Scaffold8462	+	296145	297337	1193	212	268	165	232	319	201	218	199	277	233	155	215	136	140	161	238	76	4.3	5.5	3.0	4.6	6.3	4.5	4.2	3.1	4.8	4.7	3.0	4.3	2.5	2.8	3.2	4.0	1.6	4.3	3.2	5.5	3.0	4.6	4.0	6.3	4.5	4.2	3.1
Novelgene0187	Scaffold8465	+	4654	6942	2289	1	2	0	0	0	0	1	5	1	0	0	0	0	0	1	0	0	0.0	0.0	0.0	0.0	0.0	0.0	0.0	0.0	0.0	0.0	0.0	0.0	0.0	0.0	0.0	0.0	0.0	0.0	0.0	0.0	0.0	0.0	0.0	0.0	0.0	0.0	0.0
Novelgene0188	Scaffold8466	+	21273	25971	4699	99	192	90	234	144	162	113	331	281	180	134	120	220	188	204	169	141	0.5	1.0	0.4	1.2	0.7	0.9	0.6	1.3	1.2	0.9	0.7	0.6	1.0	0.9	1.0	0.7	0.8	0.5	1.0	1.0	0.4	1.2	0.7	0.7	0.9	0.6	1.3
Novelgene0189	Scaffold4579	+	71391	72946	1556	1	4	5	0	0	3	11	4	2	0	0	0	0	0	1	0	3	0.0	0.1	0.1	0.0	0.0	0.1	0.2	0.0	0.0	0.0	0.0	0.0	0.0	0.0	0.0	0.0	0.0	0.0	0.0	0.1	0.1	0.0	0.0	0.0	0.1	0.2	0.0
Novelgene0190	Scaffold4579	+	97433	99237	1805	2	1	0	10	3	2	0	0	6	0	0	0	0	0	0	0	0	0.0	0.0	0.0	0.1	0.0	0.0	0.0	0.0	0.1	0.0	0.0	0.0	0.0	0.0	0.0	0.0	0.0	0.0	0.0	0.0	0.0	0.1	0.0	0.0	0.0	0.0	0.0
Novelgene0191	Scaffold4579	+	467345	478471	2578	628	675	378	1069	524	451	675	954	799	818	511	1209	694	394	868	1147	208	9.6	10.3	5.1	15.9	7.7	7.5	9.7	10.9	10.4	12.3	7.3	17.9	9.7	5.8	12.7	14.4	3.3	9.6	12.7	10.3	5.1	15.9	14.4	7.7	7.5	9.7	10.9
Novelgene0192	Scaffold4370	+	65397	66496	1100	66	32	25	31	13	42	31	56	49	48	45	75	48	43	73	33	90	1.5	0.7	0.5	0.7	0.3	1.0	0.6	0.9	0.9	1.1	0.9	1.6	1.0	0.9	1.6	0.6	2.1	1.5	1.6	0.7	0.5	0.7	0.6	0.3	1.0	0.6	0.9
Novelgene0193	Scaffold4370	+	119584	121257	1674	0	0	0	0	0	0	0	1	0	0	0	0	0	0	14	0	0	0.0	0.0	0.0	0.0	0.0	0.0	0.0	0.0	0.0	0.0	0.0	0.0	0.0	0.0	0.2	0.0	0.0	0.0	0.2	0.0	0.0	0.0	0.0	0.0	0.0	0.0	0.0
Novelgene0194	Scaffold4370	+	220185	223426	3019	48	109	32	120	72	115	124	163	203	120	177	92	230	38	97	80	81	0.4	0.9	0.2	0.9	0.6	1.0	0.9	1.0	1.4	1.0	1.3	0.7	1.7	0.3	0.8	0.5	0.7	0.4	0.8	0.9	0.2	0.9	0.5	0.6	1.0	0.9	1.0
Novelgene0195	Scaffold4370	+	312621	313872	976	30	47	32	47	92	91	18	23	0	0	0	1	2	0	10	73	12	0.8	1.2	0.7	1.1	2.2	2.5	0.4	0.4	0.0	0.0	0.0	0.0	0.0	0.0	0.2	1.5	0.3	0.8	0.2	1.2	0.7	1.1	1.5	2.2	2.5	0.4	0.4
Novelgene0196	Scaffold4371	+	786585	792242	4290	103	135	131	175	183	187	216	222	148	185	138	170	143	63	177	153	161	0.6	0.8	0.7	1.0	1.0	1.2	1.2	0.9	0.7	1.0	0.7	0.9	0.7	0.3	1.0	0.7	1.0	0.6	1.0	0.8	0.7	1.0	0.7	1.0	1.2	1.2	0.9
Novelgene0197	Scaffold4371	+	868904	870929	2026	1	7	0	9	12	8	4	6	4	4	5	3	2	8	2	12	8	0.0	0.1	0.0	0.1	0.1	0.1	0.0	0.1	0.0	0.0	0.1	0.0	0.0	0.1	0.0	0.1	0.1	0.0	0.0	0.1	0.0	0.1	0.1	0.1	0.1	0.0	0.1
Novelgene0198	Scaffold4371	+	871275	873802	2528	125	77	61	129	100	66	73	78	67	59	37	49	84	56	58	89	111	1.2	0.7	0.5	1.2	0.9	0.7	0.7	0.6	0.6	0.6	0.3	0.5	0.7	0.5	0.5	0.7	1.1	1.2	0.5	0.7	0.5	1.2	0.7	0.9	0.7	0.7	0.6
Novelgene0199	Scaffold4372	+	48273	49293	1021	0	1	0	0	0	0	0	0	0	0	0	0	0	0	0	0	0	0.0	0.0	0.0	0.0	0.0	0.0	0.0	0.0	0.0	0.0	0.0	0.0	0.0	0.0	0.0	0.0	0.0	0.0	0.0	0.0	0.0	0.0	0.0	0.0	0.0	0.0	0.0
Novelgene0200	Scaffold4372	+	117841	122662	2626	8	21	31	14	11	11	23	39	9	13	5	14	23	37	20	28	2	0.1	0.3	0.4	0.2	0.1	0.2	0.3	0.4	0.1	0.2	0.1	0.2	0.3	0.5	0.3	0.3	0.0	0.1	0.3	0.3	0.4	0.2	0.3	0.1	0.2	0.3	0.4
Novelgene0201	Scaffold4372	+	406312	408116	1805	0	0	0	0	0	0	0	0	0	0	0	0	0	0	0	0	0	0.0	0.0	0.0	0.0	0.0	0.0	0.0	0.0	0.0	0.0	0.0	0.0	0.0	0.0	0.0	0.0	0.0	0.0	0.0	0.0	0.0	0.0	0.0	0.0	0.0	0.0	0.0
Novelgene0202	Scaffold4372	+	563841	569866	1479	92	98	66	86	52	58	59	172	108	122	122	127	82	94	188	66	53	1.5	1.6	1.0	1.4	0.8	1.0	0.9	2.1	1.5	2.0	1.9	2.0	1.2	1.5	3.0	0.9	0.9	1.5	3.0	1.6	1.0	1.4	0.9	0.8	1.0	0.9	2.1
Novelgene0203	Scaffold4372	+	821232	824441	2685	4	1	5	0	1	0	3	4	0	1	0	0	0	0	1	4	12	0.0	0.0	0.1	0.0	0.0	0.0	0.0	0.0	0.0	0.0	0.0	0.0	0.0	0.0	0.0	0.0	0.2	0.0	0.0	0.0	0.1	0.0	0.0	0.0	0.0	0.0	0.0
Novelgene0204	Scaffold129	+	41677	44845	2981	1	1	3	2	0	1	2	1	1	4	6	5	3	0	2	0	0	0.0	0.0	0.0	0.0	0.0	0.0	0.0	0.0	0.0	0.0	0.0	0.0	0.0	0.0	0.0	0.0	0.0	0.0	0.0	0.0	0.0	0.0	0.0	0.0	0.0	0.0	0.0
Novelgene0205	Scaffold129	+	174548	174963	416	0	0	0	0	0	0	0	0	0	0	0	0	0	0	0	0	0	0.0	0.0	0.0	0.0	0.0	0.0	0.0	0.0	0.0	0.0	0.0	0.0	0.0	0.0	0.0	0.0	0.0	0.0	0.0	0.0	0.0	0.0	0.0	0.0	0.0	0.0	0.0
Novelgene0206	Scaffold129	+	223257	227620	4364	7	3	7	2	0	0	4	7	0	5	10	11	10	7	16	4	12	0.0	0.0	0.0	0.0	0.0	0.0	0.0	0.0	0.0	0.0	0.1	0.1	0.1	0.0	0.1	0.0	0.1	0.0	0.1	0.0	0.0	0.0	0.0	0.0	0.0	0.0	0.0
Novelgene0207	Scaffold126	+	152909	155983	3075	0	0	0	0	0	0	0	0	0	0	0	0	0	0	0	0	0	0.0	0.0	0.0	0.0	0.0	0.0	0.0	0.0	0.0	0.0	0.0	0.0	0.0	0.0	0.0	0.0	0.0	0.0	0.0	0.0	0.0	0.0	0.0	0.0	0.0	0.0	0.0
Novelgene0208	Scaffold126	+	158187	161372	3186	82	113	100	175	107	158	104	131	86	128	120	97	125	44	78	183	54	0.6	0.9	0.7	1.3	0.8	1.3	0.8	0.8	0.6	1.0	0.9	0.7	0.9	0.3	0.6	1.2	0.4	0.6	0.6	0.9	0.7	1.3	1.2	0.8	1.3	0.8	0.8
Novelgene0209	Scaffold126	+	183486	184850	1365	1	0	4	0	1	0	0	5	1	0	2	5	0	0	0	0	2	0.0	0.0	0.1	0.0	0.0	0.0	0.0	0.1	0.0	0.0	0.0	0.1	0.0	0.0	0.0	0.0	0.0	0.0	0.0	0.0	0.1	0.0	0.0	0.0	0.0	0.0	0.1
Novelgene0210	Scaffold126	+	221787	223851	2065	14	38	20	38	33	20	80	104	84	67	58	78	56	46	149	16	64	0.2	0.5	0.2	0.4	0.4	0.3	0.9	0.9	0.8	0.8	0.6	0.9	0.6	0.5	1.7	0.2	0.8	0.2	1.7	0.5	0.2	0.4	0.2	0.4	0.3	0.9	0.9
Novelgene0211	Scaffold126	+	314636	320309	5674	9	1	5	0	7	2	8	1	5	2	3	0	3	0	3	19	1	0.1	0.0	0.0	0.0	0.0	0.0	0.0	0.0	0.0	0.0	0.0	0.0	0.0	0.0	0.0	0.1	0.0	0.1	0.0	0.0	0.0	0.0	0.1	0.0	0.0	0.0	0.0
Novelgene0212	Scaffold126	+	355515	355713	199	0	0	4	6	0	1	0	1	6	0	0	0	2	3	0	6	0	0.0	0.0	0.4	0.7	0.0	0.1	0.0	0.1	0.6	0.0	0.0	0.0	0.2	0.4	0.0	0.6	0.0	0.0	0.0	0.0	0.4	0.7	0.6	0.0	0.1	0.0	0.1
Novelgene0213	Scaffold126	+	366689	368194	1506	93	141	107	140	196	162	211	373	373	255	349	162	136	80	108	163	188	1.5	2.3	1.5	2.2	3.1	2.9	3.2	4.5	5.2	4.1	5.3	2.5	2.0	1.3	1.7	2.2	3.2	1.5	1.7	2.3	1.5	2.2	2.2	3.1	2.9	3.2	4.5
Novelgene0214	Scaffold126	+	931359	931998	640	82	30	242	49	71	59	32	25	76	17	33	100	26	248	141	210	400	3.1	1.1	8.2	1.8	2.6	2.5	1.2	0.7	2.5	0.6	1.2	3.7	0.9	9.1	5.2	6.6	16.0	3.1	5.2	1.1	8.2	1.8	6.6	2.6	2.5	1.2	0.7
Novelgene0215	Scaffold126	+	1059813	1062303	2491	0	0	0	0	0	0	0	0	0	0	0	0	0	0	0	0	0	0.0	0.0	0.0	0.0	0.0	0.0	0.0	0.0	0.0	0.0	0.0	0.0	0.0	0.0	0.0	0.0	0.0	0.0	0.0	0.0	0.0	0.0	0.0	0.0	0.0	0.0	0.0
Novelgene0216	Scaffold126	+	1250141	1252602	2462	0	0	0	0	0	0	0	0	0	0	0	0	0	0	0	0	0	0.0	0.0	0.0	0.0	0.0	0.0	0.0	0.0	0.0	0.0	0.0	0.0	0.0	0.0	0.0	0.0	0.0	0.0	0.0	0.0	0.0	0.0	0.0	0.0	0.0	0.0	0.0
Novelgene0217	Scaffold126	+	1258208	1264197	5532	65	133	104	131	100	27	169	136	228	140	182	127	146	48	105	65	188	0.6	1.2	0.8	1.1	0.9	0.3	1.4	0.9	1.7	1.2	1.5	1.1	1.2	0.4	0.9	0.5	1.7	0.6	0.9	1.2	0.8	1.1	0.5	0.9	0.3	1.4	0.9
Novelgene0218	Scaffold127	+	211037	222545	2354	0	7	0	0	5	2	5	1	8	2	9	5	2	6	0	0	0	0.0	0.1	0.0	0.0	0.0	0.0	0.0	0.0	0.1	0.0	0.1	0.1	0.0	0.1	0.0	0.0	0.0	0.0	0.0	0.1	0.0	0.0	0.0	0.0	0.0	0.0	0.0
Novelgene0219	Scaffold127	+	223047	225892	2846	0	0	0	0	0	0	0	0	0	0	0	0	0	0	0	0	0	0.0	0.0	0.0	0.0	0.0	0.0	0.0	0.0	0.0	0.0	0.0	0.0	0.0	0.0	0.0	0.0	0.0	0.0	0.0	0.0	0.0	0.0	0.0	0.0	0.0	0.0	0.0
Novelgene0220	Scaffold127	+	446606	450241	1675	701	1029	332	1168	394	234	1292	1270	1121	1681	871	2305	564	596	1594	1011	225	11.8	17.3	4.9	19.1	6.4	4.3	20.5	16.0	16.1	27.8	13.7	37.5	8.6	9.7	25.7	13.9	4.0	11.8	25.7	17.3	4.9	19.1	13.9	6.4	4.3	20.5	16.0
Novelgene0221	Scaffold127	+	579454	579884	431	2796	2844	3311	1757	2607	1947	2379	3170	2226	2212	2668	2818	2711	2073	2392	2675	937	158.4	161.4	166.6	96.8	142.2	120.6	127.2	134.8	107.6	123.6	141.7	154.9	140.2	113.5	130.2	124.5	55.6	158.4	130.2	161.4	166.6	96.8	124.5	142.2	120.6	127.2	134.8
Novelgene0222	Scaffold127	+	674222	678331	3619	128	355	73	327	208	151	256	438	369	412	364	91	246	68	175	86	3	1.1	3.0	0.6	2.7	1.7	1.4	2.1	2.8	2.7	3.5	2.9	0.8	1.9	0.6	1.4	0.6	0.0	1.1	1.4	3.0	0.6	2.7	0.6	1.7	1.4	2.1	2.8
Novelgene0223	Scaffold127	+	1026527	1029475	2949	23	26	13	2	3	0	4	4	0	2	1	25	1	3	4	5	3	0.2	0.2	0.1	0.0	0.0	0.0	0.0	0.0	0.0	0.0	0.0	0.2	0.0	0.0	0.0	0.0	0.0	0.2	0.0	0.2	0.1	0.0	0.0	0.0	0.0	0.0	0.0
Novelgene0224	Scaffold127	+	1031350	1034280	2931	59	246	64	305	225	376	298	532	380	206	163	78	415	60	27	190	26	0.5	2.1	0.5	2.5	1.8	3.4	2.3	3.3	2.7	1.7	1.3	0.6	3.2	0.5	0.2	1.3	0.2	0.5	0.2	2.1	0.5	2.5	1.3	1.8	3.4	2.3	3.3
Novelgene0225	Scaffold127	+	1125337	1127379	2043	1	0	4	0	0	0	0	0	0	0	0	0	0	0	0	2	0	0.0	0.0	0.0	0.0	0.0	0.0	0.0	0.0	0.0	0.0	0.0	0.0	0.0	0.0	0.0	0.0	0.0	0.0	0.0	0.0	0.0	0.0	0.0	0.0	0.0	0.0	0.0
Novelgene0226	Scaffold123	+	104874	108188	3073	9	23	8	25	36	16	57	53	35	31	34	24	25	11	18	21	54	0.1	0.2	0.1	0.2	0.3	0.1	0.4	0.3	0.2	0.2	0.3	0.2	0.2	0.1	0.1	0.1	0.4	0.1	0.1	0.2	0.1	0.2	0.1	0.3	0.1	0.4	0.3
Novelgene0227	Scaffold120	+	390554	392609	2056	257	331	364	421	368	316	344	405	429	287	354	383	212	216	362	352	303	3.1	3.9	3.8	4.9	4.2	4.1	3.9	3.6	4.3	3.4	3.9	4.4	2.3	2.5	4.1	3.4	3.8	3.1	4.1	3.9	3.8	4.9	3.4	4.2	4.1	3.9	3.6
Novelgene0228	Scaffold120	+	739077	742358	3282	0	0	0	0	0	0	0	0	0	0	0	0	0	0	0	0	0	0.0	0.0	0.0	0.0	0.0	0.0	0.0	0.0	0.0	0.0	0.0	0.0	0.0	0.0	0.0	0.0	0.0	0.0	0.0	0.0	0.0	0.0	0.0	0.0	0.0	0.0	0.0
Novelgene0229	Scaffold120	+	765426	767874	2449	7	18	7	12	16	0	3	24	10	6	7	16	17	7	0	6	10	0.1	0.2	0.1	0.1	0.2	0.0	0.0	0.2	0.1	0.1	0.1	0.2	0.2	0.1	0.0	0.0	0.1	0.1	0.0	0.2	0.1	0.1	0.0	0.2	0.0	0.0	0.2
Novelgene0230	Scaffold120	+	876327	881723	1195	47	109	34	135	67	47	311	322	323	315	292	230	203	98	128	117	53	1.0	2.2	0.6	2.7	1.3	1.0	6.0	4.9	5.6	6.3	5.6	4.6	3.8	1.9	2.5	2.0	1.1	1.0	2.5	2.2	0.6	2.7	2.0	1.3	1.0	6.0	4.9
Novelgene0231	Scaffold120	+	897835	900169	2304	1	10	1	1	2	0	6	8	1	1	0	0	2	0	5	2	5	0.0	0.1	0.0	0.0	0.0	0.0	0.1	0.1	0.0	0.0	0.0	0.0	0.0	0.0	0.1	0.0	0.1	0.0	0.1	0.1	0.0	0.0	0.0	0.0	0.0	0.1	0.1
Novelgene0232	Scaffold120	+	906395	908844	2450	4	0	0	0	0	0	4	4	0	0	5	0	0	0	0	3	0	0.1	0.0	0.0	0.0	0.0	0.0	0.1	0.0	0.0	0.0	0.1	0.0	0.0	0.0	0.0	0.0	0.0	0.1	0.0	0.0	0.0	0.0	0.0	0.0	0.0	0.1	0.0
Novelgene0233	Scaffold120	+	909138	918426	5007	5	1	9	1	0	0	0	0	9	0	0	0	0	6	2	6	3	0.0	0.0	0.0	0.0	0.0	0.0	0.0	0.0	0.0	0.0	0.0	0.0	0.0	0.0	0.0	0.0	0.0	0.0	0.0	0.0	0.0	0.0	0.0	0.0	0.0	0.0	0.0
Novelgene0234	Scaffold120	+	1022657	1024861	2143	211	356	114	329	214	101	286	393	284	256	193	236	240	189	255	281	8	2.4	4.1	1.2	3.6	2.3	1.3	3.1	3.4	2.8	2.9	2.1	2.6	2.5	2.1	2.8	2.6	0.1	2.4	2.8	4.1	1.2	3.6	2.6	2.3	1.3	3.1	3.4
Novelgene0235	Scaffold120	+	1026208	1029930	2956	396	604	299	806	530	494	528	638	519	487	364	420	391	256	455	573	0	3.4	5.2	2.3	6.8	4.4	4.7	4.3	4.2	3.8	4.2	3.0	3.5	3.1	2.1	3.8	4.1	0.0	3.4	3.8	5.2	2.3	6.8	4.1	4.4	4.7	4.3	4.2
Novelgene0236	Scaffold120	+	1079962	1083719	2407	182	295	165	305	399	623	428	631	274	514	511	255	106	393	218	252	1047	2.4	3.9	1.9	3.9	5.1	9.0	5.4	6.3	3.1	6.7	6.4	3.3	1.3	5.0	2.8	2.7	14.6	2.4	2.8	3.9	1.9	3.9	2.7	5.1	9.0	5.4	6.3
Novelgene0237	Scaffold121	+	220563	221163	601	67	71	29	42	34	68	44	86	31	64	32	51	37	41	45	41	9	2.7	2.9	1.0	1.7	1.3	3.0	1.7	2.6	1.1	2.6	1.2	2.0	1.4	1.6	1.8	1.4	0.4	2.7	1.8	2.9	1.0	1.7	1.4	1.3	3.0	1.7	2.6
Novelgene0238	Scaffold4598	+	99500	101022	1523	0	3	0	0	0	3	0	0	0	0	6	1	0	0	0	5	1	0.0	0.0	0.0	0.0	0.0	0.1	0.0	0.0	0.0	0.0	0.1	0.0	0.0	0.0	0.0	0.1	0.0	0.0	0.0	0.0	0.0	0.0	0.1	0.0	0.1	0.0	0.0
Novelgene0239	Scaffold3392	+	22347	24544	2198	27	27	15	22	35	22	28	42	28	21	19	38	28	25	20	25	13	0.3	0.3	0.1	0.2	0.4	0.3	0.3	0.4	0.3	0.2	0.2	0.4	0.3	0.3	0.2	0.2	0.2	0.3	0.2	0.3	0.1	0.2	0.2	0.4	0.3	0.3	0.4
Novelgene0240	Scaffold3392	+	140555	142851	2297	20	21	0	23	10	0	14	46	49	60	16	23	180	160	10	13	147	0.3	0.3	0.0	0.3	0.1	0.0	0.2	0.5	0.6	0.8	0.2	0.3	2.3	2.2	0.1	0.2	2.2	0.3	0.1	0.3	0.0	0.3	0.2	0.1	0.0	0.2	0.5
Novelgene0241	Scaffold3392	+	531081	578704	3955	92	90	81	92	56	22	128	106	104	97	65	55	112	79	64	70	24	0.7	0.7	0.5	0.7	0.4	0.2	0.9	0.6	0.7	0.7	0.5	0.4	0.8	0.6	0.5	0.4	0.2	0.7	0.5	0.7	0.5	0.7	0.4	0.4	0.2	0.9	0.6
Novelgene0242	Scaffold3392	+	934743	935834	1092	0	0	0	0	0	0	0	0	0	0	0	0	0	0	0	0	0	0.0	0.0	0.0	0.0	0.0	0.0	0.0	0.0	0.0	0.0	0.0	0.0	0.0	0.0	0.0	0.0	0.0	0.0	0.0	0.0	0.0	0.0	0.0	0.0	0.0	0.0	0.0
Novelgene0243	Scaffold4596	+	171601	174086	2486	0	0	0	0	0	0	0	0	0	0	0	0	0	0	0	0	0	0.0	0.0	0.0	0.0	0.0	0.0	0.0	0.0	0.0	0.0	0.0	0.0	0.0	0.0	0.0	0.0	0.0	0.0	0.0	0.0	0.0	0.0	0.0	0.0	0.0	0.0	0.0
Novelgene0244	Scaffold3390	+	100286	102122	1837	0	0	0	0	0	0	0	0	0	0	0	0	0	23	0	0	0	0.0	0.0	0.0	0.0	0.0	0.0	0.0	0.0	0.0	0.0	0.0	0.0	0.0	0.3	0.0	0.0	0.0	0.0	0.0	0.0	0.0	0.0	0.0	0.0	0.0	0.0	0.0
Novelgene0245	Scaffold3396	+	65755	68832	3078	11	4	18	7	4	0	1	3	4	0	2	0	3	0	2	9	1	0.1	0.0	0.1	0.1	0.0	0.0	0.0	0.0	0.0	0.0	0.0	0.0	0.0	0.0	0.0	0.1	0.0	0.1	0.0	0.0	0.1	0.1	0.1	0.0	0.0	0.0	0.0
Novelgene0246	Scaffold3396	+	139384	142271	2825	0	0	0	0	0	0	0	0	0	0	0	0	0	0	0	0	0	0.0	0.0	0.0	0.0	0.0	0.0	0.0	0.0	0.0	0.0	0.0	0.0	0.0	0.0	0.0	0.0	0.0	0.0	0.0	0.0	0.0	0.0	0.0	0.0	0.0	0.0	0.0
Novelgene0247	Scaffold3396	+	149020	153815	4238	1032	667	488	491	621	365	594	624	509	600	451	968	313	323	935	852	933	8.3	5.4	3.5	3.8	4.8	3.2	4.5	3.8	3.5	4.7	3.4	7.5	2.3	2.5	7.2	5.6	7.8	8.3	7.2	5.4	3.5	3.8	5.6	4.8	3.2	4.5	3.8
Novelgene0248	Scaffold3395	+	129156	130325	1170	20	22	35	15	9	8	27	24	35	22	8	20	37	19	13	10	81	0.4	0.5	0.6	0.3	0.2	0.2	0.5	0.4	0.6	0.5	0.2	0.4	0.7	0.4	0.3	0.2	1.8	0.4	0.3	0.5	0.6	0.3	0.2	0.2	0.2	0.5	0.4
Novelgene0249	Scaffold3395	+	192951	206065	3001	2510	1313	1363	2185	1179	740	881	1695	1051	1193	693	1558	934	1526	1652	3231	1457	25.0	13.1	12.0	21.1	11.3	8.0	8.3	12.7	8.9	11.7	6.5	15.0	8.5	14.7	15.8	26.4	15.2	25.0	15.8	13.1	12.0	21.1	26.4	11.3	8.0	8.3	12.7
Novelgene0250	Scaffold3394	+	3184	3220	37	0	0	0	0	0	0	0	0	0	0	0	0	0	0	0	0	0	0.0	0.0	0.0	0.0	0.0	0.0	0.0	0.0	0.0	0.0	0.0	0.0	0.0	0.0	0.0	0.0	0.0	0.0	0.0	0.0	0.0	0.0	0.0	0.0	0.0	0.0	0.0
Novelgene0251	Scaffold655	+	218084	221254	2671	104	230	41	216	160	149	375	512	402	166	57	29	20	3	138	98	0	1.3	2.9	0.5	2.6	1.9	2.1	4.5	4.8	4.3	2.1	0.7	0.4	0.2	0.0	1.7	1.0	0.0	1.3	1.7	2.9	0.5	2.6	1.0	1.9	2.1	4.5	4.8
Novelgene0252	Scaffold655	+	1034619	1037803	2997	0	0	5	0	1	0	0	0	0	1	0	0	1	0	0	0	9	0.0	0.0	0.0	0.0	0.0	0.0	0.0	0.0	0.0	0.0	0.0	0.0	0.0	0.0	0.0	0.0	0.1	0.0	0.0	0.0	0.0	0.0	0.0	0.0	0.0	0.0	0.0
Novelgene0253	Scaffold655	+	1120190	1125775	4517	103	108	189	102	183	121	110	96	54	171	76	111	60	140	73	133	652	0.8	0.8	1.3	0.7	1.3	1.0	0.8	0.5	0.3	1.3	0.5	0.8	0.4	1.0	0.5	0.8	5.1	0.8	0.5	0.8	1.3	0.7	0.8	1.3	1.0	0.8	0.5
Novelgene0254	Scaffold655	+	1127733	1130431	2304	150	378	164	337	259	38	769	776	499	797	656	557	271	461	564	274	62	1.7	4.3	1.6	3.7	2.8	0.5	8.2	6.5	4.8	8.8	6.9	6.1	2.8	5.0	6.1	2.5	0.7	1.7	6.1	4.3	1.6	3.7	2.5	2.8	0.5	8.2	6.5
Novelgene0255	Scaffold655	+	1171863	1173983	2121	92	165	17	187	170	257	237	290	322	308	296	111	481	141	69	49	144	1.1	1.9	0.2	2.1	1.9	3.2	2.6	2.5	3.2	3.5	3.2	1.2	5.1	1.6	0.8	0.5	1.7	1.1	0.8	1.9	0.2	2.1	0.5	1.9	3.2	2.6	2.5
Novelgene0256	Scaffold656	+	480490	481984	1495	3	6	1	6	2	2	1	2	1	1	4	6	2	8	7	7	7	0.0	0.1	0.0	0.1	0.0	0.0	0.0	0.0	0.0	0.0	0.1	0.1	0.0	0.1	0.1	0.1	0.1	0.0	0.1	0.1	0.0	0.1	0.1	0.0	0.0	0.0	0.0
Novelgene0257	Scaffold656	+	495012	496528	1517	90	95	66	89	68	19	67	167	160	81	88	36	78	35	160	93	35	1.4	1.5	0.9	1.4	1.1	0.3	1.0	2.0	2.2	1.3	1.3	0.6	1.1	0.5	2.5	1.2	0.6	1.4	2.5	1.5	0.9	1.4	1.2	1.1	0.3	1.0	2.0
Novelgene0258	Scaffold656	+	650744	653060	2317	0	1	6	0	0	8	5	13	4	5	0	0	0	0	1	0	7	0.0	0.0	0.1	0.0	0.0	0.1	0.0	0.1	0.0	0.1	0.0	0.0	0.0	0.0	0.0	0.0	0.1	0.0	0.0	0.0	0.1	0.0	0.0	0.0	0.1	0.0	0.1
Novelgene0259	Scaffold656	+	655791	657337	1547	0	1	0	0	0	0	1	6	0	0	0	0	0	0	0	0	1	0.0	0.0	0.0	0.0	0.0	0.0	0.0	0.1	0.0	0.0	0.0	0.0	0.0	0.0	0.0	0.0	0.0	0.0	0.0	0.0	0.0	0.0	0.0	0.0	0.0	0.0	0.1
Novelgene0260	Scaffold656	+	844053	846423	2217	0	0	0	0	0	0	0	1	0	0	0	1	0	0	0	0	1	0.0	0.0	0.0	0.0	0.0	0.0	0.0	0.0	0.0	0.0	0.0	0.0	0.0	0.0	0.0	0.0	0.0	0.0	0.0	0.0	0.0	0.0	0.0	0.0	0.0	0.0	0.0
Novelgene0261	Scaffold656	+	1394958	1396578	1621	47	53	31	28	40	17	44	53	25	43	35	35	29	40	96	31	13	0.7	0.8	0.4	0.4	0.6	0.3	0.6	0.6	0.3	0.6	0.5	0.5	0.4	0.6	1.4	0.4	0.2	0.7	1.4	0.8	0.4	0.4	0.4	0.6	0.3	0.6	0.6
Novelgene0262	Scaffold656	+	2096627	2100505	902	254	255	268	278	392	434	394	497	500	386	310	246	382	201	215	410	152	8.5	8.6	8.0	9.1	12.7	16.0	12.5	12.5	14.3	12.8	9.8	8.0	11.7	6.5	6.9	11.3	5.4	8.5	6.9	8.6	8.0	9.1	11.3	12.7	16.0	12.5	12.5
Novelgene0263	Scaffold656	+	2136690	2138719	2030	45	102	21	80	72	52	209	143	126	157	151	44	92	33	87	35	26	0.5	1.2	0.2	0.9	0.8	0.7	2.4	1.3	1.3	1.9	1.7	0.5	1.0	0.4	1.0	0.3	0.3	0.5	1.0	1.2	0.2	0.9	0.3	0.8	0.7	2.4	1.3
Novelgene0264	Scaffold656	+	2139475	2141116	1642	0	0	0	0	0	0	0	0	0	0	0	0	0	0	0	0	0	0.0	0.0	0.0	0.0	0.0	0.0	0.0	0.0	0.0	0.0	0.0	0.0	0.0	0.0	0.0	0.0	0.0	0.0	0.0	0.0	0.0	0.0	0.0	0.0	0.0	0.0	0.0
Novelgene0265	Scaffold656	+	2143607	2144714	1108	1	0	2	0	3	1	1	3	1	4	1	8	0	0	6	2	0	0.0	0.0	0.0	0.0	0.1	0.0	0.0	0.0	0.0	0.1	0.0	0.2	0.0	0.0	0.1	0.0	0.0	0.0	0.1	0.0	0.0	0.0	0.0	0.1	0.0	0.0	0.0
Novelgene0266	Scaffold656	+	2162103	2171517	1334	22	7	24	21	11	9	11	10	9	4	13	23	5	5	12	34	5	0.4	0.1	0.4	0.4	0.2	0.2	0.2	0.1	0.1	0.1	0.2	0.4	0.1	0.1	0.2	0.5	0.1	0.4	0.2	0.1	0.4	0.4	0.5	0.2	0.2	0.2	0.1
Novelgene0267	Scaffold656	+	2218417	2220938	2251	38	49	2	13	16	8	10	29	12	19	23	4	34	19	11	27	1	0.4	0.5	0.0	0.1	0.2	0.1	0.1	0.2	0.1	0.2	0.2	0.0	0.3	0.2	0.1	0.2	0.0	0.4	0.1	0.5	0.0	0.1	0.2	0.2	0.1	0.1	0.2
Novelgene0268	Scaffold656	+	2409619	2411744	2126	10	19	11	37	13	22	42	99	99	68	48	25	66	15	22	32	32	0.1	0.2	0.1	0.4	0.1	0.3	0.5	0.9	1.0	0.8	0.5	0.3	0.7	0.2	0.2	0.3	0.4	0.1	0.2	0.2	0.1	0.4	0.3	0.1	0.3	0.5	0.9
Novelgene0269	Scaffold650	+	576942	579154	1710	1222	1148	2019	803	1056	839	323	725	548	504	593	1075	1490	2902	772	1334	2618	22.8	21.5	33.5	14.6	19.0	17.1	5.7	10.2	8.7	9.3	10.4	19.5	25.4	52.4	13.8	20.5	51.2	22.8	13.8	21.5	33.5	14.6	20.5	19.0	17.1	5.7	10.2
Novelgene0270	Scaffold650	+	970419	972705	2287	0	0	0	1	5	0	0	3	0	1	0	0	0	3	1	11	0	0.0	0.0	0.0	0.0	0.1	0.0	0.0	0.0	0.0	0.0	0.0	0.0	0.0	0.0	0.0	0.1	0.0	0.0	0.0	0.0	0.0	0.0	0.1	0.1	0.0	0.0	0.0
Novelgene0271	Scaffold651	+	601202	602381	544	0	3	2	4	2	1	1	4	0	4	2	4	0	3	4	2	0	0.0	0.1	0.1	0.2	0.1	0.0	0.0	0.1	0.0	0.2	0.1	0.2	0.0	0.1	0.2	0.1	0.0	0.0	0.2	0.1	0.1	0.2	0.1	0.1	0.0	0.0	0.1
Novelgene0272	Scaffold651	+	934281	937492	2196	1	2	2	3	0	2	4	0	0	7	6	0	9	0	2	4	15	0.0	0.0	0.0	0.0	0.0	0.0	0.0	0.0	0.0	0.1	0.1	0.0	0.1	0.0	0.0	0.0	0.2	0.0	0.0	0.0	0.0	0.0	0.0	0.0	0.0	0.0	0.0
Novelgene0273	Scaffold651	+	1144818	1148803	3134	3	3	1	22	2	5	28	2	4	11	6	10	2	7	9	15	2	0.0	0.0	0.0	0.2	0.0	0.1	0.3	0.0	0.0	0.1	0.1	0.1	0.0	0.1	0.1	0.1	0.0	0.0	0.1	0.0	0.0	0.2	0.1	0.0	0.1	0.3	0.0
Novelgene0274	Scaffold651	+	1154432	1156456	2025	1	4	7	3	5	1	10	31	12	1	1	7	5	10	7	7	0	0.0	0.0	0.1	0.0	0.1	0.0	0.1	0.3	0.1	0.0	0.0	0.1	0.1	0.1	0.1	0.1	0.0	0.0	0.1	0.0	0.1	0.0	0.1	0.1	0.0	0.1	0.3
Novelgene0275	Scaffold651	+	1178316	1179523	1208	0	7	0	1	0	0	0	2	0	1	4	0	1	0	0	4	1	0.0	0.1	0.0	0.0	0.0	0.0	0.0	0.0	0.0	0.0	0.1	0.0	0.0	0.0	0.0	0.1	0.0	0.0	0.0	0.1	0.0	0.0	0.1	0.0	0.0	0.0	0.0
Novelgene0276	Scaffold651	+	1186166	1190693	2373	2	0	0	0	0	0	0	0	0	0	0	0	0	0	0	0	0	0.0	0.0	0.0	0.0	0.0	0.0	0.0	0.0	0.0	0.0	0.0	0.0	0.0	0.0	0.0	0.0	0.0	0.0	0.0	0.0	0.0	0.0	0.0	0.0	0.0	0.0	0.0
Novelgene0277	Scaffold652	+	36831	37684	854	0	0	0	0	0	0	0	0	0	0	0	0	0	0	0	0	0	0.0	0.0	0.0	0.0	0.0	0.0	0.0	0.0	0.0	0.0	0.0	0.0	0.0	0.0	0.0	0.0	0.0	0.0	0.0	0.0	0.0	0.0	0.0	0.0	0.0	0.0	0.0
Novelgene0278	Scaffold652	+	200434	202015	1582	31	24	77	30	34	27	36	52	72	27	48	35	36	33	43	60	57	0.5	0.4	1.1	0.5	0.5	0.5	0.5	0.6	0.9	0.4	0.7	0.5	0.5	0.5	0.6	0.8	0.9	0.5	0.6	0.4	1.1	0.5	0.8	0.5	0.5	0.5	0.6
Novelgene0279	Scaffold652	+	374978	417068	1396	1051	1126	1515	1069	1296	831	1367	2053	1676	1853	1711	1540	1558	1191	1654	1575	1446	19.4	20.8	24.8	19.2	23.0	16.8	23.8	28.4	26.4	33.7	29.6	27.6	26.3	21.2	29.3	23.9	28.0	19.4	29.3	20.8	24.8	19.2	23.9	23.0	16.8	23.8	28.4
Novelgene0280	Scaffold652	+	428421	442373	4279	421	596	456	504	396	311	817	1024	714	588	663	690	605	571	630	555	164	2.9	4.2	2.8	3.4	2.7	2.4	5.4	5.4	4.2	4.0	4.3	4.7	3.8	3.8	4.2	3.2	1.2	2.9	4.2	4.2	2.8	3.4	3.2	2.7	2.4	5.4	5.4
Novelgene0281	Scaffold652	+	444004	447108	3105	21	48	6	67	2	5	69	130	189	139	175	33	102	67	19	25	18	0.2	0.4	0.0	0.5	0.0	0.0	0.5	0.8	1.3	1.1	1.3	0.3	0.7	0.5	0.1	0.2	0.1	0.2	0.1	0.4	0.0	0.5	0.2	0.0	0.0	0.5	0.8
Novelgene0282	Scaffold652	+	552578	556175	3598	4	37	2	42	28	57	43	109	80	63	46	14	69	17	12	15	14	0.0	0.3	0.0	0.3	0.2	0.4	0.3	0.6	0.5	0.4	0.3	0.1	0.4	0.1	0.1	0.1	0.1	0.0	0.1	0.3	0.0	0.3	0.1	0.2	0.4	0.3	0.6
Novelgene0283	Scaffold1798	+	5937	8704	2768	43	48	51	23	42	41	25	55	43	25	23	41	51	64	67	40	75	0.4	0.4	0.4	0.2	0.4	0.4	0.2	0.4	0.3	0.2	0.2	0.4	0.4	0.5	0.6	0.3	0.7	0.4	0.6	0.4	0.4	0.2	0.3	0.4	0.4	0.2	0.4
Novelgene0284	Scaffold1798	+	519239	521623	2385	0	0	0	0	0	0	0	0	0	0	0	0	0	0	0	0	0	0.0	0.0	0.0	0.0	0.0	0.0	0.0	0.0	0.0	0.0	0.0	0.0	0.0	0.0	0.0	0.0	0.0	0.0	0.0	0.0	0.0	0.0	0.0	0.0	0.0	0.0	0.0
Novelgene0285	Scaffold1798	+	524968	535755	1947	0	0	0	0	0	2	0	0	0	0	7	0	0	0	0	0	0	0.0	0.0	0.0	0.0	0.0	0.0	0.0	0.0	0.0	0.0	0.1	0.0	0.0	0.0	0.0	0.0	0.0	0.0	0.0	0.0	0.0	0.0	0.0	0.0	0.0	0.0	0.0
Novelgene0286	Scaffold1798	+	558784	602991	2832	284	116	371	140	187	279	21	152	30	16	21	4	110	43	54	207	0	3.3	1.3	3.8	1.6	2.1	3.5	0.2	1.3	0.3	0.2	0.2	0.0	1.2	0.5	0.6	2.0	0.0	3.3	0.6	1.3	3.8	1.6	2.0	2.1	3.5	0.2	1.3
Novelgene0287	Scaffold1798	+	890185	905097	8231	97	121	36	164	138	235	343	169	204	255	230	246	86	203	155	149	981	0.3	0.4	0.1	0.5	0.4	0.8	1.0	0.4	0.5	0.7	0.6	0.7	0.2	0.6	0.4	0.4	3.1	0.3	0.4	0.4	0.1	0.5	0.4	0.4	0.8	1.0	0.4
Novelgene0288	Scaffold7482	+	153276	154581	1306	0	0	0	0	0	0	0	0	0	0	0	0	0	0	0	0	0	0.0	0.0	0.0	0.0	0.0	0.0	0.0	0.0	0.0	0.0	0.0	0.0	0.0	0.0	0.0	0.0	0.0	0.0	0.0	0.0	0.0	0.0	0.0	0.0	0.0	0.0	0.0
Novelgene0289	Scaffold7482	+	439969	442255	2283	31	58	27	49	48	27	51	39	23	52	44	28	27	30	32	55	10	0.4	0.7	0.3	0.6	0.6	0.4	0.6	0.4	0.2	0.6	0.5	0.3	0.3	0.4	0.4	0.6	0.1	0.4	0.4	0.7	0.3	0.6	0.6	0.6	0.4	0.6	0.4
Novelgene0290	Scaffold7480	+	169253	170819	1567	8	0	0	0	0	0	3	12	10	0	1	52	0	0	39	1	19	0.1	0.0	0.0	0.0	0.0	0.0	0.0	0.1	0.1	0.0	0.0	0.8	0.0	0.0	0.6	0.0	0.3	0.1	0.6	0.0	0.0	0.0	0.0	0.0	0.0	0.0	0.1
Novelgene0291	Scaffold658	+	244131	291443	2102	0	0	0	0	0	0	0	0	0	0	0	0	0	0	0	0	0	0.0	0.0	0.0	0.0	0.0	0.0	0.0	0.0	0.0	0.0	0.0	0.0	0.0	0.0	0.0	0.0	0.0	0.0	0.0	0.0	0.0	0.0	0.0	0.0	0.0	0.0	0.0
Novelgene0292	Scaffold658	+	700435	702610	2122	120	121	44	76	63	41	121	249	127	172	214	199	318	223	236	82	210	1.5	1.5	0.5	0.9	0.8	0.6	1.5	2.4	1.4	2.2	2.6	2.5	3.7	2.7	2.9	0.9	2.8	1.5	2.9	1.5	0.5	0.9	0.9	0.8	0.6	1.5	2.4
Novelgene0293	Scaffold658	+	859386	866533	2885	179	176	194	195	224	126	270	314	272	245	395	203	295	303	274	222	140	2.5	2.4	2.4	2.6	3.0	1.9	3.5	3.3	3.2	3.3	5.1	2.7	3.7	4.1	3.6	2.5	2.0	2.5	3.6	2.4	2.4	2.6	2.5	3.0	1.9	3.5	3.3
Novelgene0294	Scaffold658	+	871549	872268	720	0	0	0	0	0	0	0	0	0	0	0	0	0	0	0	0	0	0.0	0.0	0.0	0.0	0.0	0.0	0.0	0.0	0.0	0.0	0.0	0.0	0.0	0.0	0.0	0.0	0.0	0.0	0.0	0.0	0.0	0.0	0.0	0.0	0.0	0.0	0.0
Novelgene0295	Scaffold659	+	804475	811849	3822	2199	2141	830	2029	2817	919	4374	2815	3248	3491	4080	1672	2829	2350	1360	1784	1927	20.6	20.1	6.9	18.5	25.4	9.4	38.7	19.8	26.0	32.3	35.8	15.2	24.2	21.3	12.2	13.7	18.9	20.6	12.2	20.1	6.9	18.5	13.7	25.4	9.4	38.7	19.8
Novelgene0296	Scaffold659	+	1052690	1053433	744	0	3	3	1	3	8	0	5	4	1	2	3	3	0	3	5	0	0.0	0.1	0.1	0.0	0.1	0.3	0.0	0.1	0.1	0.0	0.1	0.1	0.1	0.0	0.1	0.1	0.0	0.0	0.1	0.1	0.1	0.0	0.1	0.1	0.3	0.0	0.1
Novelgene0297	Scaffold659	+	1268998	1270397	1400	0	0	0	0	0	0	0	0	0	0	0	0	0	0	0	0	0	0.0	0.0	0.0	0.0	0.0	0.0	0.0	0.0	0.0	0.0	0.0	0.0	0.0	0.0	0.0	0.0	0.0	0.0	0.0	0.0	0.0	0.0	0.0	0.0	0.0	0.0	0.0
Novelgene0298	Scaffold659	+	1401076	1402840	1505	0	0	4	0	0	0	0	6	0	0	0	0	14	0	5	3	0	0.0	0.0	0.1	0.0	0.0	0.0	0.0	0.1	0.0	0.0	0.0	0.0	0.2	0.0	0.1	0.0	0.0	0.0	0.1	0.0	0.1	0.0	0.0	0.0	0.0	0.0	0.1
Novelgene0299	Scaffold659	+	1490159	1491714	1556	0	0	0	0	0	0	1	0	0	0	0	1	0	0	0	0	0	0.0	0.0	0.0	0.0	0.0	0.0	0.0	0.0	0.0	0.0	0.0	0.0	0.0	0.0	0.0	0.0	0.0	0.0	0.0	0.0	0.0	0.0	0.0	0.0	0.0	0.0	0.0
Novelgene0300	Scaffold659	+	1506169	1514440	2018	2	8	8	2	9	4	2	4	4	0	1	3	0	0	5	1	11	0.0	0.1	0.1	0.0	0.1	0.1	0.0	0.0	0.0	0.0	0.0	0.0	0.0	0.0	0.1	0.0	0.1	0.0	0.1	0.1	0.1	0.0	0.0	0.1	0.1	0.0	0.0
Novelgene0301	Scaffold659	+	2119223	2122062	2840	0	2	0	0	5	2	4	9	0	1	2	1	5	4	1	4	3	0.0	0.0	0.0	0.0	0.0	0.0	0.0	0.1	0.0	0.0	0.0	0.0	0.0	0.0	0.0	0.0	0.0	0.0	0.0	0.0	0.0	0.0	0.0	0.0	0.0	0.0	0.1
Novelgene0302	Scaffold659	+	2542935	2545532	2598	0	0	8	0	0	8	0	0	0	0	0	8	1	0	4	0	1	0.0	0.0	0.1	0.0	0.0	0.1	0.0	0.0	0.0	0.0	0.0	0.1	0.0	0.0	0.0	0.0	0.0	0.0	0.0	0.0	0.1	0.0	0.0	0.0	0.1	0.0	0.0
Novelgene0303	Scaffold659	+	2552952	2554306	1355	20	65	23	41	42	38	58	75	48	68	60	34	82	33	29	35	39	0.4	1.2	0.4	0.7	0.7	0.7	1.0	1.0	0.7	1.2	1.0	0.6	1.3	0.6	0.5	0.5	0.7	0.4	0.5	1.2	0.4	0.7	0.5	0.7	0.7	1.0	1.0
Novelgene0304	Scaffold659	+	2849251	2880171	2289	54	34	87	46	75	58	73	74	49	32	8	58	10	13	129	132	1	0.6	0.4	0.8	0.5	0.8	0.7	0.7	0.6	0.4	0.3	0.1	0.6	0.1	0.1	1.3	1.2	0.0	0.6	1.3	0.4	0.8	0.5	1.2	0.8	0.7	0.7	0.6
Novelgene0305	Scaffold659	+	3706881	3709663	2783	8	18	0	6	9	4	2	2	0	8	6	3	12	10	4	10	17	0.1	0.2	0.0	0.1	0.1	0.0	0.0	0.0	0.0	0.1	0.0	0.0	0.1	0.1	0.0	0.1	0.2	0.1	0.0	0.2	0.0	0.1	0.1	0.1	0.0	0.0	0.0
Novelgene0306	Scaffold659	+	3848016	3849118	1103	0	0	0	1	0	0	0	0	0	0	0	0	0	0	0	0	0	0.0	0.0	0.0	0.0	0.0	0.0	0.0	0.0	0.0	0.0	0.0	0.0	0.0	0.0	0.0	0.0	0.0	0.0	0.0	0.0	0.0	0.0	0.0	0.0	0.0	0.0	0.0
Novelgene0307	Scaffold7719	+	109538	111499	1869	0	2	0	1	4	1	1	11	0	0	17	4	0	0	14	5	1	0.0	0.0	0.0	0.0	0.1	0.0	0.0	0.1	0.0	0.0	0.2	0.1	0.0	0.0	0.2	0.1	0.0	0.0	0.2	0.0	0.0	0.0	0.1	0.1	0.0	0.0	0.1
Novelgene0308	Scaffold14169	+	4262	5298	1037	0	0	0	0	2	0	0	0	0	2	4	0	0	0	4	0	0	0.0	0.0	0.0	0.0	0.0	0.0	0.0	0.0	0.0	0.0	0.1	0.0	0.0	0.0	0.1	0.0	0.0	0.0	0.1	0.0	0.0	0.0	0.0	0.0	0.0	0.0	0.0
Novelgene0309	Scaffold5979	+	233982	237811	3830	5	16	1	38	13	7	8	27	50	46	7	6	32	10	12	9	7	0.0	0.1	0.0	0.2	0.1	0.0	0.0	0.1	0.3	0.3	0.0	0.0	0.2	0.1	0.1	0.0	0.0	0.0	0.1	0.1	0.0	0.2	0.0	0.1	0.0	0.0	0.1
Novelgene0310	Scaffold5979	+	239797	240877	1081	0	2	0	1	0	0	4	0	0	1	4	4	1	0	0	1	0	0.0	0.0	0.0	0.0	0.0	0.0	0.1	0.0	0.0	0.0	0.1	0.1	0.0	0.0	0.0	0.0	0.0	0.0	0.0	0.0	0.0	0.0	0.0	0.0	0.0	0.1	0.0
Novelgene0311	Scaffold5979	+	399756	402375	2620	115	182	77	94	64	61	187	210	150	139	119	106	81	48	231	94	62	1.1	1.7	0.6	0.9	0.6	0.6	1.6	1.5	1.2	1.3	1.0	1.0	0.7	0.4	2.1	0.7	0.6	1.1	2.1	1.7	0.6	0.9	0.7	0.6	0.6	1.6	1.5
Novelgene0312	Scaffold5979	+	542046	544698	2653	0	0	0	1	0	0	0	0	1	0	0	0	8	4	0	0	4	0.0	0.0	0.0	0.0	0.0	0.0	0.0	0.0	0.0	0.0	0.0	0.0	0.1	0.0	0.0	0.0	0.0	0.0	0.0	0.0	0.0	0.0	0.0	0.0	0.0	0.0	0.0
Novelgene0313	Scaffold5979	+	551378	554152	2775	43	33	31	29	21	18	20	20	23	16	9	22	20	16	90	33	127	0.4	0.3	0.2	0.2	0.2	0.2	0.2	0.1	0.2	0.1	0.1	0.2	0.2	0.1	0.8	0.2	1.2	0.4	0.8	0.3	0.2	0.2	0.2	0.2	0.2	0.2	0.1
Novelgene0314	Scaffold1471	+	1095196	1099924	3112	659	1044	513	1317	858	690	988	1099	1009	1066	700	1261	845	394	875	1228	8	9.3	14.7	6.4	18.0	11.6	10.6	13.1	11.6	12.1	14.8	9.2	17.2	10.8	5.3	11.8	14.2	0.1	9.3	11.8	14.7	6.4	18.0	14.2	11.6	10.6	13.1	11.6
Novelgene0315	Scaffold1471	+	1115375	1116726	1352	170	344	123	460	306	239	373	384	368	487	317	642	290	167	334	306	0	3.1	6.2	2.0	8.1	5.3	4.7	6.4	5.2	5.7	8.7	5.4	11.2	4.8	2.9	5.8	4.5	0.0	3.1	5.8	6.2	2.0	8.1	4.5	5.3	4.7	6.4	5.2
Novelgene0316	Scaffold1471	+	1230694	1234725	3134	93	38	52	51	36	19	26	8	48	10	18	26	36	7	38	86	9	0.7	0.3	0.4	0.4	0.3	0.2	0.2	0.0	0.3	0.1	0.1	0.2	0.3	0.1	0.3	0.6	0.1	0.7	0.3	0.3	0.4	0.4	0.6	0.3	0.2	0.2	0.0
Novelgene0317	Scaffold1471	+	1530361	1533305	2945	186	134	241	85	145	82	70	92	160	74	79	132	86	91	128	253	65	1.5	1.1	1.8	0.7	1.2	0.7	0.5	0.6	1.1	0.6	0.6	1.1	0.7	0.7	1.0	1.7	0.6	1.5	1.0	1.1	1.8	0.7	1.7	1.2	0.7	0.5	0.6
Novelgene0318	Scaffold1471	+	1574460	1578444	3985	9	1	10	15	10	23	7	18	33	5	8	9	10	1	5	21	8	0.1	0.0	0.1	0.1	0.1	0.2	0.0	0.1	0.2	0.0	0.0	0.1	0.1	0.0	0.0	0.1	0.1	0.1	0.0	0.0	0.1	0.1	0.1	0.1	0.2	0.0	0.1
Novelgene0319	Scaffold1471	+	1601206	1613166	5368	66	126	105	142	122	63	168	234	139	93	104	47	180	71	69	117	11	0.3	0.7	0.5	0.7	0.6	0.4	0.8	0.9	0.6	0.5	0.5	0.2	0.9	0.4	0.3	0.5	0.1	0.3	0.3	0.7	0.5	0.7	0.5	0.6	0.4	0.8	0.9
Novelgene0320	Scaffold1471	+	1692324	1755077	2594	3	22	0	26	16	43	41	50	67	66	34	17	86	32	12	10	47	0.0	0.3	0.0	0.4	0.2	0.7	0.6	0.5	0.8	0.9	0.5	0.2	1.1	0.4	0.2	0.1	0.7	0.0	0.2	0.3	0.0	0.4	0.1	0.2	0.7	0.6	0.5
Novelgene0321	Scaffold1472	+	670910	672392	1483	61	68	69	77	22	48	66	127	159	52	62	71	129	94	56	30	48	1.0	1.1	1.0	1.2	0.3	0.9	1.0	1.6	2.2	0.8	1.0	1.1	1.9	1.5	0.9	0.4	0.8	1.0	0.9	1.1	1.0	1.2	0.4	0.3	0.9	1.0	1.6
Novelgene0322	Scaffold1472	+	1358735	1359752	1018	0	0	0	0	0	0	0	0	0	0	0	0	0	0	0	0	0	0.0	0.0	0.0	0.0	0.0	0.0	0.0	0.0	0.0	0.0	0.0	0.0	0.0	0.0	0.0	0.0	0.0	0.0	0.0	0.0	0.0	0.0	0.0	0.0	0.0	0.0	0.0
Novelgene0323	Scaffold1472	+	1461550	1468029	5891	736	957	552	868	801	729	1191	1118	1175	1153	934	1305	649	997	1392	764	1247	5.0	6.6	3.4	5.8	5.3	5.5	7.7	5.8	6.9	7.8	6.0	8.7	4.1	6.6	9.2	4.3	9.0	5.0	9.2	6.6	3.4	5.8	4.3	5.3	5.5	7.7	5.8
Novelgene0324	Scaffold1472	+	1478197	1480323	2127	0	0	0	0	0	0	0	0	0	0	0	0	0	0	0	0	0	0.0	0.0	0.0	0.0	0.0	0.0	0.0	0.0	0.0	0.0	0.0	0.0	0.0	0.0	0.0	0.0	0.0	0.0	0.0	0.0	0.0	0.0	0.0	0.0	0.0	0.0	0.0
Novelgene0325	Scaffold1473	+	147749	151841	4093	0	0	0	0	0	0	0	0	0	0	0	0	0	0	0	0	0	0.0	0.0	0.0	0.0	0.0	0.0	0.0	0.0	0.0	0.0	0.0	0.0	0.0	0.0	0.0	0.0	0.0	0.0	0.0	0.0	0.0	0.0	0.0	0.0	0.0	0.0	0.0
Novelgene0326	Scaffold1473	+	158656	161635	2980	0	0	0	1	0	0	0	0	0	0	0	0	0	0	0	0	0	0.0	0.0	0.0	0.0	0.0	0.0	0.0	0.0	0.0	0.0	0.0	0.0	0.0	0.0	0.0	0.0	0.0	0.0	0.0	0.0	0.0	0.0	0.0	0.0	0.0	0.0	0.0
Novelgene0327	Scaffold1473	+	1104443	1106116	1674	13	27	13	45	24	24	18	32	22	27	13	16	26	17	18	32	19	0.2	0.4	0.2	0.6	0.3	0.4	0.2	0.4	0.3	0.4	0.2	0.2	0.3	0.2	0.3	0.4	0.3	0.2	0.3	0.4	0.2	0.6	0.4	0.3	0.4	0.2	0.4
Novelgene0328	Scaffold1474	+	1482091	1484647	2557	0	0	0	0	0	0	0	0	0	0	0	0	0	0	0	0	0	0.0	0.0	0.0	0.0	0.0	0.0	0.0	0.0	0.0	0.0	0.0	0.0	0.0	0.0	0.0	0.0	0.0	0.0	0.0	0.0	0.0	0.0	0.0	0.0	0.0	0.0	0.0
Novelgene0329	Scaffold1474	+	1551484	1551923	440	168	213	288	173	219	118	124	228	168	214	249	275	220	266	289	230	303	9.3	11.8	14.2	9.3	11.7	7.2	6.5	9.5	8.0	11.7	12.9	14.8	11.1	14.3	15.4	10.5	17.6	9.3	15.4	11.8	14.2	9.3	10.5	11.7	7.2	6.5	9.5
Novelgene0330	Scaffold1474	+	1558272	1561166	2895	1	13	17	10	9	17	36	18	21	19	19	10	19	1	9	8	9	0.0	0.1	0.1	0.1	0.1	0.2	0.3	0.1	0.2	0.2	0.2	0.1	0.1	0.0	0.1	0.1	0.1	0.0	0.1	0.1	0.1	0.1	0.1	0.1	0.2	0.3	0.1
Novelgene0331	Scaffold30068	+	9792	10692	896	1373	1434	1462	1410	1555	1463	714	785	741	571	736	551	767	684	1387	1357	355	61.3	64.1	58.0	61.2	66.8	71.4	30.1	26.3	28.2	25.1	30.8	23.9	31.3	29.5	59.5	49.7	16.6	61.3	59.5	64.1	58.0	61.2	49.7	66.8	71.4	30.1	26.3
Novelgene0332	Scaffold4118	+	326005	329931	3512	236	66	79	30	30	1	24	4	14	2	4	62	3	4	44	150	1	2.0	0.6	0.6	0.2	0.2	0.0	0.2	0.0	0.1	0.0	0.0	0.5	0.0	0.0	0.4	1.0	0.0	2.0	0.4	0.6	0.6	0.2	1.0	0.2	0.0	0.2	0.0
Novelgene0333	Scaffold4118	+	485719	486696	978	0	0	0	0	0	0	0	0	0	0	0	0	0	0	0	0	0	0.0	0.0	0.0	0.0	0.0	0.0	0.0	0.0	0.0	0.0	0.0	0.0	0.0	0.0	0.0	0.0	0.0	0.0	0.0	0.0	0.0	0.0	0.0	0.0	0.0	0.0	0.0
Novelgene0334	Scaffold4118	+	524095	524752	658	10	17	2	28	4	13	8	17	21	14	14	22	25	20	21	1	32	0.4	0.6	0.1	1.0	0.1	0.5	0.3	0.5	0.7	0.5	0.5	0.8	0.8	0.7	0.7	0.0	1.2	0.4	0.7	0.6	0.1	1.0	0.0	0.1	0.5	0.3	0.5
Novelgene0335	Scaffold4118	+	635863	707428	3894	727	803	780	1237	851	1034	1270	1172	1279	1200	805	837	709	538	936	1094	4092	7.6	8.4	7.2	12.5	8.5	11.8	12.5	9.2	11.4	12.3	7.9	8.5	6.7	5.4	9.4	9.4	44.6	7.6	9.4	8.4	7.2	12.5	9.4	8.5	11.8	12.5	9.2
Novelgene0336	Scaffold1479	+	954766	956845	1681	558	511	369	617	495	581	909	1379	1021	1336	945	821	508	363	603	649	630	11.4	10.4	6.7	12.2	9.7	12.9	17.5	21.1	17.8	26.9	18.1	16.2	9.5	7.2	11.8	10.9	13.5	11.4	11.8	10.4	6.7	12.2	10.9	9.7	12.9	17.5	21.1
Novelgene0337	Scaffold5974	+	233453	237310	3617	17	28	5	21	14	12	5	38	41	28	39	6	21	7	15	16	9	0.1	0.2	0.0	0.2	0.1	0.1	0.0	0.2	0.3	0.2	0.3	0.0	0.1	0.1	0.1	0.1	0.1	0.1	0.1	0.2	0.0	0.2	0.1	0.1	0.1	0.0	0.2
Novelgene0338	Scaffold5974	+	292792	299269	2289	18	29	10	11	17	11	31	35	20	23	12	32	13	5	31	20	6	0.3	0.5	0.2	0.2	0.3	0.2	0.5	0.5	0.3	0.4	0.2	0.5	0.2	0.1	0.5	0.3	0.1	0.3	0.5	0.5	0.2	0.2	0.3	0.3	0.2	0.5	0.5
Novelgene0339	Scaffold5974	+	518720	519766	1047	0	0	0	0	0	0	0	0	0	0	0	0	0	0	0	0	0	0.0	0.0	0.0	0.0	0.0	0.0	0.0	0.0	0.0	0.0	0.0	0.0	0.0	0.0	0.0	0.0	0.0	0.0	0.0	0.0	0.0	0.0	0.0	0.0	0.0	0.0	0.0
Novelgene0340	Scaffold5974	+	520003	546715	2629	0	0	0	3	0	0	0	0	0	0	0	0	0	0	3	0	0	0.0	0.0	0.0	0.0	0.0	0.0	0.0	0.0	0.0	0.0	0.0	0.0	0.0	0.0	0.0	0.0	0.0	0.0	0.0	0.0	0.0	0.0	0.0	0.0	0.0	0.0	0.0
Novelgene0341	Scaffold5974	+	555144	557831	1756	0	0	0	0	0	0	0	0	0	0	0	0	0	0	0	0	0	0.0	0.0	0.0	0.0	0.0	0.0	0.0	0.0	0.0	0.0	0.0	0.0	0.0	0.0	0.0	0.0	0.0	0.0	0.0	0.0	0.0	0.0	0.0	0.0	0.0	0.0	0.0
Novelgene0342	Scaffold5974	+	689459	692638	3180	0	0	0	3	0	1	4	0	0	1	4	1	7	0	0	0	2	0.0	0.0	0.0	0.0	0.0	0.0	0.0	0.0	0.0	0.0	0.0	0.0	0.0	0.0	0.0	0.0	0.0	0.0	0.0	0.0	0.0	0.0	0.0	0.0	0.0	0.0	0.0
Novelgene0343	Scaffold5974	+	795114	819996	4209	1115	1463	1443	1272	1248	1367	2058	3150	2629	1786	2229	1833	1771	1417	1593	1537	1091	12.9	16.9	14.8	14.3	13.9	17.2	22.4	27.3	25.9	20.3	24.1	20.5	18.6	15.8	17.6	14.6	13.2	12.9	17.6	16.9	14.8	14.3	14.6	13.9	17.2	22.4	27.3
Novelgene0344	Scaffold5620	+	904333	906626	2294	14	12	6	17	11	13	10	18	9	9	17	3	4	6	12	9	12	0.1	0.1	0.1	0.2	0.1	0.2	0.1	0.1	0.1	0.1	0.2	0.0	0.0	0.1	0.1	0.1	0.1	0.1	0.1	0.1	0.1	0.2	0.1	0.1	0.2	0.1	0.1
Novelgene0345	Scaffold5620	+	972830	974810	1981	0	0	0	0	0	0	0	0	0	0	0	0	0	0	0	0	0	0.0	0.0	0.0	0.0	0.0	0.0	0.0	0.0	0.0	0.0	0.0	0.0	0.0	0.0	0.0	0.0	0.0	0.0	0.0	0.0	0.0	0.0	0.0	0.0	0.0	0.0	0.0
Novelgene0346	Scaffold5620	+	976851	978964	2114	58	65	81	67	59	49	51	99	101	68	37	52	63	32	46	130	30	0.7	0.8	0.8	0.8	0.7	0.6	0.6	0.9	1.0	0.8	0.4	0.6	0.7	0.4	0.5	1.2	0.4	0.7	0.5	0.8	0.8	0.8	1.2	0.7	0.6	0.6	0.9
Novelgene0347	Scaffold5620	+	981415	983207	1793	1	11	1	23	12	5	1	16	14	12	0	3	30	1	1	8	2	0.0	0.2	0.0	0.3	0.2	0.1	0.0	0.2	0.2	0.2	0.0	0.0	0.4	0.0	0.0	0.1	0.0	0.0	0.0	0.2	0.0	0.3	0.1	0.2	0.1	0.0	0.2
Novelgene0348	Scaffold5625	+	105027	109081	2232	16	37	5	2	30	6	5	0	4	24	26	13	1	5	10	8	3	0.2	0.4	0.0	0.0	0.3	0.1	0.1	0.0	0.0	0.3	0.3	0.1	0.0	0.1	0.1	0.1	0.0	0.2	0.1	0.4	0.0	0.0	0.1	0.3	0.1	0.1	0.0
Novelgene0349	Scaffold5625	+	235644	236891	1248	40	41	34	76	55	40	64	153	115	84	144	114	22	296	166	38	276	0.8	0.8	0.6	1.5	1.1	0.9	1.2	2.3	2.0	1.7	2.7	2.2	0.4	5.7	3.2	0.6	5.8	0.8	3.2	0.8	0.6	1.5	0.6	1.1	0.9	1.2	2.3
Novelgene0350	Scaffold5625	+	281333	283581	2249	48	34	27	33	23	14	26	44	41	13	34	6	29	84	69	71	104	0.5	0.4	0.3	0.3	0.2	0.2	0.3	0.4	0.4	0.1	0.3	0.1	0.3	0.9	0.7	0.6	1.2	0.5	0.7	0.4	0.3	0.3	0.6	0.2	0.2	0.3	0.4
Novelgene0351	Scaffold5628	+	169074	178239	2624	592	568	503	752	1261	471	610	705	941	938	915	1082	1975	3322	1027	859	1145	12.2	11.7	9.2	15.1	25.0	10.6	11.9	10.9	16.6	19.1	17.7	21.7	37.2	66.2	20.3	14.5	24.7	12.2	20.3	11.7	9.2	15.1	14.5	25.0	10.6	11.9	10.9
Novelgene0352	Scaffold5628	+	411671	413102	1432	50	42	73	105	67	57	59	104	69	67	70	94	50	19	49	69	16	0.9	0.7	1.1	1.7	1.1	1.1	0.9	1.3	1.0	1.1	1.1	1.6	0.8	0.3	0.8	1.0	0.3	0.9	0.8	0.7	1.1	1.7	1.0	1.1	1.1	0.9	1.3
Novelgene0353	Scaffold4621	+	55658	82561	2398	3	0	0	2	6	5	0	0	1	1	2	4	6	0	5	0	1	0.0	0.0	0.0	0.0	0.1	0.1	0.0	0.0	0.0	0.0	0.0	0.0	0.1	0.0	0.0	0.0	0.0	0.0	0.0	0.0	0.0	0.0	0.0	0.1	0.1	0.0	0.0
Novelgene0354	Scaffold4621	+	341771	343013	1243	12	8	11	16	18	21	14	36	17	25	12	3	19	8	22	14	14	0.2	0.2	0.2	0.3	0.3	0.5	0.3	0.5	0.3	0.5	0.2	0.1	0.3	0.2	0.4	0.2	0.3	0.2	0.4	0.2	0.2	0.3	0.2	0.3	0.5	0.3	0.5
Novelgene0355	Scaffold1155	+	48010	50829	2820	106	146	67	139	157	52	520	1238	2527	1618	2505	3264	5996	6416	1254	131	4609	0.9	1.3	0.5	1.2	1.3	0.5	4.3	8.0	18.7	13.8	20.3	27.4	47.4	53.7	10.4	0.9	41.8	0.9	10.4	1.3	0.5	1.2	0.9	1.3	0.5	4.3	8.0
Novelgene0356	Scaffold1155	+	175888	178492	2605	0	0	0	0	0	0	0	0	0	0	0	0	0	0	0	0	0	0.0	0.0	0.0	0.0	0.0	0.0	0.0	0.0	0.0	0.0	0.0	0.0	0.0	0.0	0.0	0.0	0.0	0.0	0.0	0.0	0.0	0.0	0.0	0.0	0.0	0.0	0.0
Novelgene0357	Scaffold1155	+	402778	407497	4428	319	561	332	788	622	431	471	739	583	628	422	717	520	492	959	568	1392	4.5	7.9	4.1	10.8	8.4	6.6	6.3	7.8	7.0	8.7	5.6	9.8	6.7	6.7	13.0	6.6	20.5	4.5	13.0	7.9	4.1	10.8	6.6	8.4	6.6	6.3	7.8
Novelgene0358	Scaffold1155	+	463425	466338	2914	153	124	132	150	66	44	45	45	22	36	30	92	54	29	164	113	19	1.3	1.0	1.0	1.2	0.5	0.4	0.4	0.3	0.2	0.3	0.2	0.7	0.4	0.2	1.3	0.8	0.2	1.3	1.3	1.0	1.0	1.2	0.8	0.5	0.4	0.4	0.3
Novelgene0359	Scaffold8112	+	1038	2245	1195	2	4	0	5	7	9	11	2	6	8	0	15	0	2	7	12	10	0.0	0.1	0.0	0.1	0.1	0.2	0.2	0.0	0.1	0.2	0.0	0.3	0.0	0.0	0.1	0.2	0.2	0.0	0.1	0.1	0.0	0.1	0.2	0.1	0.2	0.2	0.0
Novelgene0360	Scaffold4625	+	286699	291954	4483	1697	1681	1297	3025	2650	4163	2377	3132	3437	3370	3309	2701	4988	8743	3129	2148	5590	15.1	15.0	10.3	26.2	22.8	40.6	20.0	21.0	26.2	29.6	27.7	23.4	40.6	75.4	26.8	15.7	52.2	15.1	26.8	15.0	10.3	26.2	15.7	22.8	40.6	20.0	21.0
Novelgene0361	Scaffold4625	+	326708	328682	1975	0	0	0	0	0	0	0	0	0	0	0	0	0	0	0	0	0	0.0	0.0	0.0	0.0	0.0	0.0	0.0	0.0	0.0	0.0	0.0	0.0	0.0	0.0	0.0	0.0	0.0	0.0	0.0	0.0	0.0	0.0	0.0	0.0	0.0	0.0	0.0
Novelgene0362	Scaffold4625	+	345516	349332	3334	616	464	315	295	435	386	424	584	569	650	689	463	518	408	462	491	298	7.5	5.7	3.4	3.5	5.1	5.2	4.9	5.4	5.9	7.8	7.9	5.5	5.8	4.8	5.4	4.9	3.8	7.5	5.4	5.7	3.4	3.5	4.9	5.1	5.2	4.9	5.4
Novelgene0363	Scaffold3487	+	1991	2971	921	0	0	0	0	0	0	0	0	0	0	0	0	0	0	0	0	0	0.0	0.0	0.0	0.0	0.0	0.0	0.0	0.0	0.0	0.0	0.0	0.0	0.0	0.0	0.0	0.0	0.0	0.0	0.0	0.0	0.0	0.0	0.0	0.0	0.0	0.0	0.0
Novelgene0364	Scaffold3487	+	197181	199947	2767	125	172	66	133	105	119	250	384	416	352	450	210	393	118	183	147	36	1.1	1.5	0.5	1.1	0.9	1.1	2.1	2.5	3.1	3.1	3.7	1.8	3.2	1.0	1.6	1.1	0.3	1.1	1.6	1.5	0.5	1.1	1.1	0.9	1.1	2.1	2.5
Novelgene0365	Scaffold3487	+	222767	223465	699	0	0	0	3	0	3	0	5	9	0	0	4	0	2	6	2	2	0.0	0.0	0.0	0.1	0.0	0.1	0.0	0.1	0.3	0.0	0.0	0.1	0.0	0.1	0.2	0.1	0.1	0.0	0.2	0.0	0.0	0.1	0.1	0.0	0.1	0.0	0.1
Novelgene0366	Scaffold3487	+	268399	271758	3360	7	22	2	6	6	4	6	17	6	15	18	11	31	21	16	4	5	0.1	0.2	0.0	0.0	0.0	0.0	0.0	0.1	0.0	0.1	0.1	0.1	0.2	0.1	0.1	0.0	0.0	0.1	0.1	0.2	0.0	0.0	0.0	0.0	0.0	0.0	0.1
Novelgene0367	Scaffold3486	+	186297	189394	3098	3	0	5	0	11	4	0	0	0	0	1	4	6	0	2	3	9	0.0	0.0	0.0	0.0	0.1	0.0	0.0	0.0	0.0	0.0	0.0	0.0	0.0	0.0	0.0	0.0	0.1	0.0	0.0	0.0	0.0	0.0	0.0	0.1	0.0	0.0	0.0
Novelgene0368	Scaffold3486	+	199647	203753	3669	21	51	33	118	129	183	123	71	106	61	37	29	79	7	14	75	10	0.1	0.3	0.2	0.8	0.8	1.3	0.8	0.4	0.6	0.4	0.2	0.2	0.5	0.0	0.1	0.4	0.1	0.1	0.1	0.3	0.2	0.8	0.4	0.8	1.3	0.8	0.4
Novelgene0369	Scaffold3486	+	301063	307249	6187	154	187	125	339	126	255	229	291	288	188	78	96	167	90	184	212	0	0.6	0.7	0.4	1.3	0.5	1.1	0.9	0.9	1.0	0.7	0.3	0.4	0.6	0.3	0.7	0.7	0.0	0.6	0.7	0.7	0.4	1.3	0.7	0.5	1.1	0.9	0.9
Novelgene0370	Scaffold1154	+	89788	93167	3380	7	38	11	67	17	45	32	66	104	58	49	24	37	13	8	13	11	0.1	0.3	0.1	0.5	0.1	0.4	0.2	0.4	0.6	0.4	0.3	0.2	0.2	0.1	0.1	0.1	0.1	0.1	0.1	0.3	0.1	0.5	0.1	0.1	0.4	0.2	0.4
Novelgene0371	Scaffold1154	+	151625	166831	3897	4	6	6	13	28	28	21	18	31	12	8	13	21	9	13	8	29	0.0	0.1	0.0	0.1	0.2	0.3	0.2	0.1	0.2	0.1	0.1	0.1	0.2	0.1	0.1	0.1	0.3	0.0	0.1	0.1	0.0	0.1	0.1	0.2	0.3	0.2	0.1
Novelgene0372	Scaffold1154	+	587741	589427	1687	2	5	5	5	2	4	4	5	4	32	8	5	25	30	12	10	38	0.0	0.1	0.1	0.1	0.0	0.1	0.1	0.1	0.0	0.5	0.1	0.1	0.3	0.4	0.2	0.1	0.6	0.0	0.2	0.1	0.1	0.1	0.1	0.0	0.1	0.1	0.1
Novelgene0373	Scaffold1154	+	661264	663892	2629	0	0	0	0	0	0	0	0	0	0	0	0	0	0	0	0	0	0.0	0.0	0.0	0.0	0.0	0.0	0.0	0.0	0.0	0.0	0.0	0.0	0.0	0.0	0.0	0.0	0.0	0.0	0.0	0.0	0.0	0.0	0.0	0.0	0.0	0.0	0.0
Novelgene0374	Scaffold1154	+	775630	776767	1138	0	0	0	0	0	0	0	0	0	0	0	0	0	4	0	0	0	0.0	0.0	0.0	0.0	0.0	0.0	0.0	0.0	0.0	0.0	0.0	0.0	0.0	0.1	0.0	0.0	0.0	0.0	0.0	0.0	0.0	0.0	0.0	0.0	0.0	0.0	0.0
Novelgene0375	Scaffold1154	+	1508501	1512397	3438	62	70	44	65	61	60	86	87	34	89	81	101	82	41	64	53	128	0.5	0.6	0.3	0.5	0.5	0.6	0.7	0.6	0.2	0.7	0.6	0.8	0.6	0.3	0.5	0.4	1.1	0.5	0.5	0.6	0.3	0.5	0.4	0.5	0.6	0.7	0.6
Novelgene0376	Scaffold1154	+	2086221	2088009	1232	0	0	0	0	0	0	0	0	0	0	0	0	0	0	0	0	0	0.0	0.0	0.0	0.0	0.0	0.0	0.0	0.0	0.0	0.0	0.0	0.0	0.0	0.0	0.0	0.0	0.0	0.0	0.0	0.0	0.0	0.0	0.0	0.0	0.0	0.0	0.0
Novelgene0377	Scaffold1154	+	2725254	2727030	1777	0	4	26	16	12	18	4	7	18	6	11	3	11	3	3	0	24	0.0	0.1	0.3	0.2	0.2	0.3	0.1	0.1	0.2	0.1	0.1	0.0	0.1	0.0	0.0	0.0	0.3	0.0	0.0	0.1	0.3	0.2	0.0	0.2	0.3	0.1	0.1
Novelgene0378	Scaffold1154	+	2833640	2835620	1729	427	484	493	426	460	347	494	570	536	541	441	662	669	1500	492	608	1081	7.0	7.9	7.1	6.8	7.2	6.2	7.6	7.0	7.5	8.7	6.7	10.5	10.0	23.7	7.7	8.2	18.5	7.0	7.7	7.9	7.1	6.8	8.2	7.2	6.2	7.6	7.0
Novelgene0379	Scaffold1154	+	3366324	3369643	2473	9	1	13	0	7	0	5	0	0	4	10	2	0	0	8	2	0	0.1	0.0	0.1	0.0	0.1	0.0	0.0	0.0	0.0	0.0	0.1	0.0	0.0	0.0	0.1	0.0	0.0	0.1	0.1	0.0	0.1	0.0	0.0	0.1	0.0	0.0	0.0
Novelgene0380	Scaffold1154	+	3669720	3672419	2530	1	28	19	55	30	82	82	46	70	34	1	49	66	3	10	9	35	0.0	0.3	0.2	0.5	0.3	0.9	0.7	0.3	0.6	0.3	0.0	0.5	0.6	0.0	0.1	0.1	0.4	0.0	0.1	0.3	0.2	0.5	0.1	0.3	0.9	0.7	0.3
Novelgene0381	Scaffold1154	+	3673485	3674681	1197	85	205	28	143	176	158	262	302	295	316	344	178	216	126	112	135	150	1.7	4.2	0.5	2.8	3.5	3.5	5.0	4.6	5.1	6.4	6.6	3.5	4.0	2.5	2.2	2.3	3.2	1.7	2.2	4.2	0.5	2.8	2.3	3.5	3.5	5.0	4.6
Novelgene0382	Scaffold1154	+	3807632	3884510	4343	22	24	8	70	17	33	21	30	32	41	24	17	27	14	15	43	16	0.2	0.2	0.1	0.6	0.1	0.3	0.2	0.2	0.2	0.3	0.2	0.1	0.2	0.1	0.1	0.3	0.1	0.2	0.1	0.2	0.1	0.6	0.3	0.1	0.3	0.2	0.2
Novelgene0383	Scaffold1154	+	4433643	4434246	604	0	0	0	0	0	0	0	0	0	0	0	0	0	0	0	0	0	0.0	0.0	0.0	0.0	0.0	0.0	0.0	0.0	0.0	0.0	0.0	0.0	0.0	0.0	0.0	0.0	0.0	0.0	0.0	0.0	0.0	0.0	0.0	0.0	0.0	0.0	0.0
Novelgene0384	Scaffold3483	+	143738	146228	2116	8	11	18	7	12	11	29	26	37	29	21	19	20	14	15	28	29	0.1	0.1	0.2	0.1	0.1	0.1	0.3	0.2	0.4	0.4	0.2	0.2	0.2	0.2	0.2	0.3	0.4	0.1	0.2	0.1	0.2	0.1	0.3	0.1	0.1	0.3	0.2
Novelgene0385	Scaffold3483	+	261955	264285	2331	3	0	0	2	1	10	7	11	12	10	8	3	29	6	1	5	0	0.0	0.0	0.0	0.0	0.0	0.1	0.1	0.1	0.1	0.1	0.1	0.0	0.3	0.1	0.0	0.0	0.0	0.0	0.0	0.0	0.0	0.0	0.0	0.0	0.1	0.1	0.1
Novelgene0386	Scaffold3483	+	272875	274257	1383	0	0	0	0	0	0	0	6	2	0	0	0	0	0	0	0	0	0.0	0.0	0.0	0.0	0.0	0.0	0.0	0.1	0.0	0.0	0.0	0.0	0.0	0.0	0.0	0.0	0.0	0.0	0.0	0.0	0.0	0.0	0.0	0.0	0.0	0.0	0.1
Novelgene0387	Scaffold3483	+	281497	283518	2022	0	0	0	0	0	0	0	0	0	0	0	0	0	0	0	0	0	0.0	0.0	0.0	0.0	0.0	0.0	0.0	0.0	0.0	0.0	0.0	0.0	0.0	0.0	0.0	0.0	0.0	0.0	0.0	0.0	0.0	0.0	0.0	0.0	0.0	0.0	0.0
Novelgene0388	Scaffold3482	+	377017	378988	798	95	128	72	115	134	85	129	249	192	128	135	139	127	122	117	143	50	2.9	3.9	2.0	3.4	3.9	2.8	3.7	5.7	5.0	3.9	3.9	4.1	3.5	3.6	3.4	3.6	1.6	2.9	3.4	3.9	2.0	3.4	3.6	3.9	2.8	3.7	5.7
Novelgene0389	Scaffold3482	+	527195	534738	3151	341	412	197	378	349	319	282	396	337	309	335	259	292	223	288	372	321	3.7	4.4	1.9	3.9	3.6	3.7	2.9	3.2	3.1	3.3	3.4	2.7	2.9	2.3	3.0	3.3	3.6	3.7	3.0	4.4	1.9	3.9	3.3	3.6	3.7	2.9	3.2
Novelgene0390	Scaffold3482	+	535663	537799	2049	114	219	101	139	133	170	190	124	172	169	146	156	118	82	148	156	130	1.5	2.9	1.2	1.8	1.7	2.5	2.4	1.2	1.9	2.2	1.8	2.0	1.4	1.1	1.9	1.7	1.8	1.5	1.9	2.9	1.2	1.8	1.7	1.7	2.5	2.4	1.2
Novelgene0391	Scaffold3482	+	652622	656324	2260	68	87	60	82	54	49	66	170	99	88	108	61	58	63	96	126	17	0.7	0.9	0.6	0.9	0.6	0.6	0.7	1.4	0.9	0.9	1.1	0.6	0.6	0.7	1.0	1.1	0.2	0.7	1.0	0.9	0.6	0.9	1.1	0.6	0.6	0.7	1.4
Novelgene0392	Scaffold3482	+	663704	664699	674	119	109	58	148	145	105	145	191	126	159	106	134	70	68	103	161	32	4.3	4.0	1.9	5.2	5.1	4.2	5.0	5.2	3.9	5.7	3.6	4.7	2.3	2.4	3.6	4.8	1.2	4.3	3.6	4.0	1.9	5.2	4.8	5.1	4.2	5.0	5.2
Novelgene0393	Scaffold3482	+	675779	678259	2199	468	377	627	667	567	698	583	695	634	529	522	583	121	348	601	621	216	6.0	4.8	7.1	8.3	7.0	9.7	7.0	6.7	6.9	6.7	6.2	7.2	1.4	4.3	7.4	6.5	2.9	6.0	7.4	4.8	7.1	8.3	6.5	7.0	9.7	7.0	6.7
Novelgene0394	Scaffold3482	+	721844	729032	1258	172	160	190	279	154	85	190	250	174	158	86	393	144	212	477	301	0	3.3	3.1	3.3	5.3	2.9	1.8	3.5	3.6	2.9	3.0	1.6	7.4	2.6	4.0	8.9	4.8	0.0	3.3	8.9	3.1	3.3	5.3	4.8	2.9	1.8	3.5	3.6
Novelgene0395	Scaffold3482	+	777299	778848	1550	9	27	14	16	14	13	15	50	44	29	54	36	37	27	20	21	6	0.1	0.4	0.2	0.2	0.2	0.2	0.2	0.6	0.6	0.5	0.8	0.6	0.5	0.4	0.3	0.3	0.1	0.1	0.3	0.4	0.2	0.2	0.3	0.2	0.2	0.2	0.6
Novelgene0396	Scaffold3482	+	782073	786850	2407	386	182	205	262	195	153	195	201	248	165	195	175	139	111	293	262	225	5.0	2.4	2.4	3.3	2.4	2.2	2.4	2.0	2.8	2.1	2.4	2.2	1.7	1.4	3.7	2.8	3.1	5.0	3.7	2.4	2.4	3.3	2.8	2.4	2.2	2.4	2.0
Novelgene0397	Scaffold3482	+	897026	898783	1758	57	136	57	115	159	41	197	161	130	159	156	45	114	30	49	169	13	0.8	1.9	0.7	1.6	2.1	0.6	2.6	1.7	1.5	2.2	2.0	0.6	1.4	0.4	0.7	1.9	0.2	0.8	0.7	1.9	0.7	1.6	1.9	2.1	0.6	2.6	1.7
Novelgene0398	Scaffold3482	+	1261721	1268686	5009	2516	2906	3222	2605	3027	2372	3345	3574	3332	2957	3396	3120	2826	2213	3216	3325	2184	28.1	32.5	31.9	28.3	32.5	28.9	35.2	29.9	31.7	32.5	35.5	33.8	28.8	23.9	34.5	30.5	25.5	28.1	34.5	32.5	31.9	28.3	30.5	32.5	28.9	35.2	29.9
Novelgene0399	Scaffold3482	+	1477310	1484189	3276	504	461	562	480	540	446	794	1119	886	632	637	610	895	645	518	777	475	6.8	6.3	6.8	6.3	7.0	6.6	10.2	11.4	10.3	8.5	8.1	8.0	11.1	8.5	6.7	8.7	6.7	6.8	6.7	6.3	6.8	6.3	8.7	7.0	6.6	10.2	11.4
Novelgene0400	Scaffold3482	+	1497405	1497625	221	3	4	18	11	0	9	0	1	1	4	8	9	2	9	3	0	5	0.3	0.4	1.8	1.2	0.0	1.1	0.0	0.1	0.1	0.4	0.8	1.0	0.2	1.0	0.3	0.0	0.6	0.3	0.3	0.4	1.8	1.2	0.0	0.0	1.1	0.0	0.1
Novelgene0401	Scaffold3482	+	1500729	1504831	4103	0	0	0	0	0	0	0	0	0	0	0	0	0	0	0	0	0	0.0	0.0	0.0	0.0	0.0	0.0	0.0	0.0	0.0	0.0	0.0	0.0	0.0	0.0	0.0	0.0	0.0	0.0	0.0	0.0	0.0	0.0	0.0	0.0	0.0	0.0	0.0
Novelgene0402	Scaffold3482	+	1505385	1506425	1041	0	0	0	0	0	0	0	0	0	0	0	0	0	0	0	0	0	0.0	0.0	0.0	0.0	0.0	0.0	0.0	0.0	0.0	0.0	0.0	0.0	0.0	0.0	0.0	0.0	0.0	0.0	0.0	0.0	0.0	0.0	0.0	0.0	0.0	0.0	0.0
Novelgene0403	Scaffold3482	+	1507642	1509760	2119	0	0	0	0	0	0	0	0	0	0	0	0	0	0	0	0	0	0.0	0.0	0.0	0.0	0.0	0.0	0.0	0.0	0.0	0.0	0.0	0.0	0.0	0.0	0.0	0.0	0.0	0.0	0.0	0.0	0.0	0.0	0.0	0.0	0.0	0.0	0.0
Novelgene0404	Scaffold3482	+	1620178	1622318	2141	17	24	24	52	16	42	67	69	101	36	25	24	40	9	92	29	0	0.2	0.3	0.2	0.6	0.2	0.5	0.7	0.6	1.0	0.4	0.3	0.3	0.4	0.1	1.0	0.3	0.0	0.2	1.0	0.3	0.2	0.6	0.3	0.2	0.5	0.7	0.6
Novelgene0405	Scaffold3482	+	1635515	1636382	868	0	0	0	0	6	0	0	0	1	0	0	0	0	0	0	0	0	0.0	0.0	0.0	0.0	0.2	0.0	0.0	0.0	0.0	0.0	0.0	0.0	0.0	0.0	0.0	0.0	0.0	0.0	0.0	0.0	0.0	0.0	0.0	0.2	0.0	0.0	0.0
Novelgene0406	Scaffold3482	+	1770697	1772558	1862	0	2	10	1	0	4	4	5	2	2	3	0	0	0	0	0	0	0.0	0.0	0.1	0.0	0.0	0.1	0.0	0.0	0.0	0.0	0.0	0.0	0.0	0.0	0.0	0.0	0.0	0.0	0.0	0.0	0.1	0.0	0.0	0.0	0.1	0.0	0.0
Novelgene0407	Scaffold3482	+	1792944	1796428	3485	68	93	73	79	64	69	63	52	73	77	134	91	44	68	165	42	69	0.5	0.7	0.5	0.5	0.4	0.5	0.4	0.3	0.4	0.5	0.9	0.6	0.3	0.5	1.1	0.2	0.5	0.5	1.1	0.7	0.5	0.5	0.2	0.4	0.5	0.4	0.3
Novelgene0408	Scaffold3482	+	1796932	1803217	1784	17	7	26	14	17	8	20	14	32	9	15	22	16	1	27	5	28	0.2	0.1	0.3	0.2	0.2	0.1	0.3	0.1	0.4	0.1	0.2	0.3	0.2	0.0	0.4	0.1	0.4	0.2	0.4	0.1	0.3	0.2	0.1	0.2	0.1	0.3	0.1
Novelgene0409	Scaffold3482	+	1807469	1814471	3722	2	14	23	13	13	7	10	33	34	38	70	7	10	19	25	7	2	0.0	0.1	0.2	0.1	0.1	0.1	0.1	0.2	0.3	0.3	0.6	0.1	0.1	0.2	0.2	0.1	0.0	0.0	0.2	0.1	0.2	0.1	0.1	0.1	0.1	0.1	0.2
Novelgene0410	Scaffold3482	+	1838882	1842146	3265	11	45	29	2	24	13	6	1	10	81	76	108	11	16	196	22	139	0.1	0.3	0.2	0.0	0.2	0.1	0.0	0.0	0.1	0.6	0.5	0.8	0.1	0.1	1.4	0.1	1.1	0.1	1.4	0.3	0.2	0.0	0.1	0.2	0.1	0.0	0.0
Novelgene0411	Scaffold1523	+	36270	38802	2533	41	38	42	46	42	30	30	40	37	29	43	27	42	36	42	46	52	0.4	0.4	0.4	0.4	0.4	0.3	0.3	0.3	0.3	0.3	0.4	0.3	0.4	0.3	0.4	0.4	0.5	0.4	0.4	0.4	0.4	0.4	0.4	0.4	0.3	0.3	0.3
Novelgene0412	Scaffold1523	+	72724	74087	1364	0	0	0	1	6	0	0	0	0	1	0	0	0	0	4	6	0	0.0	0.0	0.0	0.0	0.1	0.0	0.0	0.0	0.0	0.0	0.0	0.0	0.0	0.0	0.1	0.1	0.0	0.0	0.1	0.0	0.0	0.0	0.1	0.1	0.0	0.0	0.0
Novelgene0413	Scaffold1523	+	124726	129022	3904	1	15	13	35	17	17	88	283	253	231	231	117	75	31	186	21	0	0.0	0.1	0.1	0.2	0.1	0.1	0.6	1.4	1.5	1.5	1.5	0.8	0.5	0.2	1.2	0.1	0.0	0.0	1.2	0.1	0.1	0.2	0.1	0.1	0.1	0.6	1.4
Novelgene0414	Scaffold1523	+	651208	653404	2197	102	107	119	75	152	131	98	104	100	89	52	68	91	155	112	122	106	1.1	1.2	1.2	0.8	1.6	1.6	1.0	0.9	0.9	1.0	0.5	0.7	0.9	1.7	1.2	1.1	1.2	1.1	1.2	1.2	1.2	0.8	1.1	1.6	1.6	1.0	0.9
Novelgene0415	Scaffold1523	+	742751	744398	1648	1	0	4	5	0	15	10	9	0	11	0	1	5	2	8	4	1	0.0	0.0	0.1	0.1	0.0	0.2	0.1	0.1	0.0	0.2	0.0	0.0	0.1	0.0	0.1	0.0	0.0	0.0	0.1	0.0	0.1	0.1	0.0	0.0	0.2	0.1	0.1
Novelgene0416	Scaffold1523	+	796673	801928	3823	62	50	27	70	23	45	28	37	15	46	56	18	65	17	71	44	35	0.6	0.5	0.2	0.6	0.2	0.4	0.2	0.2	0.1	0.4	0.5	0.2	0.5	0.1	0.6	0.3	0.3	0.6	0.6	0.5	0.2	0.6	0.3	0.2	0.4	0.2	0.2
Novelgene0417	Scaffold1523	+	802282	804268	1987	39	52	25	37	29	38	32	40	37	37	44	30	74	20	19	66	13	0.5	0.6	0.3	0.4	0.3	0.5	0.4	0.4	0.4	0.4	0.5	0.4	0.8	0.2	0.2	0.7	0.2	0.5	0.2	0.6	0.3	0.4	0.7	0.3	0.5	0.4	0.4
Novelgene0418	Scaffold1523	+	842860	844273	1414	0	0	4	7	0	0	9	1	3	4	4	0	4	0	0	4	0	0.0	0.0	0.1	0.1	0.0	0.0	0.1	0.0	0.0	0.1	0.1	0.0	0.1	0.0	0.0	0.1	0.0	0.0	0.0	0.0	0.1	0.1	0.1	0.0	0.0	0.1	0.0
Novelgene0419	Scaffold6841	+	206781	210268	3488	0	0	0	0	0	0	0	0	0	0	0	0	0	0	0	0	0	0.0	0.0	0.0	0.0	0.0	0.0	0.0	0.0	0.0	0.0	0.0	0.0	0.0	0.0	0.0	0.0	0.0	0.0	0.0	0.0	0.0	0.0	0.0	0.0	0.0	0.0	0.0
Novelgene0420	Scaffold19781	+	83870	84259	390	0	0	32	0	7	0	0	0	0	0	0	19	0	26	0	0	0	0.0	0.0	1.8	0.0	0.4	0.0	0.0	0.0	0.0	0.0	0.0	1.2	0.0	1.6	0.0	0.0	0.0	0.0	0.0	0.0	1.8	0.0	0.0	0.4	0.0	0.0	0.0
Novelgene0421	Scaffold19781	+	173552	175727	2175	2	3	0	0	0	0	3	4	0	0	2	0	0	0	2	0	0	0.0	0.1	0.0	0.0	0.0	0.0	0.1	0.1	0.0	0.0	0.0	0.0	0.0	0.0	0.0	0.0	0.0	0.0	0.0	0.1	0.0	0.0	0.0	0.0	0.0	0.1	0.1
Novelgene0422	Scaffold19781	+	212492	213251	415	1	16	2	13	16	0	4	4	3	15	29	3	4	14	5	8	4	0.1	0.9	0.1	0.7	0.9	0.0	0.2	0.2	0.2	0.9	1.6	0.2	0.2	0.8	0.3	0.4	0.2	0.1	0.3	0.9	0.1	0.7	0.4	0.9	0.0	0.2	0.2
Novelgene0423	Scaffold8280	+	15253	18595	3343	36	63	87	78	59	70	91	105	57	67	68	21	44	2	29	60	16	0.3	0.5	0.6	0.6	0.4	0.6	0.6	0.6	0.4	0.5	0.5	0.1	0.3	0.0	0.2	0.4	0.1	0.3	0.2	0.5	0.6	0.6	0.4	0.4	0.6	0.6	0.6
Novelgene0424	Scaffold1520	+	271925	273472	1548	0	0	0	0	0	0	0	0	0	0	0	0	0	0	0	0	0	0.0	0.0	0.0	0.0	0.0	0.0	0.0	0.0	0.0	0.0	0.0	0.0	0.0	0.0	0.0	0.0	0.0	0.0	0.0	0.0	0.0	0.0	0.0	0.0	0.0	0.0	0.0
Novelgene0425	Scaffold1520	+	692365	693164	800	31	20	48	21	26	45	21	19	13	5	4	3	5	2	7	35	20	0.9	0.6	1.3	0.6	0.8	1.5	0.6	0.4	0.3	0.2	0.1	0.1	0.1	0.1	0.2	0.9	0.6	0.9	0.2	0.6	1.3	0.6	0.9	0.8	1.5	0.6	0.4
Novelgene0426	Scaffold1520	+	852943	853985	1043	2495	2555	2439	2389	1926	878	1250	2551	1810	1099	1828	2342	694	965	4223	2216	938	58.4	59.9	50.7	54.4	43.4	22.5	27.6	44.8	36.2	25.4	40.1	53.2	14.8	21.8	95.0	42.6	23.0	58.4	95.0	59.9	50.7	54.4	42.6	43.4	22.5	27.6	44.8
Novelgene0427	Scaffold1520	+	857603	858245	643	320	495	528	413	441	177	149	260	179	85	114	175	92	81	228	494	60	12.2	18.8	17.8	15.2	16.1	7.3	5.3	7.4	5.8	3.2	4.1	6.4	3.2	3.0	8.3	15.4	2.4	12.2	8.3	18.8	17.8	15.2	15.4	16.1	7.3	5.3	7.4
Novelgene0428	Scaffold1520	+	1440489	1442876	2387	27	19	29	35	23	10	11	21	7	12	8	9	6	1	11	26	12	0.4	0.3	0.4	0.5	0.3	0.2	0.1	0.2	0.1	0.2	0.1	0.1	0.1	0.0	0.1	0.3	0.2	0.4	0.1	0.3	0.4	0.5	0.3	0.3	0.2	0.1	0.2
Novelgene0429	Scaffold1520	+	1697236	1699125	1716	181	469	170	508	347	188	41	61	53	43	52	37	36	36	183	248	44	2.9	7.5	2.4	7.8	5.3	3.3	0.6	0.7	0.7	0.7	0.8	0.6	0.5	0.6	2.8	3.2	0.7	2.9	2.8	7.5	2.4	7.8	3.2	5.3	3.3	0.6	0.7
Novelgene0430	Scaffold1520	+	1718042	1719866	1825	3	52	23	78	52	12	31	62	32	25	39	26	32	12	80	30	27	0.0	0.7	0.3	1.0	0.7	0.2	0.4	0.6	0.4	0.3	0.5	0.3	0.4	0.2	1.0	0.3	0.4	0.0	1.0	0.7	0.3	1.0	0.3	0.7	0.2	0.4	0.6
Novelgene0431	Scaffold3245	+	429139	432066	2928	2	2	0	1	0	0	2	0	7	2	8	0	1	9	1	1	6	0.0	0.0	0.0	0.0	0.0	0.0	0.0	0.0	0.0	0.0	0.1	0.0	0.0	0.1	0.0	0.0	0.1	0.0	0.0	0.0	0.0	0.0	0.0	0.0	0.0	0.0	0.0
Novelgene0432	Scaffold3245	+	903505	904758	1254	1	1	0	0	0	0	1	0	0	0	0	0	5	0	0	0	0	0.0	0.0	0.0	0.0	0.0	0.0	0.0	0.0	0.0	0.0	0.0	0.0	0.1	0.0	0.0	0.0	0.0	0.0	0.0	0.0	0.0	0.0	0.0	0.0	0.0	0.0	0.0
Novelgene0433	Scaffold3245	+	991197	992635	1264	1	0	0	0	1	0	0	0	0	1	0	0	0	0	0	0	0	0.0	0.0	0.0	0.0	0.0	0.0	0.0	0.0	0.0	0.0	0.0	0.0	0.0	0.0	0.0	0.0	0.0	0.0	0.0	0.0	0.0	0.0	0.0	0.0	0.0	0.0	0.0
Novelgene0434	Scaffold3245	+	1037649	1040310	2662	0	0	0	0	0	0	0	0	0	0	0	0	0	0	0	0	0	0.0	0.0	0.0	0.0	0.0	0.0	0.0	0.0	0.0	0.0	0.0	0.0	0.0	0.0	0.0	0.0	0.0	0.0	0.0	0.0	0.0	0.0	0.0	0.0	0.0	0.0	0.0
Novelgene0435	Scaffold3245	+	1054856	1057407	2552	43	40	43	43	23	62	64	114	109	65	94	126	74	41	13	34	7	0.4	0.4	0.4	0.4	0.2	0.6	0.6	0.8	0.9	0.6	0.8	1.2	0.6	0.4	0.1	0.3	0.1	0.4	0.1	0.4	0.4	0.4	0.3	0.2	0.6	0.6	0.8
Novelgene0436	Scaffold3245	+	1073145	1104082	2915	476	466	477	466	492	597	639	1417	1245	940	1057	719	1025	634	656	522	523	4.8	4.8	4.3	4.6	4.8	6.6	6.1	10.8	10.8	9.4	10.1	7.1	9.5	6.2	6.4	4.4	5.6	4.8	6.4	4.8	4.3	4.6	4.4	4.8	6.6	6.1	10.8
Novelgene0437	Scaffold3245	+	1138357	1141206	2850	107	160	90	221	158	219	332	328	228	239	222	161	275	162	121	145	76	0.9	1.4	0.7	1.8	1.3	2.1	2.7	2.1	1.7	2.0	1.8	1.3	2.2	1.3	1.0	1.0	0.7	0.9	1.0	1.4	0.7	1.8	1.0	1.3	2.1	2.7	2.1
Novelgene0438	Scaffold3245	+	1202777	1205317	2541	47	14	28	16	18	6	40	29	29	25	23	25	24	8	37	18	35	0.5	0.1	0.2	0.1	0.2	0.1	0.4	0.2	0.2	0.2	0.2	0.2	0.2	0.1	0.3	0.1	0.4	0.5	0.3	0.1	0.2	0.1	0.1	0.2	0.1	0.4	0.2
Novelgene0439	Scaffold3245	+	1597050	1599209	1984	0	0	0	1	0	0	0	0	0	0	0	0	2	4	0	0	1	0.0	0.0	0.0	0.0	0.0	0.0	0.0	0.0	0.0	0.0	0.0	0.0	0.0	0.0	0.0	0.0	0.0	0.0	0.0	0.0	0.0	0.0	0.0	0.0	0.0	0.0	0.0
Novelgene0440	Scaffold3245	+	1707739	1709214	1476	64	80	48	64	80	65	85	88	70	65	46	95	141	59	50	83	78	1.1	1.3	0.7	1.0	1.3	1.2	1.3	1.1	1.0	1.1	0.7	1.5	2.1	0.9	0.8	1.1	1.4	1.1	0.8	1.3	0.7	1.0	1.1	1.3	1.2	1.3	1.1
Novelgene0441	Scaffold3245	+	1714260	1715489	1155	54	12	28	26	41	9	44	33	29	25	16	40	39	14	39	63	62	1.1	0.3	0.5	0.5	0.8	0.2	0.9	0.5	0.5	0.5	0.3	0.8	0.8	0.3	0.8	1.1	1.4	1.1	0.8	0.3	0.5	0.5	1.1	0.8	0.2	0.9	0.5
Novelgene0442	Scaffold3245	+	1726336	1729222	2887	21	43	2	28	87	31	38	43	46	51	44	11	118	16	8	26	41	0.2	0.4	0.0	0.2	0.7	0.3	0.3	0.3	0.3	0.4	0.3	0.1	0.9	0.1	0.1	0.2	0.4	0.2	0.1	0.4	0.0	0.2	0.2	0.7	0.3	0.3	0.3
Novelgene0443	Scaffold3245	+	1730122	1733453	3332	143	147	121	169	124	157	182	323	252	185	185	182	359	292	238	139	218	1.8	1.8	1.3	2.1	1.5	2.1	2.1	3.0	2.7	2.3	2.2	2.2	4.1	3.5	2.9	1.4	2.9	1.8	2.9	1.8	1.3	2.1	1.4	1.5	2.1	2.1	3.0
Novelgene0444	Scaffold3245	+	2126709	2131864	2751	878	910	708	1404	918	1507	1478	2671	1421	759	311	303	954	72	81	790	10	8.6	9.0	6.2	13.4	8.7	16.2	13.7	19.7	11.9	7.4	2.9	2.9	8.6	0.7	0.8	6.4	0.1	8.6	0.8	9.0	6.2	13.4	6.4	8.7	16.2	13.7	19.7
Novelgene0445	Scaffold3245	+	2534173	2537819	3647	0	0	0	0	0	0	0	0	0	0	0	0	0	0	0	0	0	0.0	0.0	0.0	0.0	0.0	0.0	0.0	0.0	0.0	0.0	0.0	0.0	0.0	0.0	0.0	0.0	0.0	0.0	0.0	0.0	0.0	0.0	0.0	0.0	0.0	0.0	0.0
Novelgene0446	Scaffold3245	+	2689987	2693723	3737	0	0	0	4	7	0	2	9	1	2	2	5	11	10	5	0	13	0.0	0.0	0.0	0.0	0.0	0.0	0.0	0.0	0.0	0.0	0.0	0.0	0.1	0.1	0.0	0.0	0.1	0.0	0.0	0.0	0.0	0.0	0.0	0.0	0.0	0.0	0.0
Novelgene0447	Scaffold3245	+	2727221	2729345	2125	0	0	0	0	0	0	0	0	0	0	0	0	1	0	0	0	0	0.0	0.0	0.0	0.0	0.0	0.0	0.0	0.0	0.0	0.0	0.0	0.0	0.0	0.0	0.0	0.0	0.0	0.0	0.0	0.0	0.0	0.0	0.0	0.0	0.0	0.0	0.0
Novelgene0448	Scaffold3245	+	2794350	2798346	3435	684	538	1466	973	716	1073	436	591	371	296	256	474	451	413	390	1522	365	6.6	5.2	12.5	9.1	6.6	11.3	4.0	4.3	3.0	2.8	2.3	4.4	4.0	3.8	3.6	12.0	3.7	6.6	3.6	5.2	12.5	9.1	12.0	6.6	11.3	4.0	4.3
Novelgene0449	Scaffold3245	+	2808905	2813147	4243	2	2	11	13	5	1	5	24	4	2	9	4	8	3	13	3	30	0.0	0.0	0.1	0.1	0.0	0.0	0.0	0.1	0.0	0.0	0.0	0.0	0.0	0.0	0.1	0.0	0.2	0.0	0.1	0.0	0.1	0.1	0.0	0.0	0.0	0.0	0.1
Novelgene0450	Scaffold3245	+	2815211	2817553	2343	19	19	1	17	6	2	1	10	2	11	1	0	6	0	10	12	2	0.2	0.2	0.0	0.2	0.1	0.0	0.0	0.1	0.0	0.1	0.0	0.0	0.1	0.0	0.1	0.1	0.0	0.2	0.1	0.2	0.0	0.2	0.1	0.1	0.0	0.0	0.1
Novelgene0451	Scaffold3245	+	2820336	2823352	3017	6	5	7	5	6	1	16	6	4	2	3	0	3	1	0	1	0	0.1	0.1	0.1	0.1	0.1	0.0	0.2	0.1	0.0	0.0	0.0	0.0	0.0	0.0	0.0	0.0	0.0	0.1	0.0	0.1	0.1	0.1	0.0	0.1	0.0	0.2	0.1
Novelgene0452	Scaffold3245	+	2860611	2864558	3948	409	554	131	161	335	79	186	37	119	48	51	487	53	56	252	437	30	2.5	3.4	0.7	1.0	2.0	0.5	1.1	0.2	0.6	0.3	0.3	2.9	0.3	0.3	1.5	2.2	0.2	2.5	1.5	3.4	0.7	1.0	2.2	2.0	0.5	1.1	0.2
Novelgene0453	Scaffold3244	+	427698	428620	923	1	5	1	1	6	4	4	13	23	3	4	1	0	4	0	2	0	0.0	0.1	0.0	0.0	0.2	0.1	0.1	0.3	0.5	0.1	0.1	0.0	0.0	0.1	0.0	0.0	0.0	0.0	0.0	0.1	0.0	0.0	0.0	0.2	0.1	0.1	0.3
Novelgene0454	Scaffold9739	+	58263	61060	2798	86	68	130	12	19	23	6	0	8	0	10	3	0	11	13	95	2	0.8	0.6	1.0	0.1	0.2	0.2	0.0	0.0	0.1	0.0	0.1	0.0	0.0	0.1	0.1	0.7	0.0	0.8	0.1	0.6	1.0	0.1	0.7	0.2	0.2	0.0	0.0
Novelgene0455	Scaffold9739	+	306531	308014	1484	8	12	0	12	8	7	18	14	17	9	7	7	22	1	9	8	10	0.1	0.2	0.0	0.2	0.1	0.1	0.3	0.2	0.2	0.1	0.1	0.1	0.3	0.0	0.1	0.1	0.2	0.1	0.1	0.2	0.0	0.2	0.1	0.1	0.1	0.3	0.2
Novelgene0456	Scaffold24807	+	529	3060	2532	3	10	0	3	22	8	1	9	6	3	0	0	9	0	11	6	0	0.0	0.1	0.0	0.0	0.2	0.1	0.0	0.1	0.0	0.0	0.0	0.0	0.1	0.0	0.1	0.0	0.0	0.0	0.1	0.1	0.0	0.0	0.0	0.2	0.1	0.0	0.1
Novelgene0457	Scaffold1150	+	614307	623262	6516	1515	758	3203	807	1052	668	555	1003	813	573	806	842	1109	770	762	3314	365	15.0	7.5	28.1	7.8	10.0	7.2	5.2	7.4	6.9	5.6	7.5	8.1	10.0	7.4	7.2	26.9	3.8	15.0	7.2	7.5	28.1	7.8	26.9	10.0	7.2	5.2	7.4
Novelgene0458	Scaffold1150	+	635586	636659	1074	0	0	0	2	5	0	0	2	4	6	4	0	2	3	0	0	0	0.0	0.0	0.0	0.0	0.1	0.0	0.0	0.0	0.1	0.1	0.1	0.0	0.0	0.1	0.0	0.0	0.0	0.0	0.0	0.0	0.0	0.0	0.0	0.1	0.0	0.0	0.0
Novelgene0459	Scaffold3249	+	79775	83179	3405	0	0	6	5	0	0	0	0	0	0	0	0	0	0	0	0	1	0.0	0.0	0.0	0.0	0.0	0.0	0.0	0.0	0.0	0.0	0.0	0.0	0.0	0.0	0.0	0.0	0.0	0.0	0.0	0.0	0.0	0.0	0.0	0.0	0.0	0.0	0.0
Novelgene0460	Scaffold3249	+	134372	136985	2614	0	2	0	4	12	1	6	1	0	0	0	5	3	16	0	1	2	0.0	0.0	0.0	0.0	0.1	0.0	0.1	0.0	0.0	0.0	0.0	0.0	0.0	0.1	0.0	0.0	0.0	0.0	0.0	0.0	0.0	0.0	0.0	0.1	0.0	0.1	0.0
Novelgene0461	Scaffold3249	+	235538	236699	1162	188	407	216	533	486	460	431	351	351	451	387	321	355	434	531	350	424	4.0	8.6	4.0	10.9	9.8	10.6	8.6	5.5	6.3	9.3	7.6	6.5	6.8	8.8	10.7	6.0	9.3	4.0	10.7	8.6	4.0	10.9	6.0	9.8	10.6	8.6	5.5
Novelgene0462	Scaffold3249	+	340669	343114	2446	4	2	0	0	6	0	1	1	0	0	0	2	0	1	10	0	3	0.0	0.0	0.0	0.0	0.1	0.0	0.0	0.0	0.0	0.0	0.0	0.0	0.0	0.0	0.1	0.0	0.0	0.0	0.1	0.0	0.0	0.0	0.0	0.1	0.0	0.0	0.0
Novelgene0463	Scaffold3249	+	933516	938081	2913	15	28	21	28	39	51	42	45	44	54	75	26	72	13	9	50	24	0.2	0.3	0.2	0.3	0.4	0.6	0.4	0.3	0.4	0.5	0.7	0.3	0.7	0.1	0.1	0.4	0.3	0.2	0.1	0.3	0.2	0.3	0.4	0.4	0.6	0.4	0.3
Novelgene0464	Scaffold3249	+	963052	964001	950	60	63	103	152	100	53	62	76	57	43	32	28	47	86	35	174	0	1.5	1.6	2.4	3.8	2.5	1.5	1.5	1.5	1.3	1.1	0.8	0.7	1.1	2.1	0.9	3.7	0.0	1.5	0.9	1.6	2.4	3.8	3.7	2.5	1.5	1.5	1.5
Novelgene0465	Scaffold3249	+	1034288	1039781	1731	0	0	17	0	10	0	0	0	0	0	0	0	0	0	72	0	0	0.0	0.0	0.3	0.0	0.2	0.0	0.0	0.0	0.0	0.0	0.0	0.0	0.0	0.0	1.3	0.0	0.0	0.0	1.3	0.0	0.3	0.0	0.0	0.2	0.0	0.0	0.0
Novelgene0466	Scaffold3249	+	1382296	1391128	5340	55	38	42	67	54	34	62	28	35	12	6	136	9	19	15	69	142	0.4	0.3	0.3	0.5	0.4	0.3	0.4	0.2	0.2	0.1	0.0	1.0	0.1	0.1	0.1	0.4	1.1	0.4	0.1	0.3	0.3	0.5	0.4	0.4	0.3	0.4	0.2
Novelgene0467	Scaffold3249	+	2128669	2130833	2165	99	115	80	138	124	172	100	99	142	103	104	41	126	30	87	110	71	1.1	1.3	0.8	1.5	1.3	2.1	1.1	0.8	1.4	1.1	1.1	0.4	1.3	0.3	0.9	1.0	0.8	1.1	0.9	1.3	0.8	1.5	1.0	1.3	2.1	1.1	0.8
Novelgene0468	Scaffold3249	+	2199054	2202131	3078	4	3	6	4	9	3	11	9	5	9	15	1	16	6	2	4	5	0.0	0.0	0.0	0.0	0.1	0.0	0.1	0.1	0.0	0.1	0.1	0.0	0.1	0.0	0.0	0.0	0.0	0.0	0.0	0.0	0.0	0.0	0.0	0.1	0.0	0.1	0.1
Novelgene0469	Scaffold3249	+	2222970	2225196	2227	0	1	0	1	0	4	0	0	1	0	0	0	4	3	1	0	2	0.0	0.0	0.0	0.0	0.0	0.0	0.0	0.0	0.0	0.0	0.0	0.0	0.0	0.0	0.0	0.0	0.0	0.0	0.0	0.0	0.0	0.0	0.0	0.0	0.0	0.0	0.0
Novelgene0470	Scaffold1508	+	115771	117550	1780	4	23	8	12	27	13	30	44	38	46	35	19	30	10	23	22	1	0.1	0.3	0.1	0.2	0.4	0.2	0.4	0.5	0.4	0.6	0.4	0.3	0.4	0.1	0.3	0.2	0.0	0.1	0.3	0.3	0.1	0.2	0.2	0.4	0.2	0.4	0.5
Novelgene0471	Scaffold1508	+	292002	295521	3520	2	18	8	41	28	26	29	59	64	42	38	46	28	9	31	32	25	0.0	0.1	0.0	0.3	0.2	0.2	0.2	0.3	0.4	0.3	0.2	0.3	0.2	0.1	0.2	0.2	0.2	0.0	0.2	0.1	0.0	0.3	0.2	0.2	0.2	0.2	0.3
Novelgene0472	Scaffold1508	+	537422	541277	689	541	443	620	408	406	348	366	508	444	478	353	550	279	592	423	449	504	19.2	15.7	19.5	14.1	13.9	13.5	12.2	13.5	13.4	16.7	11.7	18.9	9.0	20.3	14.4	13.1	18.7	19.2	14.4	15.7	19.5	14.1	13.1	13.9	13.5	12.2	13.5
Novelgene0473	Scaffold1508	+	655982	660983	5002	6	17	27	21	22	9	20	16	14	12	1	13	18	0	8	13	3	0.0	0.1	0.1	0.1	0.1	0.0	0.1	0.1	0.1	0.1	0.0	0.1	0.1	0.0	0.0	0.1	0.0	0.0	0.0	0.1	0.1	0.1	0.1	0.1	0.0	0.1	0.1
Novelgene0474	Scaffold1508	+	823866	835242	2286	45	61	21	58	71	73	68	111	83	84	76	43	109	49	39	44	29	0.5	0.7	0.2	0.6	0.7	0.9	0.7	0.9	0.8	0.9	0.8	0.4	1.1	0.5	0.4	0.4	0.3	0.5	0.4	0.7	0.2	0.6	0.4	0.7	0.9	0.7	0.9
Novelgene0475	Scaffold1508	+	844025	847420	3396	20	34	24	27	0	4	14	3	16	11	5	12	11	10	7	13	17	0.1	0.2	0.2	0.2	0.0	0.0	0.1	0.0	0.1	0.1	0.0	0.1	0.1	0.1	0.0	0.1	0.1	0.1	0.0	0.2	0.2	0.2	0.1	0.0	0.0	0.1	0.0
Novelgene0476	Scaffold1509	+	220014	223713	3700	0	0	0	0	0	0	0	0	0	0	0	0	0	0	0	0	0	0.0	0.0	0.0	0.0	0.0	0.0	0.0	0.0	0.0	0.0	0.0	0.0	0.0	0.0	0.0	0.0	0.0	0.0	0.0	0.0	0.0	0.0	0.0	0.0	0.0	0.0	0.0
Novelgene0477	Scaffold1509	+	500675	502726	2052	2	2	0	3	0	0	0	0	0	2	0	0	0	0	2	0	0	0.0	0.0	0.0	0.0	0.0	0.0	0.0	0.0	0.0	0.0	0.0	0.0	0.0	0.0	0.0	0.0	0.0	0.0	0.0	0.0	0.0	0.0	0.0	0.0	0.0	0.0	0.0
Novelgene0478	Scaffold1509	+	622406	625973	3568	1	10	8	18	5	26	21	29	10	22	1	6	13	18	10	4	7	0.0	0.1	0.0	0.1	0.0	0.2	0.1	0.1	0.1	0.1	0.0	0.0	0.1	0.1	0.1	0.0	0.1	0.0	0.1	0.1	0.0	0.1	0.0	0.0	0.2	0.1	0.1
Novelgene0479	Scaffold1504	+	54657	57396	2740	0	0	0	4	0	1	0	1	0	0	0	0	0	0	0	0	0	0.0	0.0	0.0	0.0	0.0	0.0	0.0	0.0	0.0	0.0	0.0	0.0	0.0	0.0	0.0	0.0	0.0	0.0	0.0	0.0	0.0	0.0	0.0	0.0	0.0	0.0	0.0
Novelgene0480	Scaffold1504	+	84700	87998	896	33	30	66	41	77	411	54	21	2	5	5	0	2	10	1	53	1	0.9	0.8	1.6	1.1	2.0	12.2	1.4	0.4	0.0	0.1	0.1	0.0	0.0	0.3	0.0	1.2	0.0	0.9	0.0	0.8	1.6	1.1	1.2	2.0	12.2	1.4	0.4
Novelgene0481	Scaffold1504	+	110523	112723	2201	0	0	0	0	0	0	0	0	0	0	0	0	0	0	0	0	0	0.0	0.0	0.0	0.0	0.0	0.0	0.0	0.0	0.0	0.0	0.0	0.0	0.0	0.0	0.0	0.0	0.0	0.0	0.0	0.0	0.0	0.0	0.0	0.0	0.0	0.0	0.0
Novelgene0482	Scaffold1504	+	133329	135319	1991	0	0	0	0	0	0	0	0	0	0	0	0	0	0	0	0	0	0.0	0.0	0.0	0.0	0.0	0.0	0.0	0.0	0.0	0.0	0.0	0.0	0.0	0.0	0.0	0.0	0.0	0.0	0.0	0.0	0.0	0.0	0.0	0.0	0.0	0.0	0.0
Novelgene0483	Scaffold1504	+	643034	652612	1388	2	1	5	1	0	0	1	2	1	3	11	2	11	0	3	5	4	0.0	0.0	0.1	0.0	0.0	0.0	0.0	0.0	0.0	0.1	0.2	0.0	0.2	0.0	0.1	0.1	0.1	0.0	0.1	0.0	0.1	0.0	0.1	0.0	0.0	0.0	0.0
Novelgene0484	Scaffold1504	+	812581	815573	1716	166	7	111	0	20	0	8	14	4	18	40	91	15	0	19	147	0	2.4	0.1	1.4	0.0	0.3	0.0	0.1	0.1	0.0	0.3	0.5	1.3	0.2	0.0	0.3	1.7	0.0	2.4	0.3	0.1	1.4	0.0	1.7	0.3	0.0	0.1	0.1
Novelgene0485	Scaffold1504	+	888473	890686	2214	0	0	0	0	0	0	0	0	0	0	0	0	0	0	1	3	0	0.0	0.0	0.0	0.0	0.0	0.0	0.0	0.0	0.0	0.0	0.0	0.0	0.0	0.0	0.0	0.0	0.0	0.0	0.0	0.0	0.0	0.0	0.0	0.0	0.0	0.0	0.0
Novelgene0486	Scaffold1504	+	1262823	1264900	1677	13	33	16	16	4	26	19	19	18	23	26	20	33	41	12	11	43	0.2	0.6	0.3	0.3	0.1	0.5	0.3	0.3	0.3	0.4	0.4	0.4	0.5	0.7	0.2	0.2	0.8	0.2	0.2	0.6	0.3	0.3	0.2	0.1	0.5	0.3	0.3
Novelgene0487	Scaffold1504	+	1339670	1340396	727	0	0	0	0	2	3	3	0	0	0	0	0	0	0	0	6	0	0.0	0.0	0.0	0.0	0.1	0.1	0.1	0.0	0.0	0.0	0.0	0.0	0.0	0.0	0.0	0.2	0.0	0.0	0.0	0.0	0.0	0.0	0.2	0.1	0.1	0.1	0.0
Novelgene0488	Scaffold1504	+	1495049	1499406	3864	1499	1640	1861	1649	1865	2180	1570	2477	2313	1808	1439	1668	2152	1882	1287	1950	1414	17.2	18.8	18.9	18.4	20.6	27.3	17.0	21.3	22.6	20.4	15.4	18.5	22.5	20.8	14.2	18.3	17.0	17.2	14.2	18.8	18.9	18.4	18.3	20.6	27.3	17.0	21.3
Novelgene0489	Scaffold1504	+	1549129	1550407	1279	47	33	65	62	23	2	43	42	43	37	26	44	40	64	49	37	114	0.9	0.6	1.1	1.2	0.4	0.0	0.8	0.6	0.7	0.7	0.5	0.8	0.7	1.2	0.9	0.6	2.3	0.9	0.9	0.6	1.1	1.2	0.6	0.4	0.0	0.8	0.6
Novelgene0490	Scaffold1504	+	1572319	1576667	4349	30	82	15	99	141	156	382	395	531	290	271	35	316	27	27	55	38	0.2	0.5	0.1	0.5	0.8	1.0	2.0	1.7	2.5	1.6	1.4	0.2	1.6	0.1	0.1	0.3	0.2	0.2	0.1	0.5	0.1	0.5	0.3	0.8	1.0	2.0	1.7
Novelgene0491	Scaffold1504	+	1577887	1580045	1991	49	12	90	84	38	43	28	46	20	30	9	74	39	29	25	72	82	0.6	0.1	1.0	1.0	0.5	0.6	0.3	0.4	0.2	0.4	0.1	0.9	0.4	0.3	0.3	0.7	1.1	0.6	0.3	0.1	1.0	1.0	0.7	0.5	0.6	0.3	0.4
Novelgene0492	Scaffold1504	+	1606829	1609347	2519	0	0	0	0	1	11	0	4	0	1	0	0	0	0	1	1	9	0.0	0.0	0.0	0.0	0.0	0.1	0.0	0.0	0.0	0.0	0.0	0.0	0.0	0.0	0.0	0.0	0.1	0.0	0.0	0.0	0.0	0.0	0.0	0.0	0.1	0.0	0.0
Novelgene0493	Scaffold1504	+	1655575	1659109	3269	15	47	1	100	112	124	115	189	237	305	300	150	327	58	42	31	93	0.1	0.4	0.0	0.8	0.9	1.1	0.9	1.2	1.7	2.5	2.4	1.2	2.5	0.5	0.3	0.2	0.8	0.1	0.3	0.4	0.0	0.8	0.2	0.9	1.1	0.9	1.2
Novelgene0494	Scaffold1504	+	1727129	1730178	3050	6	1	1	4	10	7	8	9	3	13	5	12	12	0	3	0	8	0.0	0.0	0.0	0.0	0.1	0.1	0.1	0.1	0.0	0.1	0.0	0.1	0.1	0.0	0.0	0.0	0.1	0.0	0.0	0.0	0.0	0.0	0.0	0.1	0.1	0.1	0.1
Novelgene0495	Scaffold1504	+	1884655	1886298	1644	0	0	0	0	24	23	3	0	0	0	0	0	0	0	4	0	137	0.0	0.0	0.0	0.0	0.3	0.4	0.0	0.0	0.0	0.0	0.0	0.0	0.0	0.0	0.1	0.0	2.1	0.0	0.1	0.0	0.0	0.0	0.0	0.3	0.4	0.0	0.0
Novelgene0496	Scaffold1504	+	2240940	2244301	2366	105	115	118	97	100	68	145	171	196	156	222	129	90	77	103	141	112	1.2	1.3	1.2	1.1	1.1	0.8	1.6	1.5	1.9	1.8	2.4	1.4	0.9	0.8	1.1	1.3	1.3	1.2	1.1	1.3	1.2	1.1	1.3	1.1	0.8	1.6	1.5
Novelgene0497	Scaffold1504	+	2577637	2581502	3866	49	23	33	31	14	15	11	31	44	34	22	4	31	25	23	60	9	0.3	0.1	0.2	0.2	0.1	0.1	0.1	0.1	0.2	0.2	0.1	0.0	0.2	0.2	0.1	0.3	0.1	0.3	0.1	0.1	0.2	0.2	0.3	0.1	0.1	0.1	0.1
Novelgene0498	Scaffold1504	+	2918331	2919933	1603	106	48	42	56	26	27	8	19	13	24	0	8	60	9	12	70	7	1.6	0.7	0.6	0.8	0.4	0.4	0.1	0.2	0.2	0.4	0.0	0.1	0.8	0.1	0.2	0.9	0.1	1.6	0.2	0.7	0.6	0.8	0.9	0.4	0.4	0.1	0.2
Novelgene0499	Scaffold1504	+	2998120	3002506	4387	129	171	46	110	101	55	95	175	138	145	113	74	100	87	148	95	54	0.7	1.0	0.2	0.6	0.5	0.3	0.5	0.7	0.7	0.8	0.6	0.4	0.5	0.5	0.8	0.4	0.3	0.7	0.8	1.0	0.2	0.6	0.4	0.5	0.3	0.5	0.7
Novelgene0500	Scaffold4026	+	67784	71112	2687	0	0	1	0	0	0	2	2	4	0	0	1	0	1	0	0	0	0.0	0.0	0.0	0.0	0.0	0.0	0.0	0.0	0.0	0.0	0.0	0.0	0.0	0.0	0.0	0.0	0.0	0.0	0.0	0.0	0.0	0.0	0.0	0.0	0.0	0.0	0.0
Novelgene0501	Scaffold4026	+	73506	75340	1835	0	0	1	7	2	0	0	1	0	5	0	0	0	0	0	0	0	0.0	0.0	0.0	0.1	0.0	0.0	0.0	0.0	0.0	0.1	0.0	0.0	0.0	0.0	0.0	0.0	0.0	0.0	0.0	0.0	0.0	0.1	0.0	0.0	0.0	0.0	0.0
Novelgene0502	Scaffold4026	+	88885	93875	4991	25	30	18	113	78	125	104	223	143	125	90	8	72	21	11	67	0	0.1	0.1	0.1	0.5	0.4	0.7	0.5	0.8	0.6	0.6	0.4	0.0	0.3	0.1	0.1	0.3	0.0	0.1	0.1	0.1	0.1	0.5	0.3	0.4	0.7	0.5	0.8
Novelgene0503	Scaffold1525	+	163442	182950	1226	0	0	0	0	0	0	0	0	0	0	0	0	0	0	0	0	0	0.0	0.0	0.0	0.0	0.0	0.0	0.0	0.0	0.0	0.0	0.0	0.0	0.0	0.0	0.0	0.0	0.0	0.0	0.0	0.0	0.0	0.0	0.0	0.0	0.0	0.0	0.0
Novelgene0504	Scaffold1525	+	314932	317474	2139	48	48	5	21	12	7	73	135	95	50	11	58	28	21	64	17	16	0.6	0.6	0.1	0.3	0.1	0.1	0.8	1.2	1.0	0.6	0.1	0.7	0.3	0.2	0.8	0.2	0.2	0.6	0.8	0.6	0.1	0.3	0.2	0.1	0.1	0.8	1.2
Novelgene0505	Scaffold1525	+	337446	338425	980	0	0	0	0	0	0	0	0	0	0	0	0	0	0	0	0	0	0.0	0.0	0.0	0.0	0.0	0.0	0.0	0.0	0.0	0.0	0.0	0.0	0.0	0.0	0.0	0.0	0.0	0.0	0.0	0.0	0.0	0.0	0.0	0.0	0.0	0.0	0.0
Novelgene0506	Scaffold1525	+	356193	357996	1804	0	4	0	1	0	1	5	0	0	0	0	9	1	4	0	0	2	0.0	0.1	0.0	0.0	0.0	0.0	0.1	0.0	0.0	0.0	0.0	0.1	0.0	0.1	0.0	0.0	0.0	0.0	0.0	0.1	0.0	0.0	0.0	0.0	0.0	0.1	0.0
Novelgene0507	Scaffold1525	+	572467	576182	3716	8	6	1	1	0	1	4	2	1	8	0	1	7	5	1	4	5	0.1	0.0	0.0	0.0	0.0	0.0	0.0	0.0	0.0	0.1	0.0	0.0	0.0	0.0	0.0	0.0	0.0	0.1	0.0	0.0	0.0	0.0	0.0	0.0	0.0	0.0	0.0
Novelgene0508	Scaffold1525	+	605205	608358	3154	0	0	0	0	0	0	0	0	0	0	0	0	0	0	0	0	0	0.0	0.0	0.0	0.0	0.0	0.0	0.0	0.0	0.0	0.0	0.0	0.0	0.0	0.0	0.0	0.0	0.0	0.0	0.0	0.0	0.0	0.0	0.0	0.0	0.0	0.0	0.0
Novelgene0509	Scaffold1525	+	629748	631785	2038	0	0	0	0	0	0	0	0	0	0	0	0	0	0	0	0	0	0.0	0.0	0.0	0.0	0.0	0.0	0.0	0.0	0.0	0.0	0.0	0.0	0.0	0.0	0.0	0.0	0.0	0.0	0.0	0.0	0.0	0.0	0.0	0.0	0.0	0.0	0.0
Novelgene0510	Scaffold1525	+	753032	755153	2122	156	174	141	138	135	115	161	226	214	162	147	192	160	196	147	231	170	1.8	2.0	1.4	1.5	1.5	1.4	1.7	2.0	2.1	1.8	1.6	2.1	1.7	2.2	1.6	2.2	2.1	1.8	1.6	2.0	1.4	1.5	2.2	1.5	1.4	1.7	2.0
Novelgene0511	Scaffold1500	+	64878	66093	601	458	352	342	463	631	441	350	269	398	561	269	327	920	1874	207	723	1188	24.5	18.8	16.2	24.1	32.5	25.8	17.7	10.8	18.1	29.6	13.5	17.0	44.9	96.8	10.6	31.7	66.5	24.5	10.6	18.8	16.2	24.1	31.7	32.5	25.8	17.7	10.8
Novelgene0512	Scaffold1500	+	361565	362600	1036	8	37	11	27	13	19	14	32	33	26	38	9	23	22	14	18	3	0.2	0.9	0.2	0.6	0.3	0.5	0.3	0.6	0.7	0.6	0.8	0.2	0.5	0.5	0.3	0.3	0.1	0.2	0.3	0.9	0.2	0.6	0.3	0.3	0.5	0.3	0.6
Novelgene0513	Scaffold1094	+	212842	215514	2673	74	137	43	87	73	9	33	95	77	64	71	46	14	24	72	88	0	0.8	1.5	0.4	0.9	0.8	0.1	0.3	0.8	0.7	0.7	0.7	0.5	0.1	0.3	0.7	0.8	0.0	0.8	0.7	1.5	0.4	0.9	0.8	0.8	0.1	0.3	0.8
Novelgene0514	Scaffold1094	+	367200	367751	552	20	61	12	6	8	16	40	24	330	7	14	116	20	12	147	37	29	0.9	2.7	0.5	0.3	0.3	0.8	1.7	0.8	12.5	0.3	0.6	5.0	0.8	0.5	6.2	1.3	1.3	0.9	6.2	2.7	0.5	0.3	1.3	0.3	0.8	1.7	0.8
Novelgene0515	Scaffold1094	+	539184	542152	2801	0	0	3	4	15	1	8	16	8	5	1	22	8	11	4	13	12	0.0	0.0	0.0	0.0	0.1	0.0	0.1	0.1	0.1	0.0	0.0	0.2	0.1	0.1	0.0	0.1	0.1	0.0	0.0	0.0	0.0	0.0	0.1	0.1	0.0	0.1	0.1
Novelgene0516	Scaffold1094	+	596636	600183	3514	0	0	0	0	0	0	0	0	0	0	0	0	0	0	0	0	0	0.0	0.0	0.0	0.0	0.0	0.0	0.0	0.0	0.0	0.0	0.0	0.0	0.0	0.0	0.0	0.0	0.0	0.0	0.0	0.0	0.0	0.0	0.0	0.0	0.0	0.0	0.0
Novelgene0517	Scaffold1094	+	1007447	1009783	2337	127	196	86	234	105	118	201	302	277	188	179	99	300	114	117	172	146	1.3	2.1	0.8	2.4	1.1	1.3	2.0	2.4	2.5	1.9	1.8	1.0	2.9	1.2	1.2	1.5	1.6	1.3	1.2	2.1	0.8	2.4	1.5	1.1	1.3	2.0	2.4
Novelgene0518	Scaffold1094	+	1156634	1159851	3073	1	0	1	2	2	3	1	0	2	1	0	1	1	3	2	2	0	0.0	0.0	0.0	0.0	0.0	0.0	0.0	0.0	0.0	0.0	0.0	0.0	0.0	0.0	0.0	0.0	0.0	0.0	0.0	0.0	0.0	0.0	0.0	0.0	0.0	0.0	0.0
Novelgene0519	Scaffold1094	+	1205694	1209280	3587	735	660	489	613	451	193	702	784	780	676	744	761	950	1646	1518	686	2166	6.1	5.5	3.6	5.0	3.6	1.8	5.5	4.9	5.6	5.6	5.8	6.2	7.2	13.3	12.2	4.7	18.9	6.1	12.2	5.5	3.6	5.0	4.7	3.6	1.8	5.5	4.9
Novelgene0520	Scaffold1094	+	1380357	1382057	1701	0	4	0	0	0	0	0	0	0	0	0	0	1	26	1	0	36	0.0	0.1	0.0	0.0	0.0	0.0	0.0	0.0	0.0	0.0	0.0	0.0	0.0	0.4	0.0	0.0	0.5	0.0	0.0	0.1	0.0	0.0	0.0	0.0	0.0	0.0	0.0
Novelgene0521	Scaffold1094	+	1478294	1478629	336	0	0	0	0	0	0	0	0	0	0	0	0	0	0	0	0	0	0.0	0.0	0.0	0.0	0.0	0.0	0.0	0.0	0.0	0.0	0.0	0.0	0.0	0.0	0.0	0.0	0.0	0.0	0.0	0.0	0.0	0.0	0.0	0.0	0.0	0.0	0.0
Novelgene0522	Scaffold1094	+	1496790	1499125	2336	0	2	0	1	0	0	0	3	1	0	0	0	0	0	5	4	0	0.0	0.0	0.0	0.0	0.0	0.0	0.0	0.0	0.0	0.0	0.0	0.0	0.0	0.0	0.1	0.1	0.0	0.0	0.1	0.0	0.0	0.0	0.1	0.0	0.0	0.0	0.0
Novelgene0523	Scaffold1094	+	1512279	1518200	4379	1	1	2	0	0	0	0	1	2	1	0	0	0	2	1	0	1	0.0	0.0	0.0	0.0	0.0	0.0	0.0	0.0	0.0	0.0	0.0	0.0	0.0	0.0	0.0	0.0	0.0	0.0	0.0	0.0	0.0	0.0	0.0	0.0	0.0	0.0	0.0
Novelgene0524	Scaffold1094	+	1548190	1552117	3928	0	8	3	1	8	1	1	0	8	0	6	1	0	1	0	20	0	0.0	0.0	0.0	0.0	0.0	0.0	0.0	0.0	0.0	0.0	0.0	0.0	0.0	0.0	0.0	0.1	0.0	0.0	0.0	0.0	0.0	0.0	0.1	0.0	0.0	0.0	0.0
Novelgene0525	Scaffold1094	+	1558235	1561935	3701	0	3	0	0	0	0	0	2	0	0	0	4	0	0	0	0	0	0.0	0.0	0.0	0.0	0.0	0.0	0.0	0.0	0.0	0.0	0.0	0.0	0.0	0.0	0.0	0.0	0.0	0.0	0.0	0.0	0.0	0.0	0.0	0.0	0.0	0.0	0.0
Novelgene0526	Scaffold4750	+	39298	56925	2355	497	281	365	297	169	80	186	271	222	314	135	435	87	194	295	470	311	6.6	3.7	4.3	3.8	2.2	1.2	2.3	2.7	2.5	4.1	1.7	5.6	1.1	2.5	3.8	5.1	4.3	6.6	3.8	3.7	4.3	3.8	5.1	2.2	1.2	2.3	2.7
Novelgene0527	Scaffold4750	+	245282	246996	1715	6	9	4	21	3	10	15	7	23	15	10	7	10	1	8	3	1	0.1	0.1	0.1	0.3	0.0	0.2	0.2	0.1	0.3	0.2	0.1	0.1	0.1	0.0	0.1	0.0	0.0	0.1	0.1	0.1	0.1	0.3	0.0	0.0	0.2	0.2	0.1
Novelgene0528	Scaffold1503	+	185536	187191	1656	16	16	8	48	40	6	25	22	4	5	5	0	16	2	13	22	3	0.2	0.2	0.1	0.7	0.6	0.1	0.3	0.2	0.1	0.1	0.1	0.0	0.2	0.0	0.2	0.3	0.0	0.2	0.2	0.2	0.1	0.7	0.3	0.6	0.1	0.3	0.2
Novelgene0529	Scaffold1503	+	188031	190743	2518	38	59	44	44	19	23	33	63	19	32	19	31	2	8	28	83	12	0.4	0.7	0.5	0.5	0.2	0.3	0.4	0.6	0.2	0.4	0.2	0.4	0.0	0.1	0.3	0.8	0.1	0.4	0.3	0.7	0.5	0.5	0.8	0.2	0.3	0.4	0.6
Novelgene0530	Scaffold10447	+	1068	2151	1084	65	50	56	54	35	9	91	104	87	77	97	182	63	201	837	40	474	1.5	1.1	1.1	1.2	0.8	0.2	1.9	1.8	1.7	1.7	2.0	4.0	1.3	4.4	18.1	0.7	11.2	1.5	18.1	1.1	1.1	1.2	0.7	0.8	0.2	1.9	1.8
Novelgene0531	Scaffold7229	+	180997	194593	4191	14	1	45	42	35	43	19	17	24	40	20	2	13	1	18	49	77	0.1	0.0	0.2	0.2	0.2	0.3	0.1	0.1	0.1	0.2	0.1	0.0	0.1	0.0	0.1	0.2	0.5	0.1	0.1	0.0	0.2	0.2	0.2	0.2	0.3	0.1	0.1
Novelgene0532	Scaffold11662	+	356312	359107	2796	2	13	1	8	16	2	9	11	9	15	7	13	8	5	32	8	0	0.0	0.1	0.0	0.1	0.1	0.0	0.1	0.1	0.1	0.1	0.1	0.1	0.1	0.0	0.3	0.1	0.0	0.0	0.3	0.1	0.0	0.1	0.1	0.1	0.0	0.1	0.1
Novelgene0533	Scaffold11662	+	377928	381050	1066	38	16	20	81	44	58	111	137	111	84	41	100	102	21	80	87	0	0.9	0.4	0.4	1.8	1.0	1.5	2.4	2.4	2.2	1.9	0.9	2.2	2.1	0.5	1.8	1.6	0.0	0.9	1.8	0.4	0.4	1.8	1.6	1.0	1.5	2.4	2.4
Novelgene0534	Scaffold11662	+	424562	426992	2327	59	79	30	84	61	85	154	171	150	107	52	92	128	33	151	97	2	0.6	0.8	0.3	0.9	0.6	1.0	1.6	1.4	1.4	1.1	0.5	1.0	1.2	0.3	1.5	0.8	0.0	0.6	1.5	0.8	0.3	0.9	0.8	0.6	1.0	1.6	1.4
Novelgene0535	Scaffold5711	+	164788	167152	895	175	243	98	233	177	171	230	206	199	242	170	188	216	116	127	240	42	4.8	6.6	2.4	6.2	4.6	5.1	5.9	4.2	4.6	6.5	4.3	5.0	5.4	3.1	3.3	5.4	1.2	4.8	3.3	6.6	2.4	6.2	5.4	4.6	5.1	5.9	4.2
Novelgene0536	Scaffold1944	+	218269	224511	2218	15	8	3	11	1	3	0	0	15	0	1	0	11	11	1	8	5	0.2	0.1	0.0	0.1	0.0	0.0	0.0	0.0	0.1	0.0	0.0	0.0	0.1	0.1	0.0	0.1	0.1	0.2	0.0	0.1	0.0	0.1	0.1	0.0	0.0	0.0	0.0
Novelgene0537	Scaffold23314	+	5678	7199	1109	40	39	34	52	47	64	48	113	129	66	89	28	71	49	52	44	36	0.9	0.9	0.7	1.1	1.0	1.5	1.0	1.9	2.4	1.4	1.8	0.6	1.4	1.0	1.1	0.8	0.8	0.9	1.1	0.9	0.7	1.1	0.8	1.0	1.5	1.0	1.9
Novelgene0538	Scaffold2561	+	580200	583775	3576	33	137	20	153	150	130	32	76	84	69	43	17	23	0	13	44	23	0.3	1.4	0.2	1.5	1.5	1.5	0.3	0.6	0.7	0.7	0.4	0.2	0.2	0.0	0.1	0.4	0.2	0.3	0.1	1.4	0.2	1.5	0.4	1.5	1.5	0.3	0.6
Novelgene0539	Scaffold2561	+	883478	889021	3323	277	446	133	419	320	307	572	531	482	561	342	581	347	111	520	365	88	2.4	3.8	1.0	3.5	2.6	2.8	4.6	3.4	3.5	4.7	2.7	4.8	2.7	0.9	4.2	2.5	0.8	2.4	4.2	3.8	1.0	3.5	2.5	2.6	2.8	4.6	3.4
Novelgene0540	Scaffold2561	+	978771	980407	1637	0	11	0	2	1	0	0	0	0	0	0	3	0	0	9	9	2	0.0	0.2	0.0	0.0	0.0	0.0	0.0	0.0	0.0	0.0	0.0	0.0	0.0	0.0	0.1	0.1	0.0	0.0	0.1	0.2	0.0	0.0	0.1	0.0	0.0	0.0	0.0
Novelgene0541	Scaffold2561	+	1174817	1177614	2798	1	21	9	28	28	27	47	28	30	23	23	19	77	12	0	15	11	0.0	0.2	0.1	0.2	0.2	0.3	0.4	0.2	0.2	0.2	0.2	0.2	0.6	0.1	0.0	0.1	0.1	0.0	0.0	0.2	0.1	0.2	0.1	0.2	0.3	0.4	0.2
Novelgene0542	Scaffold2561	+	1210529	1212053	1291	0	0	5	0	4	0	0	0	0	0	0	0	0	4	2	5	0	0.0	0.0	0.1	0.0	0.1	0.0	0.0	0.0	0.0	0.0	0.0	0.0	0.0	0.1	0.0	0.1	0.0	0.0	0.0	0.0	0.1	0.0	0.1	0.1	0.0	0.0	0.0
Novelgene0543	Scaffold2561	+	1228220	1228987	768	1	0	1	2	0	0	4	6	4	4	5	8	7	6	3	0	1	0.0	0.0	0.0	0.1	0.0	0.0	0.1	0.1	0.1	0.1	0.1	0.2	0.2	0.2	0.1	0.0	0.0	0.0	0.1	0.0	0.0	0.1	0.0	0.0	0.0	0.1	0.1
Novelgene0544	Scaffold4145	+	55505	68206	2417	0	0	2	1	0	0	1	0	0	0	0	0	1	6	0	0	0	0.0	0.0	0.0	0.0	0.0	0.0	0.0	0.0	0.0	0.0	0.0	0.0	0.0	0.1	0.0	0.0	0.0	0.0	0.0	0.0	0.0	0.0	0.0	0.0	0.0	0.0	0.0
Novelgene0545	Scaffold4145	+	89443	92510	3068	0	0	0	0	0	0	0	0	0	0	0	0	0	0	0	0	0	0.0	0.0	0.0	0.0	0.0	0.0	0.0	0.0	0.0	0.0	0.0	0.0	0.0	0.0	0.0	0.0	0.0	0.0	0.0	0.0	0.0	0.0	0.0	0.0	0.0	0.0	0.0
Novelgene0546	Scaffold4145	+	101537	109949	2501	104	131	134	161	123	97	201	106	107	136	77	76	109	58	158	234	106	1.2	1.5	1.3	1.7	1.3	1.2	2.1	0.9	1.0	1.5	0.8	0.8	1.1	0.6	1.7	2.1	1.2	1.2	1.7	1.5	1.3	1.7	2.1	1.3	1.2	2.1	0.9
Novelgene0547	Scaffold4145	+	189556	192845	2466	61	47	11	10	8	4	14	21	22	35	9	71	89	115	64	27	41	0.7	0.6	0.1	0.1	0.1	0.1	0.2	0.2	0.2	0.4	0.1	0.8	1.0	1.3	0.7	0.3	0.5	0.7	0.7	0.6	0.1	0.1	0.3	0.1	0.1	0.2	0.2
Novelgene0548	Scaffold4145	+	249259	251343	2085	0	0	0	0	0	0	0	0	0	0	0	0	0	0	0	0	0	0.0	0.0	0.0	0.0	0.0	0.0	0.0	0.0	0.0	0.0	0.0	0.0	0.0	0.0	0.0	0.0	0.0	0.0	0.0	0.0	0.0	0.0	0.0	0.0	0.0	0.0	0.0
Novelgene0549	Scaffold4145	+	266613	268693	2081	0	3	0	1	4	0	1	6	0	1	0	1	1	6	10	1	4	0.0	0.0	0.0	0.0	0.0	0.0	0.0	0.1	0.0	0.0	0.0	0.0	0.0	0.1	0.1	0.0	0.0	0.0	0.1	0.0	0.0	0.0	0.0	0.0	0.0	0.0	0.1
Novelgene0550	Scaffold4145	+	270516	274398	3883	49	129	49	166	125	50	208	326	409	315	231	156	618	108	56	171	76	0.5	1.2	0.4	1.5	1.1	0.5	1.8	2.3	3.2	2.9	2.0	1.4	5.2	1.0	0.5	1.3	0.7	0.5	0.5	1.2	0.4	1.5	1.3	1.1	0.5	1.8	2.3
Novelgene0551	Scaffold4145	+	278481	280876	2396	26	47	158	28	37	9	48	56	90	54	54	37	146	73	15	35	15	0.3	0.5	1.4	0.3	0.4	0.1	0.5	0.4	0.8	0.5	0.5	0.4	1.4	0.7	0.1	0.3	0.2	0.3	0.1	0.5	1.4	0.3	0.3	0.4	0.1	0.5	0.4
Novelgene0552	Scaffold4145	+	473141	476020	2880	0	1	1	5	6	6	23	11	9	5	13	0	1	0	5	5	5	0.0	0.0	0.0	0.0	0.0	0.1	0.2	0.1	0.1	0.0	0.1	0.0	0.0	0.0	0.0	0.0	0.0	0.0	0.0	0.0	0.0	0.0	0.0	0.0	0.1	0.2	0.1
Novelgene0553	Scaffold4145	+	477164	481086	3923	4	2	6	1	15	0	4	2	5	0	6	2	11	9	2	1	5	0.0	0.0	0.0	0.0	0.1	0.0	0.0	0.0	0.0	0.0	0.0	0.0	0.1	0.1	0.0	0.0	0.0	0.0	0.0	0.0	0.0	0.0	0.0	0.1	0.0	0.0	0.0
Novelgene0554	Scaffold4145	+	481638	483705	2068	0	0	0	1	1	0	0	0	0	3	3	0	0	0	0	0	0	0.0	0.0	0.0	0.0	0.0	0.0	0.0	0.0	0.0	0.0	0.0	0.0	0.0	0.0	0.0	0.0	0.0	0.0	0.0	0.0	0.0	0.0	0.0	0.0	0.0	0.0	0.0
Novelgene0555	Scaffold2288	+	9252	226426	6493	989	1623	448	1565	1052	1184	1457	2194	2202	1731	1667	1141	1259	1068	974	1196	644	8.9	14.6	3.6	13.7	9.1	11.7	12.4	14.8	16.9	15.4	14.1	10.0	10.3	9.3	8.4	8.8	6.1	8.9	8.4	14.6	3.6	13.7	8.8	9.1	11.7	12.4	14.8
Novelgene0556	Scaffold2288	+	281856	284157	2302	0	0	0	0	0	0	0	0	0	0	0	0	0	0	0	0	0	0.0	0.0	0.0	0.0	0.0	0.0	0.0	0.0	0.0	0.0	0.0	0.0	0.0	0.0	0.0	0.0	0.0	0.0	0.0	0.0	0.0	0.0	0.0	0.0	0.0	0.0	0.0
Novelgene0557	Scaffold2288	+	466999	468131	1133	0	0	0	0	0	0	0	0	0	0	0	0	0	0	0	0	0	0.0	0.0	0.0	0.0	0.0	0.0	0.0	0.0	0.0	0.0	0.0	0.0	0.0	0.0	0.0	0.0	0.0	0.0	0.0	0.0	0.0	0.0	0.0	0.0	0.0	0.0	0.0
Novelgene0558	Scaffold2288	+	470331	473093	2673	109	40	33	13	12	16	11	8	16	10	7	8	0	14	6	52	1	1.2	0.4	0.3	0.1	0.1	0.2	0.1	0.1	0.1	0.1	0.1	0.1	0.0	0.1	0.1	0.5	0.0	1.2	0.1	0.4	0.3	0.1	0.5	0.1	0.2	0.1	0.1
Novelgene0559	Scaffold2288	+	554776	556849	2058	0	0	0	0	0	0	0	0	0	0	0	0	0	0	0	0	0	0.0	0.0	0.0	0.0	0.0	0.0	0.0	0.0	0.0	0.0	0.0	0.0	0.0	0.0	0.0	0.0	0.0	0.0	0.0	0.0	0.0	0.0	0.0	0.0	0.0	0.0	0.0
Novelgene0560	Scaffold2288	+	1087160	1088672	1513	0	0	3	0	0	0	1	0	0	1	0	0	0	0	0	0	0	0.0	0.0	0.0	0.0	0.0	0.0	0.0	0.0	0.0	0.0	0.0	0.0	0.0	0.0	0.0	0.0	0.0	0.0	0.0	0.0	0.0	0.0	0.0	0.0	0.0	0.0	0.0
Novelgene0561	Scaffold2288	+	1094148	1099020	4736	55	87	23	30	37	28	44	59	72	53	56	26	46	39	16	76	33	0.4	0.6	0.1	0.2	0.2	0.2	0.3	0.3	0.4	0.3	0.3	0.2	0.3	0.2	0.1	0.4	0.2	0.4	0.1	0.6	0.1	0.2	0.4	0.2	0.2	0.3	0.3
Novelgene0562	Scaffold11261	+	198129	199320	1192	1	9	0	0	2	6	0	1	0	4	0	1	3	0	0	0	0	0.0	0.2	0.0	0.0	0.0	0.1	0.0	0.0	0.0	0.1	0.0	0.0	0.1	0.0	0.0	0.0	0.0	0.0	0.0	0.2	0.0	0.0	0.0	0.0	0.1	0.0	0.0
Novelgene0563	Scaffold11261	+	200465	201466	1002	0	0	2	4	0	1	0	1	0	2	1	0	7	3	0	4	0	0.0	0.0	0.0	0.1	0.0	0.0	0.0	0.0	0.0	0.0	0.0	0.0	0.2	0.1	0.0	0.1	0.0	0.0	0.0	0.0	0.0	0.1	0.1	0.0	0.0	0.0	0.0
Novelgene0564	Scaffold11261	+	210449	213056	2494	1	1	15	11	1	0	0	18	0	4	8	5	2	15	14	0	13	0.0	0.0	0.1	0.1	0.0	0.0	0.0	0.1	0.0	0.0	0.1	0.0	0.0	0.1	0.1	0.0	0.1	0.0	0.1	0.0	0.1	0.1	0.0	0.0	0.0	0.0	0.1
Novelgene0565	Scaffold2283	+	134938	137142	1352	9	9	20	7	5	10	10	15	14	1	6	0	6	7	8	10	14	0.2	0.2	0.3	0.1	0.1	0.2	0.2	0.2	0.2	0.0	0.1	0.0	0.1	0.1	0.1	0.1	0.3	0.2	0.1	0.2	0.3	0.1	0.1	0.1	0.2	0.2	0.2
Novelgene0566	Scaffold2283	+	180895	192577	3419	2	6	15	18	2	6	9	6	2	1	6	2	2	4	1	6	2	0.0	0.0	0.1	0.1	0.0	0.0	0.1	0.0	0.0	0.0	0.0	0.0	0.0	0.0	0.0	0.0	0.0	0.0	0.0	0.0	0.1	0.1	0.0	0.0	0.0	0.1	0.0
Novelgene0567	Scaffold2283	+	200916	204893	3886	4	0	0	1	0	0	0	0	0	0	0	0	0	0	0	0	0	0.0	0.0	0.0	0.0	0.0	0.0	0.0	0.0	0.0	0.0	0.0	0.0	0.0	0.0	0.0	0.0	0.0	0.0	0.0	0.0	0.0	0.0	0.0	0.0	0.0	0.0	0.0
Novelgene0568	Scaffold2283	+	225962	226591	630	25	4	37	10	9	2	17	36	21	29	10	10	2	16	15	6	16	1.0	0.2	1.3	0.4	0.3	0.1	0.6	1.0	0.7	1.1	0.4	0.4	0.1	0.6	0.6	0.2	0.6	1.0	0.6	0.2	1.3	0.4	0.2	0.3	0.1	0.6	1.0
Novelgene0569	Scaffold8840	+	47415	49968	2500	6	10	20	22	19	57	57	43	44	15	20	7	21	29	9	25	21	0.1	0.1	0.2	0.2	0.2	0.7	0.6	0.4	0.4	0.2	0.2	0.1	0.2	0.3	0.1	0.2	0.2	0.1	0.1	0.1	0.2	0.2	0.2	0.2	0.7	0.6	0.4
Novelgene0570	Scaffold8840	+	728493	735859	4032	0	4	0	0	46	9	13	0	0	0	0	190	0	0	37	0	352	0.0	0.0	0.0	0.0	0.3	0.1	0.1	0.0	0.0	0.0	0.0	1.4	0.0	0.0	0.3	0.0	2.8	0.0	0.3	0.0	0.0	0.0	0.0	0.3	0.1	0.1	0.0
Novelgene0571	Scaffold8840	+	743659	744503	775	0	0	0	0	0	0	0	0	0	0	0	0	0	0	0	0	0	0.0	0.0	0.0	0.0	0.0	0.0	0.0	0.0	0.0	0.0	0.0	0.0	0.0	0.0	0.0	0.0	0.0	0.0	0.0	0.0	0.0	0.0	0.0	0.0	0.0	0.0	0.0
Novelgene0572	Scaffold2286	+	128915	153483	6618	3212	4653	3794	4739	5103	4184	6875	7202	6472	4639	5067	1854	4702	1856	2843	4309	1241	25.3	36.8	26.6	36.3	38.7	36.1	51.2	42.6	43.5	36.1	37.4	14.2	33.8	14.1	21.5	27.9	10.3	25.3	21.5	36.8	26.6	36.3	27.9	38.7	36.1	51.2	42.6
Novelgene0573	Scaffold2286	+	172732	174798	2067	26	30	16	38	41	34	18	25	26	37	25	14	41	20	40	25	24	0.3	0.4	0.2	0.4	0.5	0.4	0.2	0.2	0.3	0.4	0.3	0.2	0.4	0.2	0.5	0.2	0.3	0.3	0.5	0.4	0.2	0.4	0.2	0.5	0.4	0.2	0.2
Novelgene0574	Scaffold2286	+	263107	269395	2837	1	1	6	11	6	15	8	4	9	11	21	57	43	35	43	8	92	0.0	0.0	0.1	0.1	0.1	0.2	0.1	0.0	0.1	0.1	0.2	0.6	0.5	0.4	0.5	0.1	1.1	0.0	0.5	0.0	0.1	0.1	0.1	0.1	0.2	0.1	0.0
Novelgene0575	Scaffold2286	+	297876	300329	2454	0	0	6	0	0	0	0	0	0	0	0	0	0	0	0	0	0	0.0	0.0	0.1	0.0	0.0	0.0	0.0	0.0	0.0	0.0	0.0	0.0	0.0	0.0	0.0	0.0	0.0	0.0	0.0	0.0	0.1	0.0	0.0	0.0	0.0	0.0	0.0
Novelgene0576	Scaffold2287	+	22559	25026	2468	0	0	0	0	0	0	0	0	0	0	0	0	0	0	0	0	0	0.0	0.0	0.0	0.0	0.0	0.0	0.0	0.0	0.0	0.0	0.0	0.0	0.0	0.0	0.0	0.0	0.0	0.0	0.0	0.0	0.0	0.0	0.0	0.0	0.0	0.0	0.0
Novelgene0577	Scaffold2287	+	27869	30659	2791	0	4	14	1	0	5	7	0	11	0	0	0	12	8	6	0	0	0.0	0.1	0.2	0.0	0.0	0.1	0.1	0.0	0.1	0.0	0.0	0.0	0.2	0.1	0.1	0.0	0.0	0.0	0.1	0.1	0.2	0.0	0.0	0.0	0.1	0.1	0.0
Novelgene0578	Scaffold2287	+	544566	547400	2835	10	22	23	22	9	22	16	6	12	14	17	5	24	17	27	54	44	0.1	0.2	0.2	0.2	0.1	0.2	0.1	0.0	0.1	0.1	0.1	0.0	0.2	0.1	0.2	0.4	0.4	0.1	0.2	0.2	0.2	0.2	0.4	0.1	0.2	0.1	0.0
Novelgene0579	Scaffold2284	+	79988	83161	3174	0	1	0	0	0	2	0	0	1	0	0	0	0	0	0	1	0	0.0	0.0	0.0	0.0	0.0	0.0	0.0	0.0	0.0	0.0	0.0	0.0	0.0	0.0	0.0	0.0	0.0	0.0	0.0	0.0	0.0	0.0	0.0	0.0	0.0	0.0	0.0
Novelgene0580	Scaffold2284	+	493390	498548	2967	6	8	11	5	13	3	10	12	2	13	5	10	2	16	6	2	11	0.1	0.1	0.1	0.0	0.1	0.0	0.1	0.1	0.0	0.1	0.0	0.1	0.0	0.1	0.1	0.0	0.1	0.1	0.1	0.1	0.1	0.0	0.0	0.1	0.0	0.1	0.1
Novelgene0581	Scaffold222	+	5159	5822	664	36	31	25	25	50	33	34	44	77	45	85	22	33	37	48	36	14	1.3	1.1	0.8	0.9	1.8	1.3	1.2	1.2	2.4	1.6	2.9	0.8	1.1	1.3	1.7	1.1	0.5	1.3	1.7	1.1	0.8	0.9	1.1	1.8	1.3	1.2	1.2
Novelgene0582	Scaffold225	+	151016	151316	301	1	0	0	3	1	2	0	3	1	1	1	1	1	0	0	0	2	0.1	0.0	0.0	0.2	0.1	0.2	0.0	0.2	0.1	0.1	0.1	0.1	0.1	0.0	0.0	0.0	0.2	0.1	0.0	0.0	0.0	0.2	0.0	0.1	0.2	0.0	0.2
Novelgene0583	Scaffold225	+	404214	404919	706	28	16	21	8	24	7	16	6	2	6	5	6	6	1	2	17	5	1.0	0.6	0.6	0.3	0.8	0.3	0.5	0.2	0.1	0.2	0.2	0.2	0.2	0.0	0.1	0.5	0.2	1.0	0.1	0.6	0.6	0.3	0.5	0.8	0.3	0.5	0.2
Novelgene0584	Scaffold225	+	484366	487819	3454	0	0	0	0	0	0	0	0	0	0	0	0	0	0	0	0	0	0.0	0.0	0.0	0.0	0.0	0.0	0.0	0.0	0.0	0.0	0.0	0.0	0.0	0.0	0.0	0.0	0.0	0.0	0.0	0.0	0.0	0.0	0.0	0.0	0.0	0.0	0.0
Novelgene0585	Scaffold225	+	905326	906006	681	3063	3240	3431	2398	2757	2379	3593	6040	5518	4241	5661	4755	4589	3981	4027	3407	3135	109.8	116.4	109.2	83.6	95.2	93.2	121.6	162.6	168.8	150.0	190.2	165.4	150.2	138.0	138.7	100.3	117.8	109.8	138.7	116.4	109.2	83.6	100.3	95.2	93.2	121.6	162.6
Novelgene0586	Scaffold225	+	925786	928394	2609	7	1	20	13	9	7	20	11	6	8	4	12	7	29	4	15	9	0.1	0.0	0.2	0.1	0.1	0.1	0.2	0.1	0.0	0.1	0.0	0.1	0.1	0.3	0.0	0.1	0.1	0.1	0.0	0.0	0.2	0.1	0.1	0.1	0.1	0.2	0.1
Novelgene0587	Scaffold225	+	1026027	1028439	2016	34	25	32	18	17	25	25	30	16	16	17	10	16	36	30	35	99	0.4	0.3	0.4	0.2	0.2	0.3	0.3	0.3	0.2	0.2	0.2	0.1	0.2	0.4	0.4	0.4	1.3	0.4	0.4	0.3	0.4	0.2	0.4	0.2	0.3	0.3	0.3
Novelgene0588	Scaffold225	+	1729586	1731607	2022	0	0	0	0	0	0	3	0	1	1	0	1	0	0	0	0	0	0.0	0.0	0.0	0.0	0.0	0.0	0.0	0.0	0.0	0.0	0.0	0.0	0.0	0.0	0.0	0.0	0.0	0.0	0.0	0.0	0.0	0.0	0.0	0.0	0.0	0.0	0.0
Novelgene0589	Scaffold225	+	1925800	1927246	1447	5	0	3	0	3	7	2	7	13	2	1	5	3	4	0	0	3	0.1	0.0	0.0	0.0	0.0	0.1	0.0	0.1	0.2	0.0	0.0	0.1	0.0	0.1	0.0	0.0	0.1	0.1	0.0	0.0	0.0	0.0	0.0	0.0	0.1	0.0	0.1
Novelgene0590	Scaffold225	+	2126978	2131063	1342	0	0	1	0	0	0	0	0	0	0	0	0	0	0	0	0	0	0.0	0.0	0.0	0.0	0.0	0.0	0.0	0.0	0.0	0.0	0.0	0.0	0.0	0.0	0.0	0.0	0.0	0.0	0.0	0.0	0.0	0.0	0.0	0.0	0.0	0.0	0.0
Novelgene0591	Scaffold225	+	2208117	2213837	3774	0	0	0	0	0	0	0	0	0	0	0	0	0	0	0	0	0	0.0	0.0	0.0	0.0	0.0	0.0	0.0	0.0	0.0	0.0	0.0	0.0	0.0	0.0	0.0	0.0	0.0	0.0	0.0	0.0	0.0	0.0	0.0	0.0	0.0	0.0	0.0
Novelgene0592	Scaffold2564	+	180291	186765	2610	0	24	1	2	5	1	44	28	1	7	6	0	18	1	15	5	0	0.0	0.2	0.0	0.0	0.0	0.0	0.4	0.2	0.0	0.1	0.1	0.0	0.2	0.0	0.1	0.0	0.0	0.0	0.1	0.2	0.0	0.0	0.0	0.0	0.0	0.4	0.2
Novelgene0593	Scaffold2564	+	260454	263591	3123	0	0	0	1	0	1	0	1	5	0	2	0	0	0	0	2	0	0.0	0.0	0.0	0.0	0.0	0.0	0.0	0.0	0.0	0.0	0.0	0.0	0.0	0.0	0.0	0.0	0.0	0.0	0.0	0.0	0.0	0.0	0.0	0.0	0.0	0.0	0.0
Novelgene0594	Scaffold2564	+	585042	589358	4317	7	4	11	12	10	1	4	6	9	11	0	1	3	23	19	6	9	0.0	0.0	0.1	0.1	0.1	0.0	0.0	0.0	0.0	0.1	0.0	0.0	0.0	0.1	0.1	0.0	0.1	0.0	0.1	0.0	0.1	0.1	0.0	0.1	0.0	0.0	0.0
Novelgene0595	Scaffold2564	+	601589	604401	2813	0	0	0	0	0	0	0	0	0	0	0	0	0	0	0	0	0	0.0	0.0	0.0	0.0	0.0	0.0	0.0	0.0	0.0	0.0	0.0	0.0	0.0	0.0	0.0	0.0	0.0	0.0	0.0	0.0	0.0	0.0	0.0	0.0	0.0	0.0	0.0
Novelgene0596	Scaffold2564	+	1021571	1023789	2219	285	143	389	189	163	108	85	126	142	97	83	114	190	169	153	566	127	3.1	1.6	3.8	2.0	1.7	1.3	0.9	1.0	1.3	1.1	0.9	1.2	1.9	1.8	1.6	5.1	1.5	3.1	1.6	1.6	3.8	2.0	5.1	1.7	1.3	0.9	1.0
Novelgene0597	Scaffold2564	+	1225064	1227857	2307	0	0	0	0	0	0	0	0	0	0	0	0	0	0	0	0	0	0.0	0.0	0.0	0.0	0.0	0.0	0.0	0.0	0.0	0.0	0.0	0.0	0.0	0.0	0.0	0.0	0.0	0.0	0.0	0.0	0.0	0.0	0.0	0.0	0.0	0.0	0.0
Novelgene0598	Scaffold2564	+	1274207	1277845	3050	162	92	189	88	194	128	197	142	137	101	80	231	103	76	277	290	66	2.2	1.3	2.3	1.2	2.6	1.9	2.5	1.5	1.6	1.4	1.0	3.1	1.3	1.0	3.6	3.3	0.9	2.2	3.6	1.3	2.3	1.2	3.3	2.6	1.9	2.5	1.5
Novelgene0599	Scaffold11003	+	3568	6041	1348	266	400	364	330	339	419	480	750	665	446	476	361	519	326	331	389	389	6.5	9.8	7.9	7.9	8.0	11.2	11.1	13.8	13.9	10.8	10.9	8.6	11.6	7.7	7.8	7.8	10.0	6.5	7.8	9.8	7.9	7.9	7.8	8.0	11.2	11.1	13.8
Novelgene0600	Scaffold6260	+	91348	94017	2670	17	20	11	15	8	7	14	14	16	12	12	11	16	5	21	6	10	0.2	0.2	0.1	0.1	0.1	0.1	0.1	0.1	0.1	0.1	0.1	0.1	0.1	0.0	0.2	0.0	0.1	0.2	0.2	0.2	0.1	0.1	0.0	0.1	0.1	0.1	0.1
Novelgene0601	Scaffold6260	+	312376	316501	3952	494	300	289	135	146	76	46	85	58	62	92	63	79	59	215	475	82	3.1	1.9	1.6	0.8	0.9	0.5	0.3	0.4	0.3	0.4	0.5	0.4	0.4	0.4	1.3	2.4	0.5	3.1	1.3	1.9	1.6	0.8	2.4	0.9	0.5	0.3	0.4
Novelgene0602	Scaffold6260	+	329136	331190	2055	0	0	0	0	0	0	0	0	0	0	0	0	0	0	0	0	0	0.0	0.0	0.0	0.0	0.0	0.0	0.0	0.0	0.0	0.0	0.0	0.0	0.0	0.0	0.0	0.0	0.0	0.0	0.0	0.0	0.0	0.0	0.0	0.0	0.0	0.0	0.0
Novelgene0603	Scaffold6260	+	342193	345320	2990	143	290	106	244	217	176	236	239	198	226	189	233	199	101	207	201	251	1.2	2.5	0.8	2.0	1.8	1.6	1.9	1.5	1.4	1.9	1.5	1.9	1.5	0.8	1.7	1.4	2.2	1.2	1.7	2.5	0.8	2.0	1.4	1.8	1.6	1.9	1.5
Novelgene0604	Scaffold4972	+	5475	7921	1061	595	671	562	699	604	577	459	505	591	726	370	697	435	373	995	738	1061	18.2	20.5	15.2	20.7	17.7	19.3	13.2	11.6	15.4	21.9	10.6	20.6	12.1	11.0	29.2	18.5	33.9	18.2	29.2	20.5	15.2	20.7	18.5	17.7	19.3	13.2	11.6
Novelgene0605	Scaffold4972	+	11353	14338	2188	7	5	5	12	39	8	22	0	2	1	15	0	0	2	6	16	0	0.1	0.1	0.0	0.1	0.4	0.1	0.2	0.0	0.0	0.0	0.2	0.0	0.0	0.0	0.1	0.1	0.0	0.1	0.1	0.1	0.0	0.1	0.1	0.4	0.1	0.2	0.0
Novelgene0606	Scaffold4972	+	221090	223693	2604	0	0	3	0	0	0	0	0	0	0	0	0	0	0	1	0	0	0.0	0.0	0.0	0.0	0.0	0.0	0.0	0.0	0.0	0.0	0.0	0.0	0.0	0.0	0.0	0.0	0.0	0.0	0.0	0.0	0.0	0.0	0.0	0.0	0.0	0.0	0.0
Novelgene0607	Scaffold885	+	4613	20230	3961	636	371	1417	1476	660	2634	1216	1898	882	399	629	395	943	402	404	622	110	4.4	2.6	8.7	9.9	4.4	19.9	7.9	9.8	5.2	2.7	4.1	2.6	5.9	2.7	2.7	3.5	0.8	4.4	2.7	2.6	8.7	9.9	3.5	4.4	19.9	7.9	9.8
Novelgene0608	Scaffold885	+	25954	27613	1660	123	155	108	197	161	186	238	247	208	200	178	128	194	139	197	193	66	1.8	2.3	1.4	2.8	2.3	3.0	3.3	2.7	2.6	2.9	2.5	1.8	2.6	2.0	2.8	2.3	1.0	1.8	2.8	2.3	1.4	2.8	2.3	2.3	3.0	3.3	2.7
Novelgene0609	Scaffold885	+	52694	54893	2200	135	190	32	115	132	45	98	103	57	151	111	106	58	36	189	122	141	1.5	2.1	0.3	1.2	1.4	0.5	1.0	0.9	0.5	1.7	1.2	1.1	0.6	0.4	2.0	1.1	1.6	1.5	2.0	2.1	0.3	1.2	1.1	1.4	0.5	1.0	0.9
Novelgene0610	Scaffold885	+	65837	74992	2047	115	147	136	101	112	157	288	240	239	170	53	107	50	48	25	194	27	1.7	2.1	1.7	1.4	1.6	2.5	3.9	2.6	2.9	2.4	0.7	1.5	0.7	0.7	0.3	2.3	0.4	1.7	0.3	2.1	1.7	1.4	2.3	1.6	2.5	3.9	2.6
Novelgene0611	Scaffold885	+	83033	83677	645	105	67	64	61	54	24	113	63	74	60	51	74	95	131	147	116	186	4.0	2.5	2.2	2.2	2.0	1.0	4.0	1.8	2.4	2.2	1.8	2.7	3.3	4.8	5.3	3.6	7.4	4.0	5.3	2.5	2.2	2.2	3.6	2.0	1.0	4.0	1.8
Novelgene0612	Scaffold885	+	137826	141428	3603	0	0	0	0	0	0	0	0	0	0	0	0	0	0	0	0	0	0.0	0.0	0.0	0.0	0.0	0.0	0.0	0.0	0.0	0.0	0.0	0.0	0.0	0.0	0.0	0.0	0.0	0.0	0.0	0.0	0.0	0.0	0.0	0.0	0.0	0.0	0.0
Novelgene0613	Scaffold885	+	142335	144410	2076	48	2	192	20	28	19	9	10	39	11	24	1	10	7	7	152	14	0.6	0.0	2.0	0.2	0.3	0.2	0.1	0.1	0.4	0.1	0.3	0.0	0.1	0.1	0.1	1.5	0.2	0.6	0.1	0.0	2.0	0.2	1.5	0.3	0.2	0.1	0.1
Novelgene0614	Scaffold885	+	145530	147560	2018	2	0	15	0	2	0	0	1	0	0	1	0	2	0	0	9	0	0.0	0.0	0.2	0.0	0.0	0.0	0.0	0.0	0.0	0.0	0.0	0.0	0.0	0.0	0.0	0.1	0.0	0.0	0.0	0.0	0.2	0.0	0.1	0.0	0.0	0.0	0.0
Novelgene0615	Scaffold885	+	147896	156410	4489	16	55	82	6	42	11	16	0	4	31	55	2	11	5	28	46	49	0.1	0.5	0.6	0.0	0.3	0.1	0.1	0.0	0.0	0.3	0.4	0.0	0.1	0.0	0.2	0.3	0.4	0.1	0.2	0.5	0.6	0.0	0.3	0.3	0.1	0.1	0.0
Novelgene0616	Scaffold885	+	269497	273559	3521	0	0	0	0	0	0	0	0	0	0	0	0	0	0	0	0	0	0.0	0.0	0.0	0.0	0.0	0.0	0.0	0.0	0.0	0.0	0.0	0.0	0.0	0.0	0.0	0.0	0.0	0.0	0.0	0.0	0.0	0.0	0.0	0.0	0.0	0.0	0.0
Novelgene0617	Scaffold885	+	285225	286087	863	16	37	9	5	15	5	15	24	12	0	0	0	0	18	1	4	0	0.5	1.0	0.2	0.1	0.4	0.2	0.4	0.5	0.3	0.0	0.0	0.0	0.0	0.5	0.0	0.1	0.0	0.5	0.0	1.0	0.2	0.1	0.1	0.4	0.2	0.4	0.5
Novelgene0618	Scaffold885	+	320760	323356	2597	24	53	42	64	52	75	77	132	133	103	124	79	118	23	34	98	46	0.2	0.5	0.4	0.6	0.5	0.8	0.7	0.9	1.1	1.0	1.1	0.7	1.0	0.2	0.3	0.8	0.5	0.2	0.3	0.5	0.4	0.6	0.8	0.5	0.8	0.7	0.9
Novelgene0619	Scaffold885	+	351751	357815	1016	0	0	0	1	0	0	0	1	0	0	0	0	0	0	0	3	0	0.0	0.0	0.0	0.0	0.0	0.0	0.0	0.0	0.0	0.0	0.0	0.0	0.0	0.0	0.0	0.1	0.0	0.0	0.0	0.0	0.0	0.0	0.1	0.0	0.0	0.0	0.0
Novelgene0620	Scaffold885	+	399594	403183	3411	287	382	404	225	312	233	498	425	315	355	352	296	380	145	193	429	113	2.9	3.9	3.6	2.2	3.0	2.6	4.8	3.2	2.7	3.5	3.3	2.9	3.5	1.4	1.9	3.6	1.2	2.9	1.9	3.9	3.6	2.2	3.6	3.0	2.6	4.8	3.2
Novelgene0621	Scaffold885	+	436236	441616	2352	550	550	505	528	585	386	471	514	504	525	385	405	447	440	658	548	759	5.9	5.9	4.8	5.5	6.0	4.5	4.8	4.1	4.6	5.5	3.9	4.2	4.4	4.6	6.8	4.8	8.5	5.9	6.8	5.9	4.8	5.5	4.8	6.0	4.5	4.8	4.1
Novelgene0622	Scaffold11865	+	115835	117685	1851	122	145	87	158	137	108	121	129	78	77	109	32	133	38	181	126	266	1.6	1.9	1.0	2.0	1.7	1.6	1.5	1.3	0.9	1.0	1.3	0.4	1.6	0.5	2.3	1.4	3.7	1.6	2.3	1.9	1.0	2.0	1.4	1.7	1.6	1.5	1.3
Novelgene0623	Scaffold3651	+	114993	116770	1778	1	0	0	0	0	0	0	0	0	11	0	0	0	0	1	0	0	0.0	0.0	0.0	0.0	0.0	0.0	0.0	0.0	0.0	0.1	0.0	0.0	0.0	0.0	0.0	0.0	0.0	0.0	0.0	0.0	0.0	0.0	0.0	0.0	0.0	0.0	0.0
Novelgene0624	Scaffold3651	+	118899	122312	3364	183	310	146	189	191	94	249	319	429	333	286	251	311	229	240	148	157	2.4	4.1	1.7	2.4	2.4	1.4	3.1	3.2	4.9	4.4	3.6	3.2	3.8	2.9	3.1	1.6	2.2	2.4	3.1	4.1	1.7	2.4	1.6	2.4	1.4	3.1	3.2
Novelgene0625	Scaffold5400	+	225791	228232	2442	207	218	233	160	240	103	180	199	207	71	63	152	58	130	176	263	80	2.1	2.2	2.1	1.6	2.3	1.1	1.7	1.5	1.8	0.7	0.6	1.5	0.5	1.3	1.7	2.2	0.8	2.1	1.7	2.2	2.1	1.6	2.2	2.3	1.1	1.7	1.5
Novelgene0626	Scaffold5400	+	241125	243440	2306	32	96	43	88	43	52	181	213	178	279	275	95	149	197	141	35	46	0.6	1.7	0.7	1.5	0.7	1.0	3.1	2.9	2.7	5.0	4.7	1.7	2.5	3.4	2.5	0.5	0.9	0.6	2.5	1.7	0.7	1.5	0.5	0.7	1.0	3.1	2.9
Novelgene0627	Scaffold5400	+	248006	248349	344	0	0	0	0	0	0	0	0	0	0	0	0	0	0	0	0	0	0.0	0.0	0.0	0.0	0.0	0.0	0.0	0.0	0.0	0.0	0.0	0.0	0.0	0.0	0.0	0.0	0.0	0.0	0.0	0.0	0.0	0.0	0.0	0.0	0.0	0.0	0.0
Novelgene0628	Scaffold2750	+	438968	441841	2874	104	161	89	321	274	264	570	722	552	482	299	312	411	120	251	207	238	0.9	1.4	0.7	2.7	2.2	2.5	4.6	4.6	4.0	4.0	2.4	2.6	3.2	1.0	2.0	1.4	2.1	0.9	2.0	1.4	0.7	2.7	1.4	2.2	2.5	4.6	4.6
Novelgene0629	Scaffold2750	+	530939	535309	4140	8	3	13	21	5	11	6	8	44	26	16	55	39	42	21	5	268	0.0	0.0	0.1	0.1	0.0	0.1	0.0	0.0	0.2	0.2	0.1	0.3	0.2	0.2	0.1	0.0	1.7	0.0	0.1	0.0	0.1	0.1	0.0	0.0	0.1	0.0	0.0
Novelgene0630	Scaffold2750	+	589947	596819	6443	10	2	0	2	8	18	2	3	21	27	2	4	11	6	9	6	9	0.0	0.0	0.0	0.0	0.0	0.1	0.0	0.0	0.1	0.1	0.0	0.0	0.0	0.0	0.0	0.0	0.0	0.0	0.0	0.0	0.0	0.0	0.0	0.0	0.1	0.0	0.0
Novelgene0631	Scaffold2750	+	1224800	1225691	892	60	77	113	42	78	46	65	54	92	44	60	106	155	60	97	36	80	1.6	2.1	2.7	1.1	2.1	1.4	1.7	1.1	2.1	1.2	1.5	2.8	3.9	1.6	2.6	0.8	2.3	1.6	2.6	2.1	2.7	1.1	0.8	2.1	1.4	1.7	1.1
Novelgene0632	Scaffold2753	+	73547	74903	1158	691	1244	558	1204	708	175	2418	3311	3029	2038	1759	2559	1569	1631	1300	1642	214	19.6	35.3	14.1	33.2	19.3	5.4	64.7	70.5	73.3	57.0	46.8	70.4	40.6	44.7	35.4	38.2	6.4	19.6	35.4	35.3	14.1	33.2	38.2	19.3	5.4	64.7	70.5
Novelgene0633	Scaffold2753	+	113873	125258	2846	108	161	141	148	130	164	216	316	262	253	175	311	189	131	245	252	240	1.5	2.3	1.8	2.0	1.8	2.5	2.9	3.4	3.2	3.5	2.3	4.3	2.4	1.8	3.3	2.9	3.6	1.5	3.3	2.3	1.8	2.0	2.9	1.8	2.5	2.9	3.4
Novelgene0634	Scaffold2753	+	226055	228364	2310	0	0	4	1	0	0	0	0	0	1	0	1	1	0	0	0	0	0.0	0.0	0.0	0.0	0.0	0.0	0.0	0.0	0.0	0.0	0.0	0.0	0.0	0.0	0.0	0.0	0.0	0.0	0.0	0.0	0.0	0.0	0.0	0.0	0.0	0.0	0.0
Novelgene0635	Scaffold2753	+	247233	249975	2128	582	449	534	475	543	637	659	895	750	576	699	613	723	476	351	647	312	11.6	8.9	9.4	9.2	10.4	13.8	12.4	13.3	12.7	11.3	13.0	11.8	13.1	9.1	6.7	10.6	6.5	11.6	6.7	8.9	9.4	9.2	10.6	10.4	13.8	12.4	13.3
Novelgene0636	Scaffold2753	+	632708	636537	3830	1	0	0	0	0	0	0	0	0	0	4	0	2	0	0	0	0	0.0	0.0	0.0	0.0	0.0	0.0	0.0	0.0	0.0	0.0	0.0	0.0	0.0	0.0	0.0	0.0	0.0	0.0	0.0	0.0	0.0	0.0	0.0	0.0	0.0	0.0	0.0
Novelgene0637	Scaffold2753	+	691737	695033	3297	16	0	1	18	1	1	6	16	9	12	0	5	3	1	7	6	10	0.1	0.0	0.0	0.1	0.0	0.0	0.0	0.1	0.1	0.1	0.0	0.0	0.0	0.0	0.0	0.0	0.1	0.1	0.0	0.0	0.0	0.1	0.0	0.0	0.0	0.0	0.1
Novelgene0638	Scaffold2753	+	893624	896004	1853	227	266	107	192	153	53	197	239	177	226	181	219	163	125	344	206	386	3.0	3.5	1.3	2.5	1.9	0.8	2.5	2.4	2.0	2.9	2.2	2.8	2.0	1.6	4.4	2.2	5.3	3.0	4.4	3.5	1.3	2.5	2.2	1.9	0.8	2.5	2.4
Novelgene0639	Scaffold2753	+	936476	939430	2793	0	5	1	5	18	7	8	4	6	4	9	0	1	4	5	0	5	0.0	0.0	0.0	0.0	0.2	0.1	0.1	0.0	0.0	0.0	0.1	0.0	0.0	0.0	0.0	0.0	0.0	0.0	0.0	0.0	0.0	0.0	0.0	0.2	0.1	0.1	0.0
Novelgene0640	Scaffold2753	+	954633	956547	1915	0	0	0	0	0	0	0	0	0	0	0	0	0	0	0	0	0	0.0	0.0	0.0	0.0	0.0	0.0	0.0	0.0	0.0	0.0	0.0	0.0	0.0	0.0	0.0	0.0	0.0	0.0	0.0	0.0	0.0	0.0	0.0	0.0	0.0	0.0	0.0
Novelgene0641	Scaffold2753	+	1249303	1251227	1925	1	2	1	3	5	0	0	2	0	0	0	0	0	0	0	1	0	0.0	0.0	0.0	0.0	0.1	0.0	0.0	0.0	0.0	0.0	0.0	0.0	0.0	0.0	0.0	0.0	0.0	0.0	0.0	0.0	0.0	0.0	0.0	0.1	0.0	0.0	0.0
Novelgene0642	Scaffold2753	+	1284899	1290648	5750	44	66	13	62	71	71	103	108	89	163	138	89	119	57	64	32	163	0.3	0.5	0.1	0.4	0.5	0.6	0.7	0.6	0.6	1.2	1.0	0.6	0.8	0.4	0.5	0.2	1.3	0.3	0.5	0.5	0.1	0.4	0.2	0.5	0.6	0.7	0.6
Novelgene0643	Scaffold2753	+	1393534	1396934	3401	17	22	28	8	13	7	9	2	9	4	6	6	2	3	12	30	0	0.1	0.2	0.2	0.1	0.1	0.1	0.1	0.0	0.1	0.0	0.0	0.0	0.0	0.0	0.1	0.2	0.0	0.1	0.1	0.2	0.2	0.1	0.2	0.1	0.1	0.1	0.0
Novelgene0644	Scaffold2753	+	1485951	1490965	5014	287	356	480	333	290	363	377	591	533	516	506	352	460	380	599	540	432	2.0	2.4	2.9	2.2	1.9	2.7	2.4	3.0	3.1	3.5	3.2	2.3	2.9	2.5	3.9	3.0	3.1	2.0	3.9	2.4	2.9	2.2	3.0	1.9	2.7	2.4	3.0
Novelgene0645	Scaffold2756	+	538915	567500	5012	6	10	17	21	16	22	22	24	33	18	19	17	13	44	1	8	58	0.1	0.1	0.1	0.2	0.1	0.2	0.2	0.2	0.2	0.2	0.2	0.1	0.1	0.4	0.0	0.1	0.5	0.1	0.0	0.1	0.1	0.2	0.1	0.1	0.2	0.2	0.2
Novelgene0646	Scaffold2757	+	428443	439672	2562	619	526	670	609	608	797	374	564	428	297	322	305	806	652	353	763	530	7.6	6.5	7.3	7.3	7.2	10.7	4.3	5.2	4.5	3.6	3.7	3.6	9.0	7.7	4.2	7.7	6.8	7.6	4.2	6.5	7.3	7.3	7.7	7.2	10.7	4.3	5.2
Novelgene0647	Scaffold2757	+	487484	496223	2278	23	59	21	35	41	9	39	73	98	15	72	48	45	14	44	57	1	0.2	0.6	0.2	0.4	0.4	0.1	0.4	0.6	0.9	0.2	0.7	0.5	0.4	0.1	0.5	0.5	0.0	0.2	0.5	0.6	0.2	0.4	0.5	0.4	0.1	0.4	0.6
Novelgene0648	Scaffold2757	+	510898	520336	1735	152	223	79	216	103	32	322	361	495	428	299	438	276	173	442	226	29	2.1	3.1	1.0	3.0	1.4	0.5	4.3	3.8	5.9	5.9	3.9	6.0	3.5	2.4	6.0	2.6	0.4	2.1	6.0	3.1	1.0	3.0	2.6	1.4	0.5	4.3	3.8
Novelgene0649	Scaffold2757	+	521627	525043	3245	116	179	83	221	129	202	141	255	204	202	178	132	250	129	92	204	86	1.2	1.8	0.7	2.2	1.2	2.2	1.3	1.9	1.7	2.0	1.7	1.3	2.3	1.3	0.9	1.7	0.9	1.2	0.9	1.8	0.7	2.2	1.7	1.2	2.2	1.3	1.9
Novelgene0650	Scaffold2758	+	106557	108676	1651	289	521	179	613	375	449	552	563	446	466	336	484	504	229	347	438	543	6.0	10.8	3.3	12.3	7.5	10.1	10.8	8.7	7.9	9.5	6.5	9.7	9.5	4.6	6.9	7.4	11.8	6.0	6.9	10.8	3.3	12.3	7.4	7.5	10.1	10.8	8.7
Novelgene0651	Scaffold2758	+	111239	115684	4446	88	103	97	82	57	20	33	28	59	57	35	91	66	83	157	58	264	0.5	0.6	0.5	0.4	0.3	0.1	0.2	0.1	0.3	0.3	0.2	0.5	0.3	0.4	0.8	0.3	1.5	0.5	0.8	0.6	0.5	0.4	0.3	0.3	0.1	0.2	0.1
Novelgene0652	Scaffold2758	+	315499	315783	285	0	0	0	0	0	0	0	0	0	0	0	0	0	0	0	0	0	0.0	0.0	0.0	0.0	0.0	0.0	0.0	0.0	0.0	0.0	0.0	0.0	0.0	0.0	0.0	0.0	0.0	0.0	0.0	0.0	0.0	0.0	0.0	0.0	0.0	0.0	0.0
Novelgene0653	Scaffold2758	+	319585	321716	2132	11	9	3	4	1	33	15	22	24	25	13	6	27	18	4	7	19	0.1	0.1	0.0	0.0	0.0	0.4	0.2	0.2	0.2	0.3	0.1	0.1	0.3	0.2	0.0	0.1	0.2	0.1	0.0	0.1	0.0	0.0	0.1	0.0	0.4	0.2	0.2
Novelgene0654	Scaffold2758	+	329970	334924	3582	1	29	11	9	19	24	53	17	32	21	49	8	20	5	7	2	8	0.0	0.3	0.1	0.1	0.2	0.2	0.5	0.1	0.3	0.2	0.4	0.1	0.2	0.0	0.1	0.0	0.1	0.0	0.1	0.3	0.1	0.1	0.0	0.2	0.2	0.5	0.1
Novelgene0655	Scaffold2758	+	336690	340015	3077	0	4	0	1	2	4	7	6	0	1	0	0	5	8	0	1	0	0.0	0.0	0.0	0.0	0.0	0.0	0.1	0.0	0.0	0.0	0.0	0.0	0.0	0.1	0.0	0.0	0.0	0.0	0.0	0.0	0.0	0.0	0.0	0.0	0.0	0.1	0.0
Novelgene0656	Scaffold2758	+	573287	574419	1133	0	0	0	0	0	0	1	0	2	1	0	0	0	0	0	0	0	0.0	0.0	0.0	0.0	0.0	0.0	0.0	0.0	0.0	0.0	0.0	0.0	0.0	0.0	0.0	0.0	0.0	0.0	0.0	0.0	0.0	0.0	0.0	0.0	0.0	0.0	0.0
Novelgene0657	Scaffold2758	+	1464848	1466357	1510	47	88	63	139	97	97	119	140	126	121	80	110	149	60	58	122	46	0.8	1.4	0.9	2.2	1.5	1.7	1.8	1.7	1.7	1.9	1.2	1.7	2.2	0.9	0.9	1.6	0.8	0.8	0.9	1.4	0.9	2.2	1.6	1.5	1.7	1.8	1.7
Novelgene0658	Scaffold2758	+	1507859	1512913	4774	36	57	26	94	58	50	68	64	72	49	42	82	54	31	29	45	50	0.2	0.4	0.2	0.6	0.4	0.4	0.4	0.3	0.4	0.3	0.3	0.5	0.3	0.2	0.2	0.2	0.3	0.2	0.2	0.4	0.2	0.6	0.2	0.4	0.4	0.4	0.3
Novelgene0659	Scaffold2758	+	1524975	1527470	2496	68	139	60	148	119	229	247	292	291	292	217	170	235	99	111	111	66	0.7	1.4	0.5	1.4	1.1	2.4	2.3	2.1	2.4	2.8	2.0	1.6	2.1	0.9	1.0	0.9	0.7	0.7	1.0	1.4	0.5	1.4	0.9	1.1	2.4	2.3	2.1
Novelgene0660	Scaffold2758	+	1726855	1734530	2820	0	1	0	1	0	0	0	0	0	4	8	0	1	0	1	4	0	0.0	0.0	0.0	0.0	0.0	0.0	0.0	0.0	0.0	0.0	0.1	0.0	0.0	0.0	0.0	0.0	0.0	0.0	0.0	0.0	0.0	0.0	0.0	0.0	0.0	0.0	0.0
Novelgene0661	Scaffold2758	+	2101870	2103348	1479	0	2	0	3	5	4	2	11	0	8	2	0	8	0	0	6	0	0.0	0.0	0.0	0.0	0.1	0.1	0.0	0.1	0.0	0.1	0.0	0.0	0.1	0.0	0.0	0.1	0.0	0.0	0.0	0.0	0.0	0.0	0.1	0.1	0.1	0.0	0.1
Novelgene0662	Scaffold23003	+	24906	27258	2353	0	1	0	0	5	6	5	4	6	5	0	4	0	1	0	8	3	0.0	0.0	0.0	0.0	0.0	0.1	0.0	0.0	0.1	0.1	0.0	0.0	0.0	0.0	0.0	0.1	0.0	0.0	0.0	0.0	0.0	0.0	0.1	0.0	0.1	0.0	0.0
Novelgene0663	Scaffold1894	+	296524	307515	3225	1030	1827	535	1602	1257	1093	2272	2681	2408	2569	2378	1967	1647	879	1780	1382	531	7.8	13.9	3.6	11.8	9.2	9.0	16.2	15.2	15.6	19.2	16.9	14.4	11.4	6.4	12.9	8.6	4.2	7.8	12.9	13.9	3.6	11.8	8.6	9.2	9.0	16.2	15.2
Novelgene0664	Scaffold1894	+	337496	359547	3302	73	180	38	176	152	138	420	373	335	267	206	95	201	51	49	137	44	0.9	2.2	0.4	2.1	1.8	1.8	4.8	3.4	3.4	3.2	2.3	1.1	2.2	0.6	0.6	1.4	0.6	0.9	0.6	2.2	0.4	2.1	1.4	1.8	1.8	4.8	3.4
Novelgene0665	Scaffold1894	+	1076012	1190456	8115	3200	3752	5709	5888	6195	5717	3495	2669	2806	2286	2720	2697	4321	6121	3070	5372	5839	20.0	23.4	31.6	35.7	37.2	39.0	20.6	12.5	14.9	14.1	15.9	16.3	24.6	36.9	18.4	27.5	38.2	20.0	18.4	23.4	31.6	35.7	27.5	37.2	39.0	20.6	12.5
Novelgene0666	Scaffold1892	+	328897	329615	719	224	289	425	307	335	297	278	366	282	332	289	275	189	231	282	330	152	7.6	9.8	12.8	10.1	11.0	11.0	8.9	9.3	8.2	11.1	9.2	9.1	5.9	7.6	9.2	9.2	5.4	7.6	9.2	9.8	12.8	10.1	9.2	11.0	11.0	8.9	9.3
Novelgene0667	Scaffold1892	+	433493	435996	2504	0	3	0	0	0	2	0	0	4	4	2	6	5	0	1	1	0	0.0	0.0	0.0	0.0	0.0	0.0	0.0	0.0	0.0	0.0	0.0	0.1	0.0	0.0	0.0	0.0	0.0	0.0	0.0	0.0	0.0	0.0	0.0	0.0	0.0	0.0	0.0
Novelgene0668	Scaffold1892	+	527751	535692	2515	2128	3358	1672	4136	3670	2924	4812	4308	3753	5053	3391	3780	3662	2197	2941	3843	2490	25.4	40.2	17.7	48.0	42.2	38.2	54.3	38.6	38.3	59.5	38.0	43.8	39.9	25.4	33.7	37.7	31.2	25.4	33.7	40.2	17.7	48.0	37.7	42.2	38.2	54.3	38.6
Novelgene0669	Scaffold6665	+	97158	99393	1673	0	7	3	0	0	0	5	5	13	1	1	8	2	4	1	1	4	0.0	0.1	0.0	0.0	0.0	0.0	0.1	0.1	0.2	0.0	0.0	0.1	0.0	0.1	0.0	0.0	0.1	0.0	0.0	0.1	0.0	0.0	0.0	0.0	0.0	0.1	0.1
Novelgene0670	Scaffold6665	+	174746	175050	305	0	0	0	0	0	0	0	0	0	0	0	0	0	0	0	0	0	0.0	0.0	0.0	0.0	0.0	0.0	0.0	0.0	0.0	0.0	0.0	0.0	0.0	0.0	0.0	0.0	0.0	0.0	0.0	0.0	0.0	0.0	0.0	0.0	0.0	0.0	0.0
Novelgene0671	Scaffold6665	+	185336	187462	2127	50	17	42	19	48	10	0	20	14	10	26	57	10	8	11	68	1	0.6	0.2	0.4	0.2	0.5	0.1	0.0	0.2	0.1	0.1	0.3	0.6	0.1	0.1	0.1	0.6	0.0	0.6	0.1	0.2	0.4	0.2	0.6	0.5	0.1	0.0	0.2
Novelgene0672	Scaffold1890	+	88279	89345	1067	2	1	5	0	7	2	4	8	13	12	9	2	4	4	0	6	3	0.0	0.0	0.1	0.0	0.2	0.1	0.1	0.1	0.3	0.3	0.2	0.0	0.1	0.1	0.0	0.1	0.1	0.0	0.0	0.0	0.1	0.0	0.1	0.2	0.1	0.1	0.1
Novelgene0673	Scaffold1890	+	112775	113779	1005	0	0	0	0	0	0	0	0	0	0	0	0	0	0	0	0	0	0.0	0.0	0.0	0.0	0.0	0.0	0.0	0.0	0.0	0.0	0.0	0.0	0.0	0.0	0.0	0.0	0.0	0.0	0.0	0.0	0.0	0.0	0.0	0.0	0.0	0.0	0.0
Novelgene0674	Scaffold1890	+	302865	306708	3844	42	38	39	43	15	25	49	51	27	38	46	31	63	23	70	18	38	0.3	0.2	0.2	0.3	0.1	0.2	0.3	0.2	0.1	0.2	0.3	0.2	0.4	0.1	0.4	0.1	0.3	0.3	0.4	0.2	0.2	0.3	0.1	0.1	0.2	0.3	0.2
Novelgene0675	Scaffold1890	+	310071	313492	3422	0	0	0	0	0	0	0	0	0	0	0	0	0	0	0	0	0	0.0	0.0	0.0	0.0	0.0	0.0	0.0	0.0	0.0	0.0	0.0	0.0	0.0	0.0	0.0	0.0	0.0	0.0	0.0	0.0	0.0	0.0	0.0	0.0	0.0	0.0	0.0
Novelgene0676	Scaffold1890	+	313583	314726	1144	0	0	0	0	0	0	0	0	0	0	0	0	0	0	0	0	0	0.0	0.0	0.0	0.0	0.0	0.0	0.0	0.0	0.0	0.0	0.0	0.0	0.0	0.0	0.0	0.0	0.0	0.0	0.0	0.0	0.0	0.0	0.0	0.0	0.0	0.0	0.0
Novelgene0677	Scaffold1890	+	435492	437578	2087	60	127	44	83	62	78	81	59	92	77	111	70	83	30	54	74	57	0.7	1.5	0.5	0.9	0.7	1.0	0.9	0.5	0.9	0.9	1.2	0.8	0.9	0.3	0.6	0.7	0.7	0.7	0.6	1.5	0.5	0.9	0.7	0.7	1.0	0.9	0.5
Novelgene0678	Scaffold1890	+	438784	440639	1856	12	11	1	10	12	5	11	20	23	18	16	14	21	8	6	8	5	0.2	0.1	0.0	0.1	0.2	0.1	0.1	0.2	0.3	0.2	0.2	0.2	0.3	0.1	0.1	0.1	0.1	0.2	0.1	0.1	0.0	0.1	0.1	0.2	0.1	0.1	0.2
Novelgene0679	Scaffold1890	+	458861	489707	1972	0	6	0	0	0	0	1	0	0	0	1	1	6	0	1	0	0	0.0	0.1	0.0	0.0	0.0	0.0	0.0	0.0	0.0	0.0	0.0	0.0	0.1	0.0	0.0	0.0	0.0	0.0	0.0	0.1	0.0	0.0	0.0	0.0	0.0	0.0	0.0
Novelgene0680	Scaffold1890	+	535202	536972	1771	566	569	524	522	586	405	440	613	570	307	259	647	313	265	404	772	192	7.8	7.9	6.4	7.0	7.8	6.1	5.7	6.3	6.7	4.2	3.3	8.7	3.9	3.5	5.3	8.7	2.8	7.8	5.3	7.9	6.4	7.0	8.7	7.8	6.1	5.7	6.3
Novelgene0681	Scaffold1898	+	125284	127382	2099	3	21	11	14	8	1	7	30	11	5	8	10	14	13	8	6	12	0.0	0.2	0.1	0.2	0.1	0.0	0.1	0.3	0.1	0.1	0.1	0.1	0.1	0.1	0.1	0.1	0.1	0.0	0.1	0.2	0.1	0.2	0.1	0.1	0.0	0.1	0.3
Novelgene0682	Scaffold12161	+	28812	36325	2130	148	324	111	338	347	215	377	428	464	421	356	259	436	183	195	191	97	2.0	4.5	1.4	4.5	4.6	3.2	4.9	4.4	5.5	5.7	4.6	3.5	5.5	2.4	2.6	2.2	1.4	2.0	2.6	4.5	1.4	4.5	2.2	4.6	3.2	4.9	4.4
Novelgene0683	Scaffold12161	+	84733	86318	1586	13	86	11	84	140	88	77	47	81	62	37	44	88	28	28	66	22	0.2	1.3	0.2	1.3	2.1	1.5	1.1	0.5	1.1	0.9	0.5	0.7	1.2	0.4	0.4	0.8	0.4	0.2	0.4	1.3	0.2	1.3	0.8	2.1	1.5	1.1	0.5
Novelgene0684	Scaffold12161	+	136319	137881	1385	0	0	1	0	0	0	0	0	0	0	0	0	0	4	0	0	1	0.0	0.0	0.0	0.0	0.0	0.0	0.0	0.0	0.0	0.0	0.0	0.0	0.0	0.1	0.0	0.0	0.0	0.0	0.0	0.0	0.0	0.0	0.0	0.0	0.0	0.0	0.0
Novelgene0685	Scaffold408	+	374988	378771	2311	168	176	87	189	204	153	317	331	334	287	271	257	243	261	171	235	131	2.0	2.1	0.9	2.1	2.3	2.0	3.5	2.9	3.3	3.3	3.0	2.9	2.6	2.9	1.9	2.3	1.6	2.0	1.9	2.1	0.9	2.1	2.3	2.3	2.0	3.5	2.9
Novelgene0686	Scaffold408	+	1059823	1062029	2207	58	17	62	24	48	17	14	11	9	20	38	9	45	4	20	207	16	0.6	0.2	0.6	0.3	0.5	0.2	0.1	0.1	0.1	0.2	0.4	0.1	0.5	0.0	0.2	1.9	0.2	0.6	0.2	0.2	0.6	0.3	1.9	0.5	0.2	0.1	0.1
Novelgene0687	Scaffold408	+	1064661	1068727	4067	0	0	0	0	0	0	0	0	0	0	0	0	0	0	0	0	0	0.0	0.0	0.0	0.0	0.0	0.0	0.0	0.0	0.0	0.0	0.0	0.0	0.0	0.0	0.0	0.0	0.0	0.0	0.0	0.0	0.0	0.0	0.0	0.0	0.0	0.0	0.0
Novelgene0688	Scaffold408	+	1249097	1250787	1273	14	17	13	33	22	19	36	19	18	78	38	48	20	55	37	9	295	0.3	0.3	0.2	0.6	0.4	0.4	0.7	0.3	0.3	1.5	0.7	0.9	0.4	1.0	0.7	0.1	5.9	0.3	0.7	0.3	0.2	0.6	0.1	0.4	0.4	0.7	0.3
Novelgene0689	Scaffold408	+	1498960	1501308	2349	140	187	91	222	193	138	167	241	110	165	267	145	243	125	129	164	173	1.5	1.9	0.8	2.2	1.9	1.6	1.6	1.9	1.0	1.7	2.6	1.5	2.3	1.3	1.3	1.4	1.9	1.5	1.3	1.9	0.8	2.2	1.4	1.9	1.6	1.6	1.9
Novelgene0690	Scaffold29537	+	1551	3850	1778	4	7	4	16	8	18	14	6	1	12	4	11	10	0	8	14	2	0.1	0.1	0.0	0.2	0.1	0.3	0.2	0.1	0.0	0.2	0.1	0.1	0.1	0.0	0.1	0.2	0.0	0.1	0.1	0.1	0.0	0.2	0.2	0.1	0.3	0.2	0.1
Novelgene0691	Scaffold2639	+	160304	161921	1618	37	63	14	60	43	56	47	51	84	53	43	30	42	24	29	16	64	0.6	1.0	0.2	0.9	0.6	0.9	0.7	0.6	1.1	0.8	0.6	0.4	0.6	0.4	0.4	0.2	1.0	0.6	0.4	1.0	0.2	0.9	0.2	0.6	0.9	0.7	0.6
Novelgene0692	Scaffold2639	+	169280	171727	2448	3	32	5	30	22	20	17	17	3	15	6	6	25	17	6	22	29	0.0	0.3	0.0	0.3	0.2	0.2	0.2	0.1	0.0	0.1	0.1	0.1	0.2	0.2	0.1	0.2	0.3	0.0	0.1	0.3	0.0	0.3	0.2	0.2	0.2	0.2	0.1
Novelgene0693	Scaffold2639	+	249563	251451	1889	13	11	11	10	32	11	14	24	17	21	20	9	3	2	10	30	7	0.2	0.1	0.1	0.1	0.4	0.2	0.2	0.2	0.2	0.3	0.2	0.1	0.0	0.0	0.1	0.3	0.1	0.2	0.1	0.1	0.1	0.1	0.3	0.4	0.2	0.2	0.2
Novelgene0694	Scaffold2639	+	464084	465585	1502	4	7	0	5	0	0	0	0	0	1	0	18	2	37	11	0	0	0.1	0.1	0.0	0.1	0.0	0.0	0.0	0.0	0.0	0.0	0.0	0.3	0.0	0.6	0.2	0.0	0.0	0.1	0.2	0.1	0.0	0.1	0.0	0.0	0.0	0.0	0.0
Novelgene0695	Scaffold2639	+	511500	515601	4102	145	96	79	164	138	160	199	245	240	160	211	99	229	73	137	131	154	0.9	0.6	0.4	0.9	0.8	1.0	1.1	1.1	1.2	0.9	1.2	0.6	1.2	0.4	0.8	0.6	1.0	0.9	0.8	0.6	0.4	0.9	0.6	0.8	1.0	1.1	1.1
Novelgene0696	Scaffold2639	+	717882	720086	2205	279	524	175	790	529	140	1523	1428	1428	1610	1170	551	371	140	488	625	1	4.9	9.3	2.8	13.6	9.0	2.7	25.5	19.0	21.6	28.2	19.4	9.5	6.0	2.4	8.3	9.1	0.0	4.9	8.3	9.3	2.8	13.6	9.1	9.0	2.7	25.5	19.0
Novelgene0697	Scaffold2639	+	743183	745977	2795	0	0	0	0	0	0	0	1	0	0	0	0	1	0	0	0	0	0.0	0.0	0.0	0.0	0.0	0.0	0.0	0.0	0.0	0.0	0.0	0.0	0.0	0.0	0.0	0.0	0.0	0.0	0.0	0.0	0.0	0.0	0.0	0.0	0.0	0.0	0.0
Novelgene0698	Scaffold2639	+	768575	769734	1160	26	28	53	41	33	21	44	21	25	14	18	23	32	22	29	56	22	0.5	0.6	1.0	0.8	0.7	0.5	0.9	0.3	0.4	0.3	0.4	0.5	0.6	0.4	0.6	1.0	0.5	0.5	0.6	0.6	1.0	0.8	1.0	0.7	0.5	0.9	0.3
Novelgene0699	Scaffold2639	+	831894	835219	3326	301	350	75	414	111	86	488	991	767	767	417	288	666	242	474	316	305	2.2	2.6	0.5	3.0	0.8	0.7	3.4	5.5	4.8	5.6	2.9	2.1	4.5	1.7	3.3	1.9	2.3	2.2	3.3	2.6	0.5	3.0	1.9	0.8	0.7	3.4	5.5
Novelgene0700	Scaffold2639	+	898296	904337	6042	146	121	153	186	167	91	91	115	75	61	100	138	119	158	147	152	207	0.6	0.5	0.5	0.7	0.6	0.4	0.3	0.3	0.3	0.2	0.4	0.5	0.4	0.6	0.6	0.5	0.9	0.6	0.6	0.5	0.5	0.7	0.5	0.6	0.4	0.3	0.3
Novelgene0701	Scaffold2639	+	922273	928323	3646	7	4	0	9	2	2	1	4	21	0	9	8	17	5	7	20	2	0.1	0.0	0.0	0.1	0.0	0.0	0.0	0.0	0.1	0.0	0.1	0.1	0.1	0.0	0.1	0.1	0.0	0.1	0.1	0.0	0.0	0.1	0.1	0.0	0.0	0.0	0.0
Novelgene0702	Scaffold2639	+	978137	983226	3268	6	33	16	43	36	92	46	109	48	35	77	29	22	12	16	23	0	0.0	0.2	0.1	0.3	0.3	0.8	0.3	0.6	0.3	0.3	0.5	0.2	0.2	0.1	0.1	0.1	0.0	0.0	0.1	0.2	0.1	0.3	0.1	0.3	0.8	0.3	0.6
Novelgene0703	Scaffold2639	+	996463	999858	3396	1	0	0	2	0	8	2	11	13	1	1	1	14	6	1	2	0	0.0	0.0	0.0	0.0	0.0	0.1	0.0	0.1	0.1	0.0	0.0	0.0	0.1	0.0	0.0	0.0	0.0	0.0	0.0	0.0	0.0	0.0	0.0	0.0	0.1	0.0	0.1
Novelgene0704	Scaffold2638	+	227916	236250	213	0	0	0	0	0	0	0	0	0	0	0	68	1	0	0	0	2	0.0	0.0	0.0	0.0	0.0	0.0	0.0	0.0	0.0	0.0	0.0	7.6	0.1	0.0	0.0	0.0	0.2	0.0	0.0	0.0	0.0	0.0	0.0	0.0	0.0	0.0	0.0
Novelgene0705	Scaffold2638	+	563035	573510	4307	1275	2149	1022	2370	2620	2205	2944	3176	2586	3002	2345	2035	2260	1120	1647	2451	1773	11.6	19.5	8.2	20.9	22.9	21.8	25.2	21.6	20.0	26.8	19.9	17.9	18.7	9.8	14.3	18.2	16.8	11.6	14.3	19.5	8.2	20.9	18.2	22.9	21.8	25.2	21.6
Novelgene0706	Scaffold1878	+	157791	160901	3111	0	0	0	0	0	0	0	0	0	0	0	0	0	0	0	0	0	0.0	0.0	0.0	0.0	0.0	0.0	0.0	0.0	0.0	0.0	0.0	0.0	0.0	0.0	0.0	0.0	0.0	0.0	0.0	0.0	0.0	0.0	0.0	0.0	0.0	0.0	0.0
Novelgene0707	Scaffold1878	+	197611	215455	6305	4105	4910	4969	5250	5367	6305	6121	7702	6982	5597	5684	4103	7030	3970	3921	5154	5458	27.0	32.3	29.0	33.5	33.9	45.3	37.9	38.0	39.1	36.3	35.0	26.1	42.2	25.2	24.7	27.8	37.6	27.0	24.7	32.3	29.0	33.5	27.8	33.9	45.3	37.9	38.0
Novelgene0708	Scaffold1878	+	615389	623441	7256	1537	1057	935	789	682	721	1504	2236	1703	2022	2041	1783	1117	870	1620	1121	2897	10.8	7.4	5.8	5.4	4.6	5.5	9.9	11.7	10.2	14.0	13.4	12.1	7.1	5.9	10.9	6.4	21.2	10.8	10.9	7.4	5.8	5.4	6.4	4.6	5.5	9.9	11.7
Novelgene0709	Scaffold1878	+	1922461	1940663	3688	58	36	29	118	34	89	64	141	96	51	12	94	91	92	93	54	262	0.6	0.3	0.2	1.1	0.3	0.9	0.6	1.0	0.8	0.5	0.1	0.9	0.8	0.9	0.9	0.4	2.7	0.6	0.9	0.3	0.2	1.1	0.4	0.3	0.9	0.6	1.0
Novelgene0710	Scaffold1878	+	2094601	2101402	6797	101	120	22	249	272	191	213	462	313	297	387	115	374	91	36	159	20	0.6	0.7	0.1	1.4	1.5	1.2	1.2	2.0	1.6	1.7	2.1	0.7	2.0	0.5	0.2	0.8	0.1	0.6	0.2	0.7	0.1	1.4	0.8	1.5	1.2	1.2	2.0
Novelgene0711	Scaffold1878	+	2270782	2279595	2121	326	284	191	405	345	223	314	603	465	464	285	146	198	67	180	346	32	6.1	5.3	3.2	7.4	6.2	4.6	5.5	8.5	7.4	8.6	5.0	2.6	3.4	1.2	3.2	5.3	0.6	6.1	3.2	5.3	3.2	7.4	5.3	6.2	4.6	5.5	8.5
Novelgene0712	Scaffold1878	+	2281179	2285765	3911	21	7	74	18	12	16	12	12	25	24	4	31	4	8	63	37	13	0.1	0.0	0.4	0.1	0.1	0.1	0.1	0.1	0.1	0.1	0.0	0.2	0.0	0.0	0.4	0.2	0.1	0.1	0.4	0.0	0.4	0.1	0.2	0.1	0.1	0.1	0.1
Novelgene0713	Scaffold1878	+	2325834	2340871	2134	0	0	0	0	0	0	0	0	0	1	2	0	0	0	1	0	0	0.0	0.0	0.0	0.0	0.0	0.0	0.0	0.0	0.0	0.0	0.0	0.0	0.0	0.0	0.0	0.0	0.0	0.0	0.0	0.0	0.0	0.0	0.0	0.0	0.0	0.0	0.0
Novelgene0714	Scaffold1878	+	2486990	2490056	2798	2503	2305	3075	2413	2363	2088	1128	1259	1013	1077	1157	1173	770	1109	2165	2227	603	22.6	20.9	24.7	21.2	20.6	20.6	9.6	8.5	7.8	9.6	9.8	10.3	6.4	9.7	18.8	16.5	5.7	22.6	18.8	20.9	24.7	21.2	16.5	20.6	20.6	9.6	8.5
Novelgene0715	Scaffold1878	+	2685557	2705542	4046	5480	6858	7734	9086	9229	7235	8167	9532	7604	7395	7556	5675	7860	4397	5707	9075	3566	50.1	62.9	62.8	80.8	81.3	72.4	70.5	65.5	59.4	66.7	64.8	50.4	65.7	38.9	50.1	68.2	34.2	50.1	50.1	62.9	62.8	80.8	68.2	81.3	72.4	70.5	65.5
Novelgene0716	Scaffold1878	+	2706231	2707694	1464	24	13	6	18	38	33	12	42	44	18	20	30	40	3	27	7	9	0.4	0.2	0.1	0.3	0.6	0.6	0.2	0.5	0.6	0.3	0.3	0.5	0.6	0.0	0.4	0.1	0.2	0.4	0.4	0.2	0.1	0.3	0.1	0.6	0.6	0.2	0.5
Novelgene0717	Scaffold1878	+	2709396	2710683	1288	264	282	275	202	284	290	182	319	206	145	166	178	295	262	258	190	177	5.0	5.4	4.6	3.7	5.2	6.0	3.3	4.5	3.3	2.7	2.9	3.3	5.1	4.8	4.7	3.0	3.5	5.0	4.7	5.4	4.6	3.7	3.0	5.2	6.0	3.3	4.5
Novelgene0718	Scaffold1878	+	2774156	2776116	1961	12	12	29	15	8	10	46	25	7	34	42	20	19	55	42	14	22	0.1	0.1	0.3	0.2	0.1	0.1	0.5	0.2	0.1	0.4	0.5	0.2	0.2	0.7	0.5	0.1	0.3	0.1	0.5	0.1	0.3	0.2	0.1	0.1	0.1	0.5	0.2
Novelgene0719	Scaffold1878	+	2917532	2922008	4477	8	16	0	7	37	43	28	48	28	9	14	0	10	8	7	11	16	0.1	0.1	0.0	0.1	0.3	0.4	0.2	0.3	0.2	0.1	0.1	0.0	0.1	0.1	0.1	0.1	0.1	0.1	0.1	0.1	0.0	0.1	0.1	0.3	0.4	0.2	0.3
Novelgene0720	Scaffold1879	+	30677	32023	1347	19	62	13	103	42	62	100	83	40	68	39	36	49	18	38	84	35	0.3	1.1	0.2	1.8	0.7	1.2	1.7	1.1	0.6	1.2	0.7	0.6	0.8	0.3	0.7	1.3	0.7	0.3	0.7	1.1	0.2	1.8	1.3	0.7	1.2	1.7	1.1
Novelgene0721	Scaffold1879	+	170763	173321	1955	0	0	0	0	0	0	0	0	0	0	0	0	0	0	0	0	0	0.0	0.0	0.0	0.0	0.0	0.0	0.0	0.0	0.0	0.0	0.0	0.0	0.0	0.0	0.0	0.0	0.0	0.0	0.0	0.0	0.0	0.0	0.0	0.0	0.0	0.0	0.0
Novelgene0722	Scaffold1879	+	179396	181702	2307	4	2	18	17	9	28	26	15	25	13	4	5	50	8	8	18	5	0.0	0.0	0.2	0.2	0.1	0.3	0.3	0.1	0.2	0.1	0.0	0.1	0.5	0.1	0.1	0.2	0.1	0.0	0.1	0.0	0.2	0.2	0.2	0.1	0.3	0.3	0.1
Novelgene0723	Scaffold1879	+	212055	216716	4662	0	0	0	0	0	0	0	0	0	0	0	0	0	0	0	0	0	0.0	0.0	0.0	0.0	0.0	0.0	0.0	0.0	0.0	0.0	0.0	0.0	0.0	0.0	0.0	0.0	0.0	0.0	0.0	0.0	0.0	0.0	0.0	0.0	0.0	0.0	0.0
Novelgene0724	Scaffold1879	+	284177	286131	1787	0	0	3	0	0	0	0	0	0	0	0	0	0	0	0	0	0	0.0	0.0	0.0	0.0	0.0	0.0	0.0	0.0	0.0	0.0	0.0	0.0	0.0	0.0	0.0	0.0	0.0	0.0	0.0	0.0	0.0	0.0	0.0	0.0	0.0	0.0	0.0
Novelgene0725	Scaffold1879	+	354502	355012	511	2115	2812	1440	2206	1810	1417	3415	7403	8208	6162	7255	3742	3700	837	2605	2976	65	101.1	134.6	61.1	102.5	83.3	74.0	154.1	265.6	334.7	290.4	324.9	173.5	161.4	38.7	119.6	116.8	3.3	101.1	119.6	134.6	61.1	102.5	116.8	83.3	74.0	154.1	265.6
Novelgene0726	Scaffold2632	+	74676	76185	1510	1	2	2	2	2	8	2	12	17	4	4	2	6	0	2	4	0	0.0	0.0	0.0	0.0	0.0	0.1	0.0	0.1	0.2	0.1	0.1	0.0	0.1	0.0	0.0	0.1	0.0	0.0	0.0	0.0	0.0	0.0	0.1	0.0	0.1	0.0	0.1
Novelgene0727	Scaffold2632	+	155576	165922	3330	831	880	1009	809	897	726	790	976	943	682	702	797	689	669	694	973	700	9.6	10.2	10.4	9.1	10.0	9.2	8.6	8.5	9.3	7.8	7.6	8.9	7.3	7.5	7.7	9.2	8.5	9.6	7.7	10.2	10.4	9.1	9.2	10.0	9.2	8.6	8.5
Novelgene0728	Scaffold2632	+	269290	270819	1530	0	0	0	0	0	0	0	0	0	0	0	0	0	0	4	0	0	0.0	0.0	0.0	0.0	0.0	0.0	0.0	0.0	0.0	0.0	0.0	0.0	0.0	0.0	0.1	0.0	0.0	0.0	0.1	0.0	0.0	0.0	0.0	0.0	0.0	0.0	0.0
Novelgene0729	Scaffold2632	+	320086	322693	2608	14	18	17	17	17	36	29	33	30	18	18	14	22	11	14	30	6	0.2	0.3	0.2	0.2	0.2	0.6	0.4	0.3	0.4	0.3	0.2	0.2	0.3	0.2	0.2	0.3	0.1	0.2	0.2	0.3	0.2	0.2	0.3	0.2	0.6	0.4	0.3
Novelgene0730	Scaffold2632	+	331224	333207	1984	0	0	1	0	0	0	0	0	0	0	1	0	0	0	0	0	0	0.0	0.0	0.0	0.0	0.0	0.0	0.0	0.0	0.0	0.0	0.0	0.0	0.0	0.0	0.0	0.0	0.0	0.0	0.0	0.0	0.0	0.0	0.0	0.0	0.0	0.0	0.0
Novelgene0731	Scaffold2632	+	337109	340626	3518	117	25	81	51	57	21	55	85	72	83	96	65	100	42	10	245	12	0.8	0.2	0.5	0.3	0.4	0.2	0.4	0.4	0.4	0.6	0.6	0.4	0.6	0.3	0.1	1.4	0.1	0.8	0.1	0.2	0.5	0.3	1.4	0.4	0.2	0.4	0.4
Novelgene0732	Scaffold2632	+	362422	365720	2327	62	104	31	137	120	103	231	253	159	156	102	68	128	86	119	141	2	0.7	1.1	0.3	1.4	1.2	1.2	2.3	2.0	1.4	1.6	1.0	0.7	1.2	0.9	1.2	1.2	0.0	0.7	1.2	1.1	0.3	1.4	1.2	1.2	1.2	2.3	2.0
Novelgene0733	Scaffold2632	+	595507	598368	1282	0	0	10	0	51	22	15	0	0	0	0	0	0	0	116	7	383	0.0	0.0	0.2	0.0	0.9	0.5	0.3	0.0	0.0	0.0	0.0	0.0	0.0	0.0	2.1	0.1	7.6	0.0	2.1	0.0	0.2	0.0	0.1	0.9	0.5	0.3	0.0
Novelgene0734	Scaffold2632	+	1116377	1122214	1681	1101	1302	716	1306	1136	932	1405	1630	1394	1590	1148	2049	1918	1622	1350	1125	2135	16.7	19.7	9.6	19.2	16.6	15.4	20.1	18.5	18.0	23.7	16.3	30.1	26.5	23.7	19.6	14.0	33.9	16.7	19.6	19.7	9.6	19.2	14.0	16.6	15.4	20.1	18.5
Novelgene0735	Scaffold2632	+	1690935	1691730	796	872	708	1304	932	1295	1374	1006	1545	1310	888	842	990	1096	846	1362	923	1559	26.8	21.8	35.5	27.8	38.2	46.1	29.1	35.6	34.3	26.9	24.2	29.5	30.7	25.1	40.1	23.3	50.1	26.8	40.1	21.8	35.5	27.8	23.3	38.2	46.1	29.1	35.6
Novelgene0736	Scaffold2632	+	1739830	1742606	2659	0	3	0	5	13	5	0	13	0	0	3	4	0	2	2	10	3	0.0	0.0	0.0	0.0	0.1	0.1	0.0	0.1	0.0	0.0	0.0	0.0	0.0	0.0	0.0	0.1	0.0	0.0	0.0	0.0	0.0	0.0	0.1	0.1	0.1	0.0	0.1
Novelgene0737	Scaffold2631	+	197193	200445	3253	0	0	0	0	0	0	0	0	0	0	0	0	0	0	0	0	0	0.0	0.0	0.0	0.0	0.0	0.0	0.0	0.0	0.0	0.0	0.0	0.0	0.0	0.0	0.0	0.0	0.0	0.0	0.0	0.0	0.0	0.0	0.0	0.0	0.0	0.0	0.0
Novelgene0738	Scaffold2631	+	303765	305866	2100	0	0	0	0	0	0	0	0	0	0	0	0	0	0	0	0	0	0.0	0.0	0.0	0.0	0.0	0.0	0.0	0.0	0.0	0.0	0.0	0.0	0.0	0.0	0.0	0.0	0.0	0.0	0.0	0.0	0.0	0.0	0.0	0.0	0.0	0.0	0.0
Novelgene0739	Scaffold1877	+	405292	407887	2596	73	62	48	44	32	37	32	65	23	4	7	2	38	5	105	37	20	0.7	0.6	0.4	0.4	0.3	0.4	0.3	0.5	0.2	0.0	0.1	0.0	0.3	0.0	0.9	0.3	0.2	0.7	0.9	0.6	0.4	0.4	0.3	0.3	0.4	0.3	0.5
Novelgene0740	Scaffold1877	+	414678	415821	1144	4	6	0	3	1	0	0	0	0	0	0	0	0	0	11	0	0	0.1	0.1	0.0	0.1	0.0	0.0	0.0	0.0	0.0	0.0	0.0	0.0	0.0	0.0	0.2	0.0	0.0	0.1	0.2	0.1	0.0	0.1	0.0	0.0	0.0	0.0	0.0
Novelgene0741	Scaffold1877	+	424781	426917	2137	139	190	134	279	150	43	222	109	100	38	60	71	70	17	123	170	39	1.6	2.2	1.4	3.1	1.6	0.5	2.4	0.9	1.0	0.4	0.6	0.8	0.7	0.2	1.3	1.6	0.5	1.6	1.3	2.2	1.4	3.1	1.6	1.6	0.5	2.4	0.9
Novelgene0742	Scaffold2637	+	68485	69513	1029	0	0	2	0	0	0	1	0	3	0	0	0	0	0	0	0	0	0.0	0.0	0.0	0.0	0.0	0.0	0.0	0.0	0.1	0.0	0.0	0.0	0.0	0.0	0.0	0.0	0.0	0.0	0.0	0.0	0.0	0.0	0.0	0.0	0.0	0.0	0.0
Novelgene0743	Scaffold2637	+	578193	641106	2158	0	0	0	1	0	0	0	0	0	0	0	0	0	0	0	0	0	0.0	0.0	0.0	0.0	0.0	0.0	0.0	0.0	0.0	0.0	0.0	0.0	0.0	0.0	0.0	0.0	0.0	0.0	0.0	0.0	0.0	0.0	0.0	0.0	0.0	0.0	0.0
Novelgene0744	Scaffold2637	+	644443	647648	3206	350	240	225	96	184	138	198	188	144	194	143	135	320	228	176	287	393	2.7	1.8	1.5	0.7	1.3	1.1	1.4	1.1	0.9	1.5	1.0	1.0	2.2	1.7	1.3	1.8	3.1	2.7	1.3	1.8	1.5	0.7	1.8	1.3	1.1	1.4	1.1
Novelgene0745	Scaffold2637	+	666983	667947	965	9	10	10	17	6	10	16	12	14	11	15	2	14	5	5	6	9	0.2	0.3	0.2	0.4	0.1	0.3	0.4	0.2	0.3	0.3	0.4	0.0	0.3	0.1	0.1	0.1	0.2	0.2	0.1	0.3	0.2	0.4	0.1	0.1	0.3	0.4	0.2
Novelgene0746	Scaffold2637	+	785666	786185	520	3	2	0	5	3	0	11	4	8	6	0	2	5	0	1	1	0	0.1	0.1	0.0	0.2	0.1	0.0	0.5	0.1	0.3	0.3	0.0	0.1	0.2	0.0	0.0	0.0	0.0	0.1	0.0	0.1	0.0	0.2	0.0	0.1	0.0	0.5	0.1
Novelgene0747	Scaffold1872	+	217596	232616	2893	71	112	70	69	51	104	102	141	120	70	123	129	77	60	46	70	56	0.6	0.9	0.5	0.6	0.4	1.0	0.8	0.9	0.9	0.6	1.0	1.1	0.6	0.5	0.4	0.5	0.5	0.6	0.4	0.9	0.5	0.6	0.5	0.4	1.0	0.8	0.9
Novelgene0748	Scaffold1872	+	585536	588704	3169	15	5	39	10	8	9	9	13	6	2	0	40	2	2	22	19	41	0.1	0.0	0.3	0.1	0.1	0.1	0.1	0.1	0.0	0.0	0.0	0.3	0.0	0.0	0.2	0.1	0.3	0.1	0.2	0.0	0.3	0.1	0.1	0.1	0.1	0.1	0.1
Novelgene0749	Scaffold1872	+	774627	787140	1825	0	0	0	0	0	0	0	1	4	1	1	0	3	0	0	0	0	0.0	0.0	0.0	0.0	0.0	0.0	0.0	0.0	0.0	0.0	0.0	0.0	0.0	0.0	0.0	0.0	0.0	0.0	0.0	0.0	0.0	0.0	0.0	0.0	0.0	0.0	0.0
Novelgene0750	Scaffold2634	+	455867	457721	1855	94	40	30	78	42	4	34	30	18	46	6	83	44	101	146	37	200	1.2	0.5	0.4	1.0	0.5	0.1	0.4	0.3	0.2	0.6	0.1	1.1	0.5	1.3	1.8	0.4	2.8	1.2	1.8	0.5	0.4	1.0	0.4	0.5	0.1	0.4	0.3
Novelgene0751	Scaffold3722	+	227083	228940	1856	10	25	4	5	12	5	2	0	0	9	18	2	2	4	7	7	21	0.1	0.3	0.0	0.1	0.2	0.1	0.0	0.0	0.0	0.1	0.2	0.0	0.0	0.1	0.1	0.1	0.3	0.1	0.1	0.3	0.0	0.1	0.1	0.2	0.1	0.0	0.0
Novelgene0752	Scaffold3722	+	267383	270392	3010	0	1	0	0	0	0	0	0	0	1	0	0	3	0	0	0	0	0.0	0.0	0.0	0.0	0.0	0.0	0.0	0.0	0.0	0.0	0.0	0.0	0.0	0.0	0.0	0.0	0.0	0.0	0.0	0.0	0.0	0.0	0.0	0.0	0.0	0.0	0.0
Novelgene0753	Scaffold3723	+	241769	246461	2924	173	211	150	179	143	104	160	128	77	152	106	117	99	133	255	167	161	1.5	1.9	1.2	1.6	1.2	1.0	1.3	0.9	0.6	1.3	0.9	1.0	0.8	1.1	2.2	1.2	1.5	1.5	2.2	1.9	1.2	1.6	1.2	1.2	1.0	1.3	0.9
Novelgene0754	Scaffold3723	+	284165	286223	1960	0	0	0	0	0	1	0	0	0	0	0	0	0	0	0	0	0	0.0	0.0	0.0	0.0	0.0	0.0	0.0	0.0	0.0	0.0	0.0	0.0	0.0	0.0	0.0	0.0	0.0	0.0	0.0	0.0	0.0	0.0	0.0	0.0	0.0	0.0	0.0
Novelgene0755	Scaffold3723	+	291907	292644	738	51	45	36	72	59	73	39	77	86	50	56	49	70	24	62	66	29	1.7	1.5	1.1	2.3	1.9	2.6	1.2	1.9	2.4	1.6	1.7	1.6	2.1	0.8	2.0	1.8	1.0	1.7	2.0	1.5	1.1	2.3	1.8	1.9	2.6	1.2	1.9
Novelgene0756	Scaffold3723	+	294337	296323	1987	0	4	4	12	0	2	6	2	9	6	1	2	0	9	0	2	0	0.0	0.0	0.0	0.1	0.0	0.0	0.1	0.0	0.1	0.1	0.0	0.0	0.0	0.1	0.0	0.0	0.0	0.0	0.0	0.0	0.0	0.1	0.0	0.0	0.0	0.1	0.0
Novelgene0757	Scaffold3723	+	325132	327228	2097	0	0	0	0	0	0	0	0	0	0	0	0	0	0	0	0	0	0.0	0.0	0.0	0.0	0.0	0.0	0.0	0.0	0.0	0.0	0.0	0.0	0.0	0.0	0.0	0.0	0.0	0.0	0.0	0.0	0.0	0.0	0.0	0.0	0.0	0.0	0.0
Novelgene0758	Scaffold3723	+	388162	391182	3021	35	67	25	82	109	59	136	166	118	98	170	87	115	39	57	39	82	0.3	0.5	0.2	0.6	0.8	0.5	1.0	1.0	0.8	0.8	1.3	0.7	0.8	0.3	0.4	0.3	0.7	0.3	0.4	0.5	0.2	0.6	0.3	0.8	0.5	1.0	1.0
Novelgene0759	Scaffold3723	+	543825	549239	2914	21	136	70	92	170	237	90	162	137	45	60	32	104	6	48	75	38	0.2	1.1	0.5	0.7	1.4	2.2	0.7	1.0	1.0	0.4	0.5	0.3	0.8	0.0	0.4	0.5	0.3	0.2	0.4	1.1	0.5	0.7	0.5	1.4	2.2	0.7	1.0
Novelgene0760	Scaffold3721	+	5584	7808	2225	0	7	1	28	20	0	17	27	19	13	14	2	2	3	27	12	8	0.0	0.1	0.0	0.3	0.2	0.0	0.2	0.2	0.2	0.1	0.1	0.0	0.0	0.0	0.3	0.1	0.1	0.0	0.3	0.1	0.0	0.3	0.1	0.2	0.0	0.2	0.2
Novelgene0761	Scaffold3721	+	250641	252576	1936	0	0	0	0	0	0	0	0	0	0	0	0	0	0	0	0	0	0.0	0.0	0.0	0.0	0.0	0.0	0.0	0.0	0.0	0.0	0.0	0.0	0.0	0.0	0.0	0.0	0.0	0.0	0.0	0.0	0.0	0.0	0.0	0.0	0.0	0.0	0.0
Novelgene0762	Scaffold3721	+	299352	301847	2069	54	63	45	27	46	12	63	120	78	85	76	153	14	39	166	51	53	0.8	0.9	0.6	0.4	0.7	0.2	0.9	1.3	1.0	1.2	1.0	2.2	0.2	0.6	2.3	0.6	0.8	0.8	2.3	0.9	0.6	0.4	0.6	0.7	0.2	0.9	1.3
Novelgene0763	Scaffold3721	+	405236	408799	3564	6	4	5	7	12	8	37	29	9	20	30	23	49	16	7	13	1	0.0	0.0	0.0	0.0	0.1	0.1	0.2	0.1	0.1	0.1	0.2	0.2	0.3	0.1	0.0	0.1	0.0	0.0	0.0	0.0	0.0	0.0	0.1	0.1	0.1	0.2	0.1
Novelgene0764	Scaffold3721	+	508317	512572	4256	108	231	174	455	394	314	231	291	185	233	220	176	245	163	206	235	194	0.6	1.3	0.9	2.5	2.2	2.0	1.3	1.3	0.9	1.3	1.2	1.0	1.3	0.9	1.1	1.1	1.2	0.6	1.1	1.3	0.9	2.5	1.1	2.2	2.0	1.3	1.3
Novelgene0765	Scaffold3721	+	538603	540684	2082	12	25	23	16	2	9	21	25	17	27	9	4	34	20	32	40	44	0.1	0.3	0.2	0.2	0.0	0.1	0.2	0.2	0.2	0.3	0.1	0.0	0.4	0.2	0.4	0.4	0.5	0.1	0.4	0.3	0.2	0.2	0.4	0.0	0.1	0.2	0.2
Novelgene0766	Scaffold3721	+	866051	870703	875	84	58	66	77	21	62	14	52	40	34	29	36	39	55	54	43	55	2.6	1.8	1.8	2.3	0.6	2.1	0.4	1.2	1.1	1.0	0.9	1.1	1.1	1.7	1.6	1.1	1.8	2.6	1.6	1.8	1.8	2.3	1.1	0.6	2.1	0.4	1.2
Novelgene0767	Scaffold3721	+	883505	886088	2574	231	291	154	310	172	114	238	284	265	195	172	157	75	79	236	240	68	2.2	2.8	1.3	2.9	1.6	1.2	2.2	2.0	2.2	1.8	1.5	1.5	0.7	0.7	2.2	1.9	0.7	2.2	2.2	2.8	1.3	2.9	1.9	1.6	1.2	2.2	2.0
Novelgene0768	Scaffold3721	+	1032557	1038912	4246	4	1	5	2	6	1	16	17	10	15	2	9	11	0	7	1	6	0.0	0.0	0.0	0.0	0.0	0.0	0.1	0.1	0.1	0.1	0.0	0.1	0.1	0.0	0.1	0.0	0.0	0.0	0.1	0.0	0.0	0.0	0.0	0.0	0.0	0.1	0.1
Novelgene0769	Scaffold3721	+	1294468	1294788	321	0	0	0	0	0	0	0	0	0	0	0	0	0	0	0	0	0	0.0	0.0	0.0	0.0	0.0	0.0	0.0	0.0	0.0	0.0	0.0	0.0	0.0	0.0	0.0	0.0	0.0	0.0	0.0	0.0	0.0	0.0	0.0	0.0	0.0	0.0	0.0
Novelgene0770	Scaffold3726	+	275171	281992	2608	195	217	178	219	226	234	228	254	173	192	231	170	266	167	227	175	107	2.8	3.2	2.3	3.1	3.2	3.7	3.1	2.8	2.2	2.8	3.2	2.4	3.5	2.4	3.2	2.1	1.6	2.8	3.2	3.2	2.3	3.1	2.1	3.2	3.7	3.1	2.8
Novelgene0771	Scaffold3726	+	343758	345129	1372	24	31	7	32	3	3	17	27	28	24	12	16	9	30	43	13	3	0.4	0.6	0.1	0.6	0.1	0.1	0.3	0.4	0.4	0.4	0.2	0.3	0.1	0.5	0.7	0.2	0.1	0.4	0.7	0.6	0.1	0.6	0.2	0.1	0.1	0.3	0.4
Novelgene0772	Scaffold3726	+	365634	367643	2010	0	0	0	0	0	0	0	0	0	0	0	0	0	0	0	0	0	0.0	0.0	0.0	0.0	0.0	0.0	0.0	0.0	0.0	0.0	0.0	0.0	0.0	0.0	0.0	0.0	0.0	0.0	0.0	0.0	0.0	0.0	0.0	0.0	0.0	0.0	0.0
Novelgene0773	Scaffold3726	+	425624	429950	4327	18	38	16	27	18	13	43	33	16	32	28	23	14	11	36	27	16	0.1	0.2	0.1	0.1	0.1	0.1	0.2	0.1	0.1	0.2	0.1	0.1	0.1	0.1	0.2	0.1	0.1	0.1	0.2	0.2	0.1	0.1	0.1	0.1	0.1	0.2	0.1
Novelgene0774	Scaffold3726	+	942911	946270	3360	3	8	5	16	12	12	14	5	14	10	15	3	7	3	0	3	9	0.0	0.1	0.0	0.1	0.1	0.1	0.1	0.0	0.1	0.1	0.1	0.0	0.0	0.0	0.0	0.0	0.1	0.0	0.0	0.1	0.0	0.1	0.0	0.1	0.1	0.1	0.0
Novelgene0775	Scaffold3726	+	974143	1050720	3703	101	139	108	70	93	82	94	114	83	86	68	60	72	52	100	102	36	0.9	1.2	0.8	0.6	0.8	0.8	0.8	0.7	0.6	0.7	0.5	0.5	0.6	0.4	0.8	0.7	0.3	0.9	0.8	1.2	0.8	0.6	0.7	0.8	0.8	0.8	0.7
Novelgene0776	Scaffold3726	+	1074600	1074871	272	0	0	0	0	0	0	0	0	0	0	0	0	0	0	0	0	0	0.0	0.0	0.0	0.0	0.0	0.0	0.0	0.0	0.0	0.0	0.0	0.0	0.0	0.0	0.0	0.0	0.0	0.0	0.0	0.0	0.0	0.0	0.0	0.0	0.0	0.0	0.0
Novelgene0777	Scaffold3726	+	1148818	1149506	689	62	51	53	70	52	63	67	58	138	169	82	121	200	296	74	88	302	2.2	1.8	1.7	2.4	1.8	2.4	2.2	1.5	4.2	5.9	2.7	4.2	6.5	10.1	2.5	2.6	11.2	2.2	2.5	1.8	1.7	2.4	2.6	1.8	2.4	2.2	1.5
Novelgene0778	Scaffold3726	+	1152945	1154365	1339	18	19	8	22	30	15	21	28	27	15	29	25	22	6	17	18	3	0.4	0.4	0.2	0.5	0.6	0.3	0.4	0.4	0.5	0.3	0.6	0.5	0.4	0.1	0.3	0.3	0.1	0.4	0.3	0.4	0.2	0.5	0.3	0.6	0.3	0.4	0.4
Novelgene0779	Scaffold3726	+	1163311	1165371	2061	0	0	1	3	0	0	5	5	6	0	0	1	4	0	6	0	4	0.0	0.0	0.0	0.0	0.0	0.0	0.1	0.0	0.1	0.0	0.0	0.0	0.0	0.0	0.1	0.0	0.0	0.0	0.1	0.0	0.0	0.0	0.0	0.0	0.0	0.1	0.0
Novelgene0780	Scaffold3727	+	222570	226208	3192	76	64	106	64	32	55	44	110	83	69	51	129	88	77	161	86	3	0.6	0.5	0.7	0.5	0.2	0.5	0.3	0.6	0.5	0.5	0.4	1.0	0.6	0.6	1.2	0.5	0.0	0.6	1.2	0.5	0.7	0.5	0.5	0.2	0.5	0.3	0.6
Novelgene0781	Scaffold3727	+	516578	516985	408	0	0	0	0	0	0	0	0	0	0	0	0	0	0	0	0	0	0.0	0.0	0.0	0.0	0.0	0.0	0.0	0.0	0.0	0.0	0.0	0.0	0.0	0.0	0.0	0.0	0.0	0.0	0.0	0.0	0.0	0.0	0.0	0.0	0.0	0.0	0.0
Novelgene0782	Scaffold3727	+	517968	521740	3266	41	60	10	32	63	28	75	44	23	52	46	55	62	9	59	21	127	0.5	0.7	0.1	0.3	0.7	0.3	0.8	0.4	0.2	0.6	0.5	0.6	0.6	0.1	0.6	0.2	1.5	0.5	0.6	0.7	0.1	0.3	0.2	0.7	0.3	0.8	0.4
Novelgene0783	Scaffold3727	+	722911	724640	1561	2	1	1	0	0	1	0	0	0	0	0	0	0	0	0	4	0	0.0	0.0	0.0	0.0	0.0	0.0	0.0	0.0	0.0	0.0	0.0	0.0	0.0	0.0	0.0	0.1	0.0	0.0	0.0	0.0	0.0	0.0	0.1	0.0	0.0	0.0	0.0
Novelgene0784	Scaffold3727	+	809028	813262	1415	655	1219	634	1022	1463	1259	2087	565	401	406	1251	190	92	20	200	938	51	14.3	26.7	12.3	21.8	30.8	30.1	43.1	9.3	7.5	8.8	25.7	4.0	1.8	0.4	4.2	16.9	1.2	14.3	4.2	26.7	12.3	21.8	16.9	30.8	30.1	43.1	9.3
Novelgene0785	Scaffold3727	+	851151	853274	2124	6	10	21	5	0	9	15	0	0	4	7	4	7	4	4	20	4	0.1	0.1	0.2	0.1	0.0	0.1	0.2	0.0	0.0	0.0	0.1	0.0	0.1	0.0	0.0	0.2	0.0	0.1	0.0	0.1	0.2	0.1	0.2	0.0	0.1	0.2	0.0
Novelgene0786	Scaffold3727	+	976482	984140	5361	1787	1811	2226	1166	1067	937	1041	1359	1091	902	854	1170	883	1336	2019	1642	1711	15.4	15.7	17.1	9.8	8.9	8.9	8.5	8.8	8.0	7.7	6.9	9.8	7.0	11.2	16.8	11.7	15.5	15.4	16.8	15.7	17.1	9.8	11.7	8.9	8.9	8.5	8.8
Novelgene0787	Scaffold3727	+	1032600	1065976	1419	364	193	519	386	249	350	264	274	183	204	128	273	231	270	243	464	254	6.3	3.3	7.9	6.5	4.1	6.6	4.3	3.5	2.7	3.5	2.1	4.6	3.6	4.5	4.0	6.6	4.6	6.3	4.0	3.3	7.9	6.5	6.6	4.1	6.6	4.3	3.5
Novelgene0788	Scaffold3727	+	1109221	1114796	2967	158	181	314	163	202	314	154	217	168	127	138	220	191	236	192	166	344	1.9	2.2	3.4	1.9	2.3	4.1	1.8	2.0	1.7	1.5	1.6	2.6	2.1	2.8	2.2	1.6	4.4	1.9	2.2	2.2	3.4	1.9	1.6	2.3	4.1	1.8	2.0
Novelgene0789	Scaffold3725	+	91302	94377	3076	0	0	0	0	0	0	0	0	0	0	0	0	0	0	0	0	0	0.0	0.0	0.0	0.0	0.0	0.0	0.0	0.0	0.0	0.0	0.0	0.0	0.0	0.0	0.0	0.0	0.0	0.0	0.0	0.0	0.0	0.0	0.0	0.0	0.0	0.0	0.0
Novelgene0790	Scaffold3725	+	95549	97058	1510	13	23	23	24	25	22	36	23	14	8	23	10	21	11	21	28	34	0.2	0.4	0.3	0.4	0.4	0.4	0.5	0.3	0.2	0.1	0.3	0.2	0.3	0.2	0.3	0.4	0.6	0.2	0.3	0.4	0.3	0.4	0.4	0.4	0.4	0.5	0.3
Novelgene0791	Scaffold3725	+	100086	102739	2654	280	419	154	351	250	66	166	220	249	286	193	292	268	359	318	297	435	2.6	3.9	1.3	3.1	2.2	0.7	1.4	1.5	2.0	2.6	1.7	2.6	2.3	3.2	2.8	2.2	4.2	2.6	2.8	3.9	1.3	3.1	2.2	2.2	0.7	1.4	1.5
Novelgene0792	Scaffold3725	+	499405	501728	2319	2493	2165	3286	1237	2274	629	550	1332	961	96	280	1449	348	814	1916	2960	410	29.2	25.4	34.2	14.1	25.7	8.1	6.1	11.7	9.6	1.1	3.1	16.5	3.7	9.2	21.6	28.5	5.0	29.2	21.6	25.4	34.2	14.1	28.5	25.7	8.1	6.1	11.7
Novelgene0793	Scaffold3725	+	563091	565623	2533	32	31	8	23	17	39	36	26	38	22	43	36	78	29	19	26	33	0.3	0.3	0.1	0.2	0.2	0.4	0.3	0.2	0.3	0.2	0.4	0.3	0.7	0.3	0.2	0.2	0.3	0.3	0.2	0.3	0.1	0.2	0.2	0.2	0.4	0.3	0.2
Novelgene0794	Scaffold3725	+	701289	702523	1235	0	0	0	0	0	0	0	0	0	0	0	0	0	0	0	0	0	0.0	0.0	0.0	0.0	0.0	0.0	0.0	0.0	0.0	0.0	0.0	0.0	0.0	0.0	0.0	0.0	0.0	0.0	0.0	0.0	0.0	0.0	0.0	0.0	0.0	0.0	0.0
Novelgene0795	Scaffold3725	+	962143	965108	2256	15	2	35	16	8	6	22	22	2	5	1	1	9	0	0	73	1	0.2	0.0	0.3	0.2	0.1	0.1	0.2	0.2	0.0	0.1	0.0	0.0	0.1	0.0	0.0	0.6	0.0	0.2	0.0	0.0	0.3	0.2	0.6	0.1	0.1	0.2	0.2
Novelgene0796	Scaffold3729	+	49801	50107	307	0	0	0	0	0	0	0	0	0	0	0	0	0	0	0	0	0	0.0	0.0	0.0	0.0	0.0	0.0	0.0	0.0	0.0	0.0	0.0	0.0	0.0	0.0	0.0	0.0	0.0	0.0	0.0	0.0	0.0	0.0	0.0	0.0	0.0	0.0	0.0
Novelgene0797	Scaffold3729	+	288036	290591	2556	1	0	10	7	4	13	1	1	1	2	0	0	1	0	1	0	0	0.0	0.0	0.1	0.1	0.0	0.1	0.0	0.0	0.0	0.0	0.0	0.0	0.0	0.0	0.0	0.0	0.0	0.0	0.0	0.0	0.1	0.1	0.0	0.0	0.1	0.0	0.0
Novelgene0798	Scaffold153	+	685207	687589	407	0	0	0	0	0	0	0	0	0	0	0	0	0	0	0	0	0	0.0	0.0	0.0	0.0	0.0	0.0	0.0	0.0	0.0	0.0	0.0	0.0	0.0	0.0	0.0	0.0	0.0	0.0	0.0	0.0	0.0	0.0	0.0	0.0	0.0	0.0	0.0
Novelgene0799	Scaffold153	+	694451	743001	3262	6	0	18	4	8	28	8	31	28	5	3	0	43	1	2	11	10	0.0	0.0	0.1	0.0	0.1	0.2	0.1	0.2	0.2	0.0	0.0	0.0	0.3	0.0	0.0	0.1	0.1	0.0	0.0	0.0	0.1	0.0	0.1	0.1	0.2	0.1	0.2
Novelgene0800	Scaffold153	+	767710	772389	4623	0	0	0	0	0	0	0	0	0	0	0	0	0	0	0	0	0	0.0	0.0	0.0	0.0	0.0	0.0	0.0	0.0	0.0	0.0	0.0	0.0	0.0	0.0	0.0	0.0	0.0	0.0	0.0	0.0	0.0	0.0	0.0	0.0	0.0	0.0	0.0
Novelgene0801	Scaffold153	+	950965	951474	510	1219	1098	1757	1068	1470	967	469	641	800	714	570	606	593	1401	1057	1427	1877	58.4	52.7	74.7	49.7	67.8	50.6	21.2	23.0	32.7	33.7	25.6	28.2	25.9	64.8	48.6	56.1	94.2	58.4	48.6	52.7	74.7	49.7	56.1	67.8	50.6	21.2	23.0
Novelgene0802	Scaffold153	+	1000163	1004529	3836	181	156	131	106	72	27	324	189	345	119	171	324	207	235	187	149	112	1.3	1.2	0.9	0.8	0.5	0.2	2.3	1.0	2.2	0.9	1.2	2.3	1.4	1.7	1.3	0.9	0.9	1.3	1.3	1.2	0.9	0.8	0.9	0.5	0.2	2.3	1.0
Novelgene0803	Scaffold153	+	1009392	1021067	2655	953	1079	1023	1031	998	1036	1292	1596	1291	1199	1315	1286	1055	901	1301	947	1224	17.4	19.7	16.6	18.3	17.5	20.7	22.3	21.9	20.1	21.6	22.5	22.8	17.6	15.9	22.8	14.2	23.4	17.4	22.8	19.7	16.6	18.3	14.2	17.5	20.7	22.3	21.9
Novelgene0804	Scaffold153	+	1196149	1198811	2663	67	90	53	69	71	14	134	100	89	89	78	130	40	45	82	227	0	0.6	0.8	0.4	0.6	0.6	0.1	1.2	0.7	0.7	0.8	0.7	1.2	0.3	0.4	0.7	1.7	0.0	0.6	0.7	0.8	0.4	0.6	1.7	0.6	0.1	1.2	0.7
Novelgene0805	Scaffold12015	+	14684	18670	3231	15	28	9	26	17	11	36	41	16	28	31	13	44	12	15	21	47	0.2	0.3	0.1	0.3	0.2	0.1	0.4	0.3	0.2	0.3	0.3	0.1	0.4	0.1	0.2	0.2	0.6	0.2	0.2	0.3	0.1	0.3	0.2	0.2	0.1	0.4	0.3
Novelgene0806	Scaffold12015	+	107470	112956	5487	33	49	28	101	64	72	91	311	236	185	269	76	229	84	41	54	49	0.1	0.2	0.1	0.4	0.3	0.4	0.4	1.0	0.9	0.8	1.1	0.3	0.9	0.4	0.2	0.2	0.2	0.1	0.2	0.2	0.1	0.4	0.2	0.3	0.4	0.4	1.0
Novelgene0807	Scaffold12015	+	291930	293982	1969	0	0	0	0	0	0	0	0	0	0	0	0	0	0	0	0	0	0.0	0.0	0.0	0.0	0.0	0.0	0.0	0.0	0.0	0.0	0.0	0.0	0.0	0.0	0.0	0.0	0.0	0.0	0.0	0.0	0.0	0.0	0.0	0.0	0.0	0.0	0.0
Novelgene0808	Scaffold12015	+	437313	437990	604	3766	3259	5676	2811	2681	4587	2393	2946	2775	1882	1918	1814	3680	1416	2019	5066	1210	186.5	161.7	249.6	135.4	127.8	248.4	111.9	109.5	117.3	91.9	89.0	87.2	166.4	67.8	96.0	206.1	62.8	186.5	96.0	161.7	249.6	135.4	206.1	127.8	248.4	111.9	109.5
Novelgene0809	Scaffold12015	+	481479	484455	2222	1056	818	1435	791	771	827	1012	1628	1446	1199	1146	1107	2581	795	1257	1398	558	19.8	15.3	23.9	14.4	13.9	16.9	17.9	22.9	23.1	22.1	20.1	20.1	44.1	14.4	22.6	21.5	11.0	19.8	22.6	15.3	23.9	14.4	21.5	13.9	16.9	17.9	22.9
Novelgene0810	Scaffold12015	+	578987	581859	2873	3	1	7	17	4	4	9	27	39	29	37	22	96	11	11	3	53	0.0	0.0	0.1	0.1	0.0	0.0	0.1	0.2	0.3	0.2	0.3	0.2	0.7	0.1	0.1	0.0	0.5	0.0	0.1	0.0	0.1	0.1	0.0	0.0	0.0	0.1	0.2
Novelgene0811	Scaffold12015	+	639521	644732	1118	449	611	416	954	498	715	767	1300	1028	902	626	652	810	610	522	873	278	9.8	13.4	8.1	20.3	10.5	17.1	15.8	21.3	19.2	19.4	12.8	13.8	16.2	12.9	10.9	15.7	6.4	9.8	10.9	13.4	8.1	20.3	15.7	10.5	17.1	15.8	21.3
Novelgene0812	Scaffold6067	+	179323	181190	1868	0	1	0	0	4	10	0	1	1	12	1	0	0	0	6	0	2	0.0	0.0	0.0	0.0	0.1	0.1	0.0	0.0	0.0	0.2	0.0	0.0	0.0	0.0	0.1	0.0	0.0	0.0	0.1	0.0	0.0	0.0	0.0	0.1	0.1	0.0	0.0
Novelgene0813	Scaffold6067	+	258852	264883	2564	51	116	85	74	37	60	88	146	70	60	65	71	61	64	51	61	0	0.5	1.1	0.7	0.7	0.3	0.6	0.8	1.0	0.6	0.6	0.6	0.7	0.5	0.6	0.5	0.5	0.0	0.5	0.5	1.1	0.7	0.7	0.5	0.3	0.6	0.8	1.0
Novelgene0814	Scaffold6067	+	307207	309225	2019	141	120	44	85	61	58	93	106	50	73	58	57	92	22	107	64	81	1.7	1.5	0.5	1.0	0.7	0.8	1.1	1.0	0.5	0.9	0.7	0.7	1.0	0.3	1.2	0.6	1.0	1.7	1.2	1.5	0.5	1.0	0.6	0.7	0.8	1.1	1.0
Novelgene0815	Scaffold33755	+	917	2830	1574	1122	1262	1234	1348	1142	762	1405	1572	1291	939	833	651	1040	406	728	1301	390	18.5	20.8	18.0	21.6	18.1	13.7	21.8	19.4	18.1	15.2	12.8	10.4	15.6	6.5	11.5	17.6	6.7	18.5	11.5	20.8	18.0	21.6	17.6	18.1	13.7	21.8	19.4
Novelgene0816	Scaffold151	+	887545	888937	1261	14	2	18	1	3	7	13	13	9	9	3	3	19	3	23	11	17	0.3	0.0	0.3	0.0	0.1	0.1	0.2	0.2	0.1	0.2	0.1	0.1	0.3	0.1	0.4	0.2	0.3	0.3	0.4	0.0	0.3	0.0	0.2	0.1	0.1	0.2	0.2
Novelgene0817	Scaffold2230	+	81689	83143	1455	0	1	1	0	0	0	2	0	0	4	0	0	2	0	0	1	1	0.0	0.0	0.0	0.0	0.0	0.0	0.0	0.0	0.0	0.1	0.0	0.0	0.0	0.0	0.0	0.0	0.0	0.0	0.0	0.0	0.0	0.0	0.0	0.0	0.0	0.0	0.0
Novelgene0818	Scaffold2230	+	87884	90458	2575	40	54	10	30	33	66	67	82	101	101	73	56	120	107	64	73	81	0.4	0.5	0.1	0.3	0.3	0.7	0.6	0.6	0.8	0.9	0.6	0.5	1.0	1.0	0.6	0.6	0.8	0.4	0.6	0.5	0.1	0.3	0.6	0.3	0.7	0.6	0.6
Novelgene0819	Scaffold2230	+	188293	189920	1628	0	2	12	0	0	0	1	0	0	0	3	16	0	1	3	1	1	0.0	0.0	0.2	0.0	0.0	0.0	0.0	0.0	0.0	0.0	0.0	0.2	0.0	0.0	0.0	0.0	0.0	0.0	0.0	0.0	0.2	0.0	0.0	0.0	0.0	0.0	0.0
Novelgene0820	Scaffold2230	+	402485	404750	1970	10	13	7	19	9	6	9	23	15	14	3	2	12	0	9	45	1	0.1	0.2	0.1	0.2	0.1	0.1	0.1	0.2	0.2	0.2	0.0	0.0	0.1	0.0	0.1	0.5	0.0	0.1	0.1	0.2	0.1	0.2	0.5	0.1	0.1	0.1	0.2
Novelgene0821	Scaffold150	+	49285	52909	3625	0	0	0	0	0	0	0	0	0	0	0	0	0	0	0	0	0	0.0	0.0	0.0	0.0	0.0	0.0	0.0	0.0	0.0	0.0	0.0	0.0	0.0	0.0	0.0	0.0	0.0	0.0	0.0	0.0	0.0	0.0	0.0	0.0	0.0	0.0	0.0
Novelgene0822	Scaffold150	+	195111	196569	1459	0	0	0	0	0	0	0	0	0	1	0	0	0	0	0	0	0	0.0	0.0	0.0	0.0	0.0	0.0	0.0	0.0	0.0	0.0	0.0	0.0	0.0	0.0	0.0	0.0	0.0	0.0	0.0	0.0	0.0	0.0	0.0	0.0	0.0	0.0	0.0
Novelgene0823	Scaffold150	+	1406049	1410338	1828	50	59	66	112	91	77	74	78	54	73	36	64	81	40	57	127	0	0.7	0.8	0.8	1.5	1.2	1.1	0.9	0.8	0.6	1.0	0.5	0.8	1.0	0.5	0.7	1.4	0.0	0.7	0.7	0.8	0.8	1.5	1.4	1.2	1.1	0.9	0.8
Novelgene0824	Scaffold150	+	1450378	1452310	1933	28	9	1	10	20	15	3	13	20	13	2	6	8	25	25	25	7	0.4	0.1	0.0	0.1	0.2	0.2	0.0	0.1	0.2	0.2	0.0	0.1	0.1	0.3	0.3	0.3	0.1	0.4	0.3	0.1	0.0	0.1	0.3	0.2	0.2	0.0	0.1
Novelgene0825	Scaffold19665	+	8368	8994	627	0	1	0	0	0	0	0	0	0	0	0	0	0	2	0	0	0	0.0	0.0	0.0	0.0	0.0	0.0	0.0	0.0	0.0	0.0	0.0	0.0	0.0	0.1	0.0	0.0	0.0	0.0	0.0	0.0	0.0	0.0	0.0	0.0	0.0	0.0	0.0
Novelgene0826	Scaffold405	+	1121	3835	2715	56	40	92	55	18	15	30	9	11	21	7	6	0	4	15	47	37	0.5	0.4	0.8	0.5	0.2	0.2	0.3	0.1	0.1	0.2	0.1	0.1	0.0	0.0	0.1	0.4	0.4	0.5	0.1	0.4	0.8	0.5	0.4	0.2	0.2	0.3	0.1
Novelgene0827	Scaffold405	+	5304	9989	4143	20	7	50	24	13	28	31	27	31	22	22	24	6	1	22	45	16	0.1	0.0	0.3	0.1	0.1	0.2	0.2	0.1	0.2	0.1	0.1	0.1	0.0	0.0	0.1	0.2	0.1	0.1	0.1	0.0	0.3	0.1	0.2	0.1	0.2	0.2	0.1
Novelgene0828	Scaffold405	+	35870	37648	1779	8	3	3	5	11	3	14	45	23	22	42	25	47	17	10	12	47	0.1	0.0	0.0	0.1	0.1	0.0	0.2	0.5	0.3	0.3	0.5	0.3	0.6	0.2	0.1	0.1	0.7	0.1	0.1	0.0	0.0	0.1	0.1	0.1	0.0	0.2	0.5
Novelgene0829	Scaffold405	+	621652	623893	2242	214	145	384	65	92	15	36	39	2	1	1	35	0	28	269	243	4	2.3	1.6	3.7	0.7	1.0	0.2	0.4	0.3	0.0	0.0	0.0	0.4	0.0	0.3	2.8	2.2	0.0	2.3	2.8	1.6	3.7	0.7	2.2	1.0	0.2	0.4	0.3
Novelgene0830	Scaffold405	+	973892	975967	2075	220	202	343	107	240	116	340	310	411	246	228	241	326	199	558	282	66	3.4	3.2	4.8	1.6	3.6	2.0	5.0	3.6	5.5	3.8	3.3	3.7	4.6	3.0	8.4	3.6	1.1	3.4	8.4	3.2	4.8	1.6	3.6	3.6	2.0	5.0	3.6
Novelgene0831	Scaffold404	+	123252	125474	2223	8	1	22	2	11	4	7	5	1	1	0	0	7	0	2	10	1	0.1	0.0	0.2	0.0	0.1	0.0	0.1	0.0	0.0	0.0	0.0	0.0	0.1	0.0	0.0	0.1	0.0	0.1	0.0	0.0	0.2	0.0	0.1	0.1	0.0	0.1	0.0
Novelgene0832	Scaffold404	+	523162	539878	2609	1071	1319	1331	1529	1445	1339	1454	1889	1705	1528	1537	1724	2099	2610	1228	1545	2189	13.3	16.5	14.7	18.5	17.3	18.2	17.1	17.7	18.1	18.8	17.9	20.8	23.9	31.4	14.7	15.8	28.6	13.3	14.7	16.5	14.7	18.5	15.8	17.3	18.2	17.1	17.7
Novelgene0833	Scaffold404	+	1187065	1191699	4635	199	417	191	415	281	218	183	274	277	184	54	198	590	349	184	390	29	1.0	2.2	0.9	2.1	1.4	1.3	0.9	1.1	1.2	1.0	0.3	1.0	2.8	1.8	0.9	1.7	0.2	1.0	0.9	2.2	0.9	2.1	1.7	1.4	1.3	0.9	1.1
Novelgene0834	Scaffold404	+	1202625	1216085	605	7	12	0	0	4	1	1	0	0	4	0	0	0	0	0	0	7	0.3	0.5	0.0	0.0	0.2	0.0	0.0	0.0	0.0	0.2	0.0	0.0	0.0	0.0	0.0	0.0	0.3	0.3	0.0	0.5	0.0	0.0	0.0	0.2	0.0	0.0	0.0
Novelgene0835	Scaffold404	+	1216702	1218695	1994	0	0	0	0	0	0	0	0	0	0	0	0	0	0	0	0	0	0.0	0.0	0.0	0.0	0.0	0.0	0.0	0.0	0.0	0.0	0.0	0.0	0.0	0.0	0.0	0.0	0.0	0.0	0.0	0.0	0.0	0.0	0.0	0.0	0.0	0.0	0.0
Novelgene0836	Scaffold404	+	1243103	1245260	1721	5571	2759	13755	1659	3122	1623	1747	2424	2789	1426	1518	6708	2378	7520	6565	6170	3996	113.4	56.3	248.5	32.8	61.2	36.1	33.6	37.0	48.4	28.6	28.9	132.4	44.2	147.9	128.3	103.1	85.2	113.4	128.3	56.3	248.5	32.8	103.1	61.2	36.1	33.6	37.0
Novelgene0837	Scaffold404	+	1247729	1248971	1220	0	0	0	0	1	0	0	20	0	0	0	0	0	2	0	1	1	0.0	0.0	0.0	0.0	0.0	0.0	0.0	0.3	0.0	0.0	0.0	0.0	0.0	0.0	0.0	0.0	0.0	0.0	0.0	0.0	0.0	0.0	0.0	0.0	0.0	0.0	0.3
Novelgene0838	Scaffold404	+	1256395	1260282	3888	6	14	14	15	23	36	17	24	42	11	18	15	12	9	11	13	26	0.0	0.1	0.1	0.1	0.1	0.2	0.1	0.1	0.2	0.1	0.1	0.1	0.1	0.1	0.1	0.1	0.2	0.0	0.1	0.1	0.1	0.1	0.1	0.1	0.2	0.1	0.1
Novelgene0839	Scaffold404	+	1354776	1357447	2328	78	89	74	160	95	116	135	177	203	199	166	126	96	35	139	109	132	0.8	0.9	0.7	1.6	1.0	1.3	1.3	1.4	1.8	2.1	1.6	1.3	0.9	0.4	1.4	0.9	1.5	0.8	1.4	0.9	0.7	1.6	0.9	1.0	1.3	1.3	1.4
Novelgene0840	Scaffold404	+	1573546	1574067	522	170	173	152	127	93	120	158	173	163	90	89	87	133	68	125	79	34	8.0	8.1	6.3	5.8	4.2	6.1	7.0	6.1	6.5	4.2	3.9	3.9	5.7	3.1	5.6	3.0	1.7	8.0	5.6	8.1	6.3	5.8	3.0	4.2	6.1	7.0	6.1
Novelgene0841	Scaffold404	+	1629722	1642042	2722	1447	2438	1230	2752	2536	2966	2787	3555	3029	3088	2415	1929	3216	1477	1537	2257	1152	20.9	35.3	15.8	38.7	35.3	46.9	38.1	38.6	37.4	44.1	32.7	27.1	42.5	20.7	21.4	26.8	17.5	20.9	21.4	35.3	15.8	38.7	26.8	35.3	46.9	38.1	38.6
Novelgene0842	Scaffold930	+	412093	426817	3328	1672	1035	2165	1671	1530	959	975	2324	1546	1156	1433	1095	1494	1250	1156	2233	837	20.0	12.4	23.0	19.5	17.6	12.6	11.0	20.9	15.8	13.7	16.1	12.7	16.3	14.5	13.3	22.0	10.5	20.0	13.3	12.4	23.0	19.5	22.0	17.6	12.6	11.0	20.9
Novelgene0843	Scaffold930	+	446367	450384	2620	0	0	0	0	0	0	0	0	0	0	0	0	0	0	0	0	0	0.0	0.0	0.0	0.0	0.0	0.0	0.0	0.0	0.0	0.0	0.0	0.0	0.0	0.0	0.0	0.0	0.0	0.0	0.0	0.0	0.0	0.0	0.0	0.0	0.0	0.0	0.0
Novelgene0844	Scaffold930	+	470906	471727	822	4	0	6	2	1	1	3	1	3	3	4	3	2	0	3	0	3	0.1	0.0	0.2	0.1	0.0	0.0	0.1	0.0	0.1	0.1	0.1	0.1	0.1	0.0	0.1	0.0	0.1	0.1	0.1	0.0	0.2	0.1	0.0	0.0	0.0	0.1	0.0
Novelgene0845	Scaffold930	+	665618	668831	3214	0	0	0	0	0	0	0	0	0	0	0	0	0	0	0	0	0	0.0	0.0	0.0	0.0	0.0	0.0	0.0	0.0	0.0	0.0	0.0	0.0	0.0	0.0	0.0	0.0	0.0	0.0	0.0	0.0	0.0	0.0	0.0	0.0	0.0	0.0	0.0
Novelgene0846	Scaffold930	+	680495	683622	2518	0	0	2	1	3	11	14	14	2	2	2	0	29	1	6	1	1	0.0	0.0	0.0	0.0	0.0	0.1	0.1	0.1	0.0	0.0	0.0	0.0	0.3	0.0	0.1	0.0	0.0	0.0	0.1	0.0	0.0	0.0	0.0	0.0	0.1	0.1	0.1
Novelgene0847	Scaffold930	+	1029207	1029426	220	0	0	0	0	0	0	0	0	0	0	0	0	0	0	0	0	0	0.0	0.0	0.0	0.0	0.0	0.0	0.0	0.0	0.0	0.0	0.0	0.0	0.0	0.0	0.0	0.0	0.0	0.0	0.0	0.0	0.0	0.0	0.0	0.0	0.0	0.0	0.0
Novelgene0848	Scaffold930	+	1049271	1050614	1344	0	0	0	0	0	0	0	0	0	0	0	0	0	0	0	0	0	0.0	0.0	0.0	0.0	0.0	0.0	0.0	0.0	0.0	0.0	0.0	0.0	0.0	0.0	0.0	0.0	0.0	0.0	0.0	0.0	0.0	0.0	0.0	0.0	0.0	0.0	0.0
Novelgene0849	Scaffold930	+	1051087	1053042	1956	11	11	3	15	10	32	49	88	65	56	34	20	62	1	11	8	6	0.1	0.1	0.0	0.2	0.1	0.4	0.6	0.8	0.7	0.7	0.4	0.2	0.7	0.0	0.1	0.1	0.1	0.1	0.1	0.1	0.0	0.2	0.1	0.1	0.4	0.6	0.8
Novelgene0850	Scaffold930	+	1147780	1163917	5841	0	0	0	5	1	4	0	0	4	2	0	3	0	0	7	0	5	0.0	0.0	0.0	0.0	0.0	0.0	0.0	0.0	0.0	0.0	0.0	0.0	0.0	0.0	0.0	0.0	0.0	0.0	0.0	0.0	0.0	0.0	0.0	0.0	0.0	0.0	0.0
Novelgene0851	Scaffold930	+	1867652	1871135	3484	17	23	10	60	15	23	34	63	27	21	17	13	16	19	24	26	13	0.1	0.2	0.1	0.4	0.1	0.2	0.2	0.3	0.2	0.1	0.1	0.1	0.1	0.1	0.2	0.1	0.1	0.1	0.2	0.2	0.1	0.4	0.1	0.1	0.2	0.2	0.3
Novelgene0852	Scaffold933	+	163667	165681	2015	0	0	0	0	0	0	0	0	6	0	0	0	4	0	1	0	8	0.0	0.0	0.0	0.0	0.0	0.0	0.0	0.0	0.1	0.0	0.0	0.0	0.0	0.0	0.0	0.0	0.1	0.0	0.0	0.0	0.0	0.0	0.0	0.0	0.0	0.0	0.0
Novelgene0853	Scaffold933	+	166140	167969	1830	110	111	141	96	86	128	154	125	128	106	117	153	99	169	186	136	204	1.5	1.5	1.7	1.2	1.1	1.9	1.9	1.3	1.5	1.4	1.5	2.0	1.2	2.2	2.4	1.5	2.9	1.5	2.4	1.5	1.7	1.2	1.5	1.1	1.9	1.9	1.3
Novelgene0854	Scaffold933	+	329897	331135	1239	6	0	0	0	0	0	0	0	0	0	0	0	0	0	0	0	0	0.1	0.0	0.0	0.0	0.0	0.0	0.0	0.0	0.0	0.0	0.0	0.0	0.0	0.0	0.0	0.0	0.0	0.1	0.0	0.0	0.0	0.0	0.0	0.0	0.0	0.0	0.0
Novelgene0855	Scaffold933	+	451874	454443	2025	21	19	11	2	22	8	36	18	12	20	21	10	5	11	34	12	26	0.3	0.2	0.1	0.0	0.3	0.1	0.4	0.2	0.1	0.3	0.3	0.1	0.1	0.1	0.4	0.1	0.4	0.3	0.4	0.2	0.1	0.0	0.1	0.3	0.1	0.4	0.2
Novelgene0856	Scaffold933	+	550110	553183	3074	33	55	27	27	13	10	13	30	17	23	14	25	33	24	36	28	10	0.3	0.4	0.2	0.2	0.1	0.1	0.1	0.2	0.1	0.2	0.1	0.2	0.2	0.2	0.3	0.2	0.1	0.3	0.3	0.4	0.2	0.2	0.2	0.1	0.1	0.1	0.2
Novelgene0857	Scaffold933	+	764839	765949	799	7	5	8	6	16	5	7	7	1	3	4	1	30	18	1	0	3	0.2	0.2	0.2	0.2	0.5	0.2	0.2	0.2	0.0	0.1	0.1	0.0	0.8	0.5	0.0	0.0	0.1	0.2	0.0	0.2	0.2	0.2	0.0	0.5	0.2	0.2	0.2
Novelgene0858	Scaffold933	+	858069	858555	487	0	1	0	4	2	0	2	0	7	0	1	4	0	0	4	4	9	0.0	0.1	0.0	0.2	0.1	0.0	0.1	0.0	0.3	0.0	0.0	0.2	0.0	0.0	0.2	0.2	0.5	0.0	0.2	0.1	0.0	0.2	0.2	0.1	0.0	0.1	0.0
Novelgene0859	Scaffold933	+	991638	993894	1691	24724	22603	23089	23895	20605	11617	7291	12522	17759	16163	17047	23149	27960	14236	20749	26420	20015	638.9	585.2	529.7	600.3	512.5	328.1	177.8	242.9	391.6	412.0	412.8	580.3	659.6	355.6	514.9	560.6	542.0	638.9	514.9	585.2	529.7	600.3	560.6	512.5	328.1	177.8	242.9
Novelgene0860	Scaffold933	+	1039913	1043405	3493	25	13	38	5	17	10	10	25	9	7	31	1	27	20	12	43	2	0.2	0.1	0.2	0.0	0.1	0.1	0.1	0.1	0.1	0.0	0.2	0.0	0.2	0.1	0.1	0.2	0.0	0.2	0.1	0.1	0.2	0.0	0.2	0.1	0.1	0.1	0.1
Novelgene0861	Scaffold933	+	1045721	1050926	5206	65	8	40	38	33	29	24	62	39	17	23	11	36	14	18	80	29	0.3	0.0	0.2	0.2	0.1	0.1	0.1	0.2	0.2	0.1	0.1	0.1	0.2	0.1	0.1	0.3	0.1	0.3	0.1	0.0	0.2	0.2	0.3	0.1	0.1	0.1	0.2
Novelgene0862	Scaffold932	+	95268	98477	1969	643	905	381	917	579	377	576	754	641	692	433	707	538	480	609	923	877	8.0	11.2	4.2	11.1	6.9	5.1	6.7	7.0	6.8	8.5	5.0	8.5	6.1	5.8	7.3	9.4	11.4	8.0	7.3	11.2	4.2	11.1	9.4	6.9	5.1	6.7	7.0
Novelgene0863	Scaffold932	+	439246	440828	1340	124	108	114	192	137	161	173	345	187	154	73	25	97	88	44	229	0	2.3	2.0	1.8	3.4	2.4	3.2	3.0	4.7	2.9	2.8	1.2	0.4	1.6	1.6	0.8	3.4	0.0	2.3	0.8	2.0	1.8	3.4	3.4	2.4	3.2	3.0	4.7
Novelgene0864	Scaffold932	+	631998	636305	4061	66	15	26	5	7	0	12	13	9	14	9	5	1	4	4	30	2	0.5	0.1	0.2	0.0	0.1	0.0	0.1	0.1	0.1	0.1	0.1	0.0	0.0	0.0	0.0	0.2	0.0	0.5	0.0	0.1	0.2	0.0	0.2	0.1	0.0	0.1	0.1
Novelgene0865	Scaffold932	+	750163	757767	2227	621	390	552	493	503	514	454	567	400	481	421	546	461	589	578	631	622	9.9	6.2	7.8	7.6	7.7	8.9	6.8	6.8	5.4	7.5	6.3	8.4	6.7	9.0	8.8	8.2	10.4	9.9	8.8	6.2	7.8	7.6	8.2	7.7	8.9	6.8	6.8
Novelgene0866	Scaffold932	+	830249	831399	1151	466	621	338	395	397	509	1287	643	506	255	216	131	383	80	120	292	21	9.9	13.2	6.4	8.1	8.1	11.8	25.8	10.2	9.2	5.3	4.3	2.7	7.4	1.6	2.4	5.1	0.5	9.9	2.4	13.2	6.4	8.1	5.1	8.1	11.8	25.8	10.2
Novelgene0867	Scaffold932	+	948467	950293	1827	0	0	0	0	0	0	0	0	0	0	0	0	0	0	0	0	0	0.0	0.0	0.0	0.0	0.0	0.0	0.0	0.0	0.0	0.0	0.0	0.0	0.0	0.0	0.0	0.0	0.0	0.0	0.0	0.0	0.0	0.0	0.0	0.0	0.0	0.0	0.0
Novelgene0868	Scaffold932	+	974346	977386	3038	0	2	0	0	0	0	0	0	0	4	0	0	0	2	0	0	0	0.0	0.0	0.0	0.0	0.0	0.0	0.0	0.0	0.0	0.0	0.0	0.0	0.0	0.0	0.0	0.0	0.0	0.0	0.0	0.0	0.0	0.0	0.0	0.0	0.0	0.0	0.0
Novelgene0869	Scaffold932	+	1068012	1070832	2821	33	8	11	23	4	8	24	26	10	13	2	4	27	5	11	12	3	0.3	0.1	0.1	0.2	0.0	0.1	0.2	0.2	0.1	0.1	0.0	0.0	0.2	0.0	0.1	0.1	0.0	0.3	0.1	0.1	0.1	0.2	0.1	0.0	0.1	0.2	0.2
Novelgene0870	Scaffold932	+	1076173	1079296	2468	0	0	0	0	0	0	0	0	0	0	0	0	0	0	0	0	0	0.0	0.0	0.0	0.0	0.0	0.0	0.0	0.0	0.0	0.0	0.0	0.0	0.0	0.0	0.0	0.0	0.0	0.0	0.0	0.0	0.0	0.0	0.0	0.0	0.0	0.0	0.0
Novelgene0871	Scaffold932	+	1083504	1085428	1743	0	0	0	0	0	0	0	0	0	0	0	0	0	0	0	0	0	0.0	0.0	0.0	0.0	0.0	0.0	0.0	0.0	0.0	0.0	0.0	0.0	0.0	0.0	0.0	0.0	0.0	0.0	0.0	0.0	0.0	0.0	0.0	0.0	0.0	0.0	0.0
Novelgene0872	Scaffold932	+	1137684	1141220	3537	164	239	104	155	175	146	239	423	244	277	332	147	214	196	194	143	268	1.1	1.7	0.6	1.0	1.2	1.1	1.6	2.2	1.4	1.9	2.1	1.0	1.3	1.3	1.3	0.8	1.9	1.1	1.3	1.7	0.6	1.0	0.8	1.2	1.1	1.6	2.2
Novelgene0873	Scaffold932	+	1156861	1162429	2955	118	163	87	208	160	149	142	140	102	160	92	123	81	55	97	138	117	1.0	1.3	0.6	1.7	1.3	1.3	1.1	0.9	0.7	1.3	0.7	1.0	0.6	0.4	0.8	0.9	1.0	1.0	0.8	1.3	0.6	1.7	0.9	1.3	1.3	1.1	0.9
Novelgene0874	Scaffold932	+	1163446	1165681	1682	31	40	9	56	17	31	40	44	11	18	11	25	27	12	25	44	1	0.5	0.6	0.1	0.8	0.2	0.5	0.5	0.5	0.1	0.3	0.1	0.4	0.4	0.2	0.3	0.5	0.0	0.5	0.3	0.6	0.1	0.8	0.5	0.2	0.5	0.5	0.5
Novelgene0875	Scaffold932	+	1173148	1183561	6118	202	330	175	489	534	463	510	845	952	707	500	766	519	121	190	408	335	1.4	2.2	1.1	3.2	3.5	3.4	3.3	4.3	5.5	4.7	3.2	5.1	3.2	0.8	1.2	2.3	2.4	1.4	1.2	2.2	1.1	3.2	2.3	3.5	3.4	3.3	4.3
Novelgene0876	Scaffold932	+	1184688	1187068	2378	16	14	7	13	10	30	14	29	13	34	8	8	18	0	7	22	5	0.2	0.2	0.1	0.2	0.1	0.4	0.2	0.3	0.1	0.4	0.1	0.1	0.2	0.0	0.1	0.2	0.1	0.2	0.1	0.2	0.1	0.2	0.2	0.1	0.4	0.2	0.3
Novelgene0877	Scaffold932	+	1556990	1560079	3090	340	461	256	367	320	387	476	535	508	546	581	370	232	242	312	365	178	2.7	3.7	1.8	2.8	2.4	3.3	3.6	3.2	3.4	4.3	4.3	2.8	1.7	1.8	2.4	2.4	1.5	2.7	2.4	3.7	1.8	2.8	2.4	2.4	3.3	3.6	3.2
Novelgene0878	Scaffold932	+	1670697	1674620	3924	10	17	16	9	15	7	19	9	19	29	18	15	45	19	12	17	20	0.1	0.2	0.1	0.1	0.1	0.1	0.2	0.1	0.2	0.3	0.2	0.1	0.4	0.2	0.1	0.1	0.2	0.1	0.1	0.2	0.1	0.1	0.1	0.1	0.1	0.2	0.1
Novelgene0879	Scaffold932	+	1808659	1811431	2773	488	754	342	754	606	656	717	1076	1000	916	574	817	493	371	652	735	818	4.3	6.7	2.7	6.5	5.1	6.3	6.0	7.1	7.5	8.0	4.7	7.0	4.0	3.2	5.5	5.3	7.5	4.3	5.5	6.7	2.7	6.5	5.3	5.1	6.3	6.0	7.1
Novelgene0880	Scaffold932	+	1828066	1832602	2474	605	752	421	831	919	628	600	343	144	100	64	134	25	0	197	925	2	6.6	8.2	4.1	8.8	9.7	7.5	6.2	2.8	1.3	1.1	0.7	1.4	0.2	0.0	2.1	8.3	0.0	6.6	2.1	8.2	4.1	8.8	8.3	9.7	7.5	6.2	2.8
Novelgene0881	Scaffold932	+	1866320	1869037	2717	16	39	32	32	19	14	65	107	79	83	47	84	60	79	118	45	30	0.2	0.4	0.3	0.3	0.2	0.2	0.7	0.9	0.7	0.9	0.5	0.9	0.6	0.8	1.2	0.4	0.3	0.2	1.2	0.4	0.3	0.3	0.4	0.2	0.2	0.7	0.9
Novelgene0882	Scaffold932	+	1913844	1916453	2338	0	0	0	0	0	0	0	0	0	0	0	0	0	0	0	0	0	0.0	0.0	0.0	0.0	0.0	0.0	0.0	0.0	0.0	0.0	0.0	0.0	0.0	0.0	0.0	0.0	0.0	0.0	0.0	0.0	0.0	0.0	0.0	0.0	0.0	0.0	0.0
Novelgene0883	Scaffold932	+	1978731	1981048	2318	0	0	0	1	10	12	0	0	1	0	0	0	6	0	0	0	0	0.0	0.0	0.0	0.0	0.1	0.1	0.0	0.0	0.0	0.0	0.0	0.0	0.1	0.0	0.0	0.0	0.0	0.0	0.0	0.0	0.0	0.0	0.0	0.1	0.1	0.0	0.0
Novelgene0884	Scaffold932	+	2030144	2033789	3646	0	1	0	0	0	0	0	0	0	0	0	1	0	0	0	0	3	0.0	0.0	0.0	0.0	0.0	0.0	0.0	0.0	0.0	0.0	0.0	0.0	0.0	0.0	0.0	0.0	0.0	0.0	0.0	0.0	0.0	0.0	0.0	0.0	0.0	0.0	0.0
Novelgene0885	Scaffold932	+	2170815	2171407	593	544	377	639	193	475	187	275	339	214	80	80	309	122	124	925	734	103	22.4	15.6	23.4	7.7	18.8	8.4	10.7	10.5	7.5	3.2	3.1	12.3	4.6	4.9	36.6	24.8	4.4	22.4	36.6	15.6	23.4	7.7	24.8	18.8	8.4	10.7	10.5
Novelgene0886	Scaffold932	+	2186478	2187054	577	31	31	54	20	31	12	23	45	39	28	35	41	68	24	36	53	4	1.3	1.3	2.0	0.8	1.3	0.6	0.9	1.4	1.4	1.2	1.4	1.7	2.6	1.0	1.5	1.8	0.2	1.3	1.5	1.3	2.0	0.8	1.8	1.3	0.6	0.9	1.4
Novelgene0887	Scaffold932	+	2198336	2199031	696	0	0	0	0	0	0	0	0	0	0	0	0	0	0	0	0	0	0.0	0.0	0.0	0.0	0.0	0.0	0.0	0.0	0.0	0.0	0.0	0.0	0.0	0.0	0.0	0.0	0.0	0.0	0.0	0.0	0.0	0.0	0.0	0.0	0.0	0.0	0.0
Novelgene0888	Scaffold934	+	129033	130565	1533	0	2	10	1	0	0	0	0	0	0	1	0	1	0	0	0	1	0.0	0.0	0.1	0.0	0.0	0.0	0.0	0.0	0.0	0.0	0.0	0.0	0.0	0.0	0.0	0.0	0.0	0.0	0.0	0.0	0.1	0.0	0.0	0.0	0.0	0.0	0.0
Novelgene0889	Scaffold934	+	139192	142785	3594	0	0	0	0	0	0	0	0	0	0	0	0	0	0	0	0	0	0.0	0.0	0.0	0.0	0.0	0.0	0.0	0.0	0.0	0.0	0.0	0.0	0.0	0.0	0.0	0.0	0.0	0.0	0.0	0.0	0.0	0.0	0.0	0.0	0.0	0.0	0.0
Novelgene0890	Scaffold936	+	195209	233140	872	0	0	0	0	0	0	0	0	0	0	0	0	0	0	0	0	0	0.0	0.0	0.0	0.0	0.0	0.0	0.0	0.0	0.0	0.0	0.0	0.0	0.0	0.0	0.0	0.0	0.0	0.0	0.0	0.0	0.0	0.0	0.0	0.0	0.0	0.0	0.0
Novelgene0891	Scaffold939	+	145406	147060	1584	5489	4687	4599	3519	3433	1172	6406	6749	8913	8678	9328	14570	18982	30634	12459	3923	24816	102.7	87.9	76.4	64.0	61.8	24.0	113.2	94.8	142.3	160.2	163.6	264.5	324.3	554.1	223.9	60.3	486.7	102.7	223.9	87.9	76.4	64.0	60.3	61.8	24.0	113.2	94.8
Novelgene0892	Scaffold939	+	186907	188131	1225	23	7	6	18	13	6	44	20	28	31	33	18	42	39	25	13	49	0.5	0.1	0.1	0.3	0.2	0.1	0.8	0.3	0.5	0.6	0.6	0.3	0.8	0.8	0.5	0.2	1.0	0.5	0.5	0.1	0.1	0.3	0.2	0.2	0.1	0.8	0.3
Novelgene0893	Scaffold939	+	189461	190759	1299	13	23	18	34	18	15	47	61	59	52	52	40	51	8	25	29	45	0.2	0.4	0.3	0.6	0.3	0.3	0.8	0.9	0.9	1.0	0.9	0.7	0.9	0.1	0.5	0.4	0.9	0.2	0.5	0.4	0.3	0.6	0.4	0.3	0.3	0.8	0.9
Novelgene0894	Scaffold939	+	221619	224153	2535	18	17	6	25	13	23	32	30	28	12	36	6	26	5	10	11	5	0.2	0.2	0.1	0.2	0.1	0.2	0.3	0.2	0.2	0.1	0.3	0.1	0.2	0.0	0.1	0.1	0.1	0.2	0.1	0.2	0.1	0.2	0.1	0.1	0.2	0.3	0.2
Novelgene0895	Scaffold939	+	225157	229138	3982	21	30	15	19	47	39	28	41	30	28	21	12	45	22	20	30	16	0.2	0.3	0.1	0.2	0.4	0.4	0.2	0.3	0.2	0.2	0.2	0.1	0.4	0.2	0.2	0.2	0.1	0.2	0.2	0.3	0.1	0.2	0.2	0.4	0.4	0.2	0.3
Novelgene0896	Scaffold939	+	236671	239064	2394	0	0	0	0	0	0	0	0	0	0	0	0	0	0	0	0	0	0.0	0.0	0.0	0.0	0.0	0.0	0.0	0.0	0.0	0.0	0.0	0.0	0.0	0.0	0.0	0.0	0.0	0.0	0.0	0.0	0.0	0.0	0.0	0.0	0.0	0.0	0.0
Novelgene0897	Scaffold939	+	301839	306434	2683	0	49	43	36	71	46	171	272	200	120	172	97	40	35	24	47	3	0.0	0.6	0.4	0.4	0.8	0.6	1.8	2.3	1.9	1.4	1.8	1.1	0.4	0.4	0.3	0.4	0.0	0.0	0.3	0.6	0.4	0.4	0.4	0.8	0.6	1.8	2.3
Novelgene0898	Scaffold939	+	460902	466143	2862	20	28	22	27	19	93	71	88	87	45	66	24	121	31	34	45	26	0.2	0.3	0.2	0.3	0.2	1.0	0.7	0.7	0.7	0.4	0.6	0.2	1.1	0.3	0.3	0.4	0.3	0.2	0.3	0.3	0.2	0.3	0.4	0.2	1.0	0.7	0.7
Novelgene0899	Scaffold939	+	504155	505580	1426	14	34	19	23	54	16	23	18	29	33	40	60	11	43	42	37	6	0.2	0.6	0.3	0.4	0.9	0.3	0.4	0.2	0.4	0.6	0.6	1.0	0.2	0.7	0.7	0.5	0.1	0.2	0.7	0.6	0.3	0.4	0.5	0.9	0.3	0.4	0.2
Novelgene0900	Scaffold939	+	628619	628964	346	0	0	0	0	0	0	0	0	0	0	0	0	0	0	0	0	0	0.0	0.0	0.0	0.0	0.0	0.0	0.0	0.0	0.0	0.0	0.0	0.0	0.0	0.0	0.0	0.0	0.0	0.0	0.0	0.0	0.0	0.0	0.0	0.0	0.0	0.0	0.0
Novelgene0901	Scaffold939	+	761875	765192	3318	131	328	87	267	156	24	672	901	934	867	889	873	637	458	446	294	37	1.3	3.3	0.8	2.6	1.5	0.3	6.4	6.9	8.1	8.7	8.4	8.6	5.9	4.5	4.3	2.4	0.4	1.3	4.3	3.3	0.8	2.6	2.4	1.5	0.3	6.4	6.9
Novelgene0902	Scaffold939	+	881514	884121	2608	103	168	83	132	97	18	266	246	355	287	275	289	169	199	293	112	239	1.0	1.6	0.7	1.2	0.9	0.2	2.4	1.7	2.8	2.7	2.4	2.6	1.4	1.8	2.6	0.9	2.3	1.0	2.6	1.6	0.7	1.2	0.9	0.9	0.2	2.4	1.7
Novelgene0903	Scaffold939	+	950667	952897	2231	0	0	0	0	0	0	0	0	0	0	0	0	0	0	0	0	0	0.0	0.0	0.0	0.0	0.0	0.0	0.0	0.0	0.0	0.0	0.0	0.0	0.0	0.0	0.0	0.0	0.0	0.0	0.0	0.0	0.0	0.0	0.0	0.0	0.0	0.0	0.0
Novelgene0904	Scaffold939	+	1078200	1080186	1987	0	1	0	0	0	0	0	0	0	0	0	0	0	0	0	0	1	0.0	0.0	0.0	0.0	0.0	0.0	0.0	0.0	0.0	0.0	0.0	0.0	0.0	0.0	0.0	0.0	0.0	0.0	0.0	0.0	0.0	0.0	0.0	0.0	0.0	0.0	0.0
Novelgene0905	Scaffold939	+	1094096	1096496	2401	0	0	0	0	0	0	0	0	0	0	0	0	4	0	0	0	0	0.0	0.0	0.0	0.0	0.0	0.0	0.0	0.0	0.0	0.0	0.0	0.0	0.0	0.0	0.0	0.0	0.0	0.0	0.0	0.0	0.0	0.0	0.0	0.0	0.0	0.0	0.0
Novelgene0906	Scaffold939	+	1165977	1168275	2299	0	0	0	42	11	10	1	1	4	0	0	0	0	0	0	11	0	0.0	0.0	0.0	0.4	0.1	0.1	0.0	0.0	0.0	0.0	0.0	0.0	0.0	0.0	0.0	0.1	0.0	0.0	0.0	0.0	0.0	0.4	0.1	0.1	0.1	0.0	0.0
Novelgene0907	Scaffold939	+	1218625	1227189	4412	1079	1223	875	1251	1056	975	1317	1482	1304	1184	1276	1085	739	705	1428	1085	785	7.4	8.4	5.4	8.4	7.0	7.3	8.6	7.7	7.7	8.0	8.2	7.2	4.6	4.7	9.4	6.1	5.7	7.4	9.4	8.4	5.4	8.4	6.1	7.0	7.3	8.6	7.7
Novelgene0908	Scaffold939	+	1282340	1285611	3272	298	246	147	245	257	222	162	157	199	213	140	789	356	365	351	402	1458	2.2	1.8	1.0	1.8	1.8	1.8	1.1	0.9	1.3	1.6	1.0	5.7	2.4	2.6	2.5	2.5	11.4	2.2	2.5	1.8	1.0	1.8	2.5	1.8	1.8	1.1	0.9
Novelgene0909	Scaffold939	+	1301701	1303888	2188	2	8	0	4	6	15	7	29	46	19	0	5	38	40	6	5	24	0.0	0.1	0.0	0.0	0.1	0.2	0.1	0.2	0.4	0.2	0.0	0.1	0.4	0.4	0.1	0.0	0.3	0.0	0.1	0.1	0.0	0.0	0.0	0.1	0.2	0.1	0.2
Novelgene0910	Scaffold939	+	1341247	1343525	2279	58	42	55	64	69	137	112	81	118	103	91	24	143	51	46	50	73	0.6	0.5	0.5	0.7	0.7	1.6	1.1	0.7	1.1	1.1	0.9	0.2	1.4	0.5	0.5	0.4	0.8	0.6	0.5	0.5	0.5	0.7	0.4	0.7	1.6	1.1	0.7
Novelgene0911	Scaffold939	+	1345930	1363511	2622	0	4	0	5	2	3	9	11	24	20	0	2	28	2	8	1	0	0.0	0.0	0.0	0.1	0.0	0.0	0.1	0.1	0.2	0.2	0.0	0.0	0.3	0.0	0.1	0.0	0.0	0.0	0.1	0.0	0.0	0.1	0.0	0.0	0.0	0.1	0.1
Novelgene0912	Scaffold939	+	1415734	1417884	2149	140	301	146	240	182	264	279	365	241	214	235	106	204	143	141	199	190	2.6	5.6	2.4	4.3	3.3	5.4	4.9	5.1	3.8	3.9	4.1	1.9	3.5	2.6	2.5	3.0	3.7	2.6	2.5	5.6	2.4	4.3	3.0	3.3	5.4	4.9	5.1
Novelgene0913	Scaffold939	+	1430365	1434171	3803	12	6	15	4	11	6	0	6	1	4	0	5	2	2	3	12	27	0.1	0.1	0.1	0.0	0.1	0.1	0.0	0.0	0.0	0.0	0.0	0.0	0.0	0.0	0.0	0.1	0.3	0.1	0.0	0.1	0.1	0.0	0.1	0.1	0.1	0.0	0.0
Novelgene0914	Scaffold939	+	1579528	1584720	4817	11	30	28	42	15	17	12	41	31	54	48	30	37	18	17	16	11	0.1	0.2	0.2	0.2	0.1	0.1	0.1	0.2	0.2	0.3	0.3	0.2	0.2	0.1	0.1	0.1	0.1	0.1	0.1	0.2	0.2	0.2	0.1	0.1	0.1	0.1	0.2
Novelgene0915	Scaffold939	+	1616326	1618987	2662	7	14	2	14	8	14	35	38	46	24	35	13	6	3	3	9	6	0.1	0.1	0.0	0.1	0.1	0.1	0.3	0.3	0.4	0.2	0.3	0.1	0.1	0.0	0.0	0.1	0.1	0.1	0.0	0.1	0.0	0.1	0.1	0.1	0.1	0.3	0.3
Novelgene0916	Scaffold938	+	250697	252522	1826	63	72	93	93	57	46	81	117	45	117	127	53	136	41	80	86	13	0.8	1.0	1.1	1.2	0.7	0.7	1.0	1.2	0.5	1.5	1.6	0.7	1.7	0.5	1.0	0.9	0.2	0.8	1.0	1.0	1.1	1.2	0.9	0.7	0.7	1.0	1.2
Novelgene0917	Scaffold938	+	262354	264153	1800	8	8	6	36	15	27	42	69	63	59	82	16	27	6	11	11	15	0.1	0.1	0.1	0.5	0.2	0.4	0.5	0.7	0.7	0.8	1.0	0.2	0.3	0.1	0.1	0.1	0.2	0.1	0.1	0.1	0.1	0.5	0.1	0.2	0.4	0.5	0.7
Novelgene0918	Scaffold938	+	588531	593383	2367	408	658	448	1018	662	712	796	847	624	772	427	700	519	532	770	776	503	6.6	10.7	6.4	16.0	10.3	12.6	12.2	10.3	8.6	12.3	6.5	11.0	7.7	8.3	12.0	10.3	8.5	6.6	12.0	10.7	6.4	16.0	10.3	10.3	12.6	12.2	10.3
Novelgene0919	Scaffold938	+	594006	595002	997	466	369	372	626	466	409	443	517	491	426	282	1091	456	1696	918	599	944	11.4	9.1	8.1	14.9	11.0	11.0	10.2	9.5	10.3	10.3	6.5	25.9	10.2	40.2	21.6	12.0	24.2	11.4	21.6	9.1	8.1	14.9	12.0	11.0	11.0	10.2	9.5
Novelgene0920	Scaffold938	+	734667	737432	2766	71	165	46	139	114	141	121	197	211	104	144	94	235	0	41	70	1	0.6	1.5	0.4	1.2	1.0	1.4	1.0	1.3	1.6	0.9	1.2	0.8	1.9	0.0	0.3	0.5	0.0	0.6	0.3	1.5	0.4	1.2	0.5	1.0	1.4	1.0	1.3
Novelgene0921	Scaffold154	+	219576	221769	1605	20	10	8	18	9	10	16	20	5	7	2	19	8	7	14	22	23	0.3	0.2	0.1	0.3	0.1	0.2	0.2	0.2	0.1	0.1	0.0	0.3	0.1	0.1	0.2	0.3	0.4	0.3	0.2	0.2	0.1	0.3	0.3	0.1	0.2	0.2	0.2
Novelgene0922	Scaffold154	+	259249	260706	1458	21	27	47	38	27	19	28	53	56	36	24	80	54	36	31	36	2	0.4	0.5	0.7	0.6	0.4	0.3	0.4	0.7	0.8	0.6	0.4	1.3	0.8	0.6	0.5	0.5	0.0	0.4	0.5	0.5	0.7	0.6	0.5	0.4	0.3	0.4	0.7
Novelgene0923	Scaffold154	+	467893	470071	1908	5	8	10	15	5	11	18	13	27	10	32	1	12	0	10	12	4	0.1	0.1	0.1	0.2	0.1	0.2	0.3	0.2	0.4	0.2	0.5	0.0	0.2	0.0	0.2	0.2	0.1	0.1	0.2	0.1	0.1	0.2	0.2	0.1	0.2	0.3	0.2
Novelgene0924	Scaffold154	+	474826	477694	2869	357	425	348	577	648	508	642	825	622	479	1076	365	539	460	445	475	355	3.0	3.6	2.6	4.8	5.3	4.7	5.2	5.3	4.5	4.0	8.6	3.0	4.2	3.8	3.6	3.3	3.2	3.0	3.6	3.6	2.6	4.8	3.3	5.3	4.7	5.2	5.3
Novelgene0925	Scaffold154	+	487652	523141	4148	217	297	308	347	329	285	431	419	409	338	537	221	310	187	242	384	167	1.9	2.6	2.4	3.0	2.8	2.8	3.6	2.8	3.1	3.0	4.5	1.9	2.5	1.6	2.1	2.8	1.6	1.9	2.1	2.6	2.4	3.0	2.8	2.8	2.8	3.6	2.8
Novelgene0926	Scaffold154	+	847455	854020	6335	1130	1131	895	1731	881	1107	974	1781	1484	1115	825	1364	1173	1095	1323	1152	1334	4.4	4.4	3.1	6.5	3.3	4.7	3.5	5.2	4.9	4.2	3.0	5.1	4.1	4.1	4.9	3.6	5.4	4.4	4.9	4.4	3.1	6.5	3.6	3.3	4.7	3.5	5.2
Novelgene0927	Scaffold154	+	1025124	1027625	2502	16	81	17	63	60	5	71	124	42	43	38	27	65	19	67	85	33	0.2	0.8	0.1	0.6	0.6	0.1	0.7	0.9	0.3	0.4	0.3	0.3	0.6	0.2	0.6	0.7	0.3	0.2	0.6	0.8	0.1	0.6	0.7	0.6	0.1	0.7	0.9
Novelgene0928	Scaffold154	+	1191025	1195142	4118	0	0	0	0	0	0	0	0	0	0	0	0	0	0	0	0	0	0.0	0.0	0.0	0.0	0.0	0.0	0.0	0.0	0.0	0.0	0.0	0.0	0.0	0.0	0.0	0.0	0.0	0.0	0.0	0.0	0.0	0.0	0.0	0.0	0.0	0.0	0.0
Novelgene0929	Scaffold154	+	1237958	1239575	1472	0	0	0	0	7	0	2	6	1	3	0	0	4	0	0	2	0	0.0	0.0	0.0	0.0	0.1	0.0	0.0	0.1	0.0	0.0	0.0	0.0	0.1	0.0	0.0	0.0	0.0	0.0	0.0	0.0	0.0	0.0	0.0	0.1	0.0	0.0	0.1
Novelgene0930	Scaffold154	+	1993572	2004528	3694	138	139	111	101	80	117	174	108	153	112	97	88	153	101	135	205	41	1.6	1.6	1.1	1.1	0.9	1.5	1.9	0.9	1.5	1.3	1.0	1.0	1.6	1.1	1.5	1.9	0.5	1.6	1.5	1.6	1.1	1.1	1.9	0.9	1.5	1.9	0.9
Novelgene0931	Scaffold154	+	2281471	2283928	2458	0	10	5	8	9	0	1	9	2	10	8	3	4	0	1	3	9	0.0	0.1	0.0	0.1	0.1	0.0	0.0	0.1	0.0	0.1	0.1	0.0	0.0	0.0	0.0	0.0	0.1	0.0	0.0	0.1	0.0	0.1	0.0	0.1	0.0	0.0	0.1
Novelgene0932	Scaffold154	+	2325685	2328087	2403	25	35	85	23	21	1	51	66	101	29	75	62	89	76	59	50	25	0.3	0.4	0.8	0.2	0.2	0.0	0.5	0.5	0.9	0.3	0.7	0.6	0.8	0.7	0.6	0.4	0.3	0.3	0.6	0.4	0.8	0.2	0.4	0.2	0.0	0.5	0.5
Novelgene0933	Scaffold154	+	2329001	2330532	1532	0	0	0	0	0	0	0	0	0	0	4	3	2	0	0	0	0	0.0	0.0	0.0	0.0	0.0	0.0	0.0	0.0	0.0	0.0	0.1	0.0	0.0	0.0	0.0	0.0	0.0	0.0	0.0	0.0	0.0	0.0	0.0	0.0	0.0	0.0	0.0
Novelgene0934	Scaffold154	+	2574634	2576407	1774	0	0	0	0	0	0	0	0	0	0	0	0	0	0	0	0	0	0.0	0.0	0.0	0.0	0.0	0.0	0.0	0.0	0.0	0.0	0.0	0.0	0.0	0.0	0.0	0.0	0.0	0.0	0.0	0.0	0.0	0.0	0.0	0.0	0.0	0.0	0.0
Novelgene0935	Scaffold154	+	3112793	3115178	2296	3	4	0	1	0	0	6	0	0	0	0	11	0	1	6	4	5	0.0	0.0	0.0	0.0	0.0	0.0	0.1	0.0	0.0	0.0	0.0	0.1	0.0	0.0	0.1	0.0	0.1	0.0	0.1	0.0	0.0	0.0	0.0	0.0	0.0	0.1	0.0
Novelgene0936	Scaffold154	+	3307278	3312781	5432	9	19	12	34	37	22	42	27	53	33	60	21	57	40	26	32	25	0.1	0.1	0.1	0.2	0.2	0.1	0.2	0.1	0.3	0.2	0.3	0.1	0.3	0.2	0.2	0.2	0.2	0.1	0.2	0.1	0.1	0.2	0.2	0.2	0.1	0.2	0.1
Novelgene0937	Scaffold154	+	3327184	3330248	2174	0	0	0	0	0	0	0	0	0	0	0	0	0	0	0	0	0	0.0	0.0	0.0	0.0	0.0	0.0	0.0	0.0	0.0	0.0	0.0	0.0	0.0	0.0	0.0	0.0	0.0	0.0	0.0	0.0	0.0	0.0	0.0	0.0	0.0	0.0	0.0
Novelgene0938	Scaffold2527	+	168112	169527	1416	78	46	120	32	89	44	73	64	30	45	48	38	30	25	52	130	13	1.3	0.8	1.8	0.5	1.5	0.8	1.2	0.8	0.4	0.8	0.8	0.6	0.5	0.4	0.9	1.8	0.2	1.3	0.9	0.8	1.8	0.5	1.8	1.5	0.8	1.2	0.8
Novelgene0939	Scaffold2527	+	406156	422698	4082	113	125	45	91	149	116	122	118	97	134	116	128	109	58	123	117	43	0.8	0.9	0.3	0.6	1.0	0.9	0.8	0.6	0.6	0.9	0.8	0.9	0.7	0.4	0.8	0.7	0.3	0.8	0.8	0.9	0.3	0.6	0.7	1.0	0.9	0.8	0.6
Novelgene0940	Scaffold2527	+	610727	611783	970	1	6	1	2	0	0	2	0	0	1	1	2	0	2	18	0	4	0.0	0.2	0.0	0.1	0.0	0.0	0.1	0.0	0.0	0.0	0.0	0.1	0.0	0.1	0.6	0.0	0.2	0.0	0.6	0.2	0.0	0.1	0.0	0.0	0.0	0.1	0.0
Novelgene0941	Scaffold2527	+	738511	739470	960	9	1	4	7	0	0	5	7	10	0	0	3	4	1	2	16	1	0.2	0.0	0.1	0.2	0.0	0.0	0.1	0.1	0.2	0.0	0.0	0.1	0.1	0.0	0.0	0.3	0.0	0.2	0.0	0.0	0.1	0.2	0.3	0.0	0.0	0.1	0.1
Novelgene0942	Scaffold2527	+	859671	863856	3856	37	37	19	45	25	12	38	13	31	8	14	7	26	15	15	14	26	0.3	0.3	0.2	0.4	0.2	0.1	0.3	0.1	0.2	0.1	0.1	0.1	0.2	0.1	0.1	0.1	0.2	0.3	0.1	0.3	0.2	0.4	0.1	0.2	0.1	0.3	0.1
Novelgene0943	Scaffold2830	+	226506	228484	1979	30	36	21	74	90	34	56	95	80	40	81	47	114	34	42	60	15	0.4	0.4	0.2	0.9	1.1	0.5	0.7	0.9	0.8	0.5	0.9	0.6	1.3	0.4	0.5	0.6	0.2	0.4	0.5	0.4	0.2	0.9	0.6	1.1	0.5	0.7	0.9
Novelgene0944	Scaffold1279	+	442312	447173	4723	325	599	140	576	480	562	323	583	367	486	372	239	418	200	290	391	130	2.0	3.7	0.8	3.4	2.8	3.8	1.9	2.7	1.9	2.9	2.1	1.4	2.3	1.2	1.7	2.0	0.8	2.0	1.7	3.7	0.8	3.4	2.0	2.8	3.8	1.9	2.7
Novelgene0945	Scaffold1279	+	451009	452247	1239	5	14	6	15	19	13	6	13	15	7	11	7	8	9	6	15	3	0.1	0.3	0.1	0.3	0.4	0.3	0.1	0.2	0.3	0.1	0.2	0.1	0.1	0.2	0.1	0.2	0.1	0.1	0.1	0.3	0.1	0.3	0.2	0.4	0.3	0.1	0.2
Novelgene0946	Scaffold1279	+	713766	715610	1772	635	700	176	178	254	253	119	229	96	49	24	119	16	106	56	174	17	8.8	9.7	2.2	2.4	3.4	3.8	1.5	2.4	1.1	0.7	0.3	1.6	0.2	1.4	0.7	2.0	0.2	8.8	0.7	9.7	2.2	2.4	2.0	3.4	3.8	1.5	2.4
Novelgene0947	Scaffold3838	+	314877	317786	2910	109	253	44	140	125	27	439	443	473	317	363	231	282	105	215	114	31	0.9	2.1	0.3	1.1	1.0	0.2	3.5	2.8	3.4	2.6	2.9	1.9	2.2	0.9	1.7	0.8	0.3	0.9	1.7	2.1	0.3	1.1	0.8	1.0	0.2	3.5	2.8
Novelgene0948	Scaffold3838	+	325746	347523	1704	21	29	0	16	3	3	39	58	36	61	60	98	37	33	42	5	4	0.3	0.4	0.0	0.2	0.0	0.0	0.5	0.6	0.4	0.9	0.8	1.4	0.5	0.5	0.6	0.1	0.1	0.3	0.6	0.4	0.0	0.2	0.1	0.0	0.0	0.5	0.6
Novelgene0949	Scaffold3838	+	647659	649719	2061	0	0	0	0	0	0	0	0	0	0	0	0	0	0	0	0	0	0.0	0.0	0.0	0.0	0.0	0.0	0.0	0.0	0.0	0.0	0.0	0.0	0.0	0.0	0.0	0.0	0.0	0.0	0.0	0.0	0.0	0.0	0.0	0.0	0.0	0.0	0.0
Novelgene0950	Scaffold3838	+	781355	796731	1087	106	143	106	135	173	119	277	155	203	171	169	194	168	177	203	81	111	3.0	4.1	2.7	3.8	4.8	3.7	7.5	3.3	5.0	4.8	4.5	5.4	4.4	4.9	5.6	1.9	3.3	3.0	5.6	4.1	2.7	3.8	1.9	4.8	3.7	7.5	3.3
Novelgene0951	Scaffold3838	+	1151535	1153625	2091	9	7	0	1	1	9	2	35	2	1	4	7	12	15	0	13	1	0.1	0.1	0.0	0.0	0.0	0.1	0.0	0.3	0.0	0.0	0.0	0.1	0.1	0.2	0.0	0.1	0.0	0.1	0.0	0.1	0.0	0.0	0.1	0.0	0.1	0.0	0.3
Novelgene0952	Scaffold2836	+	69109	70139	1031	0	0	0	0	0	0	0	0	0	0	0	0	0	0	0	2	0	0.0	0.0	0.0	0.0	0.0	0.0	0.0	0.0	0.0	0.0	0.0	0.0	0.0	0.0	0.0	0.0	0.0	0.0	0.0	0.0	0.0	0.0	0.0	0.0	0.0	0.0	0.0
Novelgene0953	Scaffold1272	+	75637	102057	3269	34	74	30	111	62	61	108	138	114	120	33	68	100	52	103	86	82	0.3	0.8	0.3	1.1	0.6	0.7	1.0	1.1	1.0	1.2	0.3	0.7	0.9	0.5	1.0	0.7	0.9	0.3	1.0	0.8	0.3	1.1	0.7	0.6	0.7	1.0	1.1
Novelgene0954	Scaffold2838	+	149427	150508	1082	13	4	16	2	0	4	10	11	5	3	0	12	16	7	4	6	26	0.3	0.1	0.3	0.0	0.0	0.1	0.2	0.2	0.1	0.1	0.0	0.3	0.3	0.2	0.1	0.1	0.6	0.3	0.1	0.1	0.3	0.0	0.1	0.0	0.1	0.2	0.2
Novelgene0955	Scaffold2838	+	176909	179153	2141	0	0	0	0	0	0	0	0	0	0	0	0	0	0	0	0	0	0.0	0.0	0.0	0.0	0.0	0.0	0.0	0.0	0.0	0.0	0.0	0.0	0.0	0.0	0.0	0.0	0.0	0.0	0.0	0.0	0.0	0.0	0.0	0.0	0.0	0.0	0.0
Novelgene0956	Scaffold2838	+	221892	226553	2830	2854	1584	1473	695	1406	253	217	117	141	109	95	1335	142	347	897	2829	76	29.8	16.6	13.6	7.0	14.1	2.9	2.1	0.9	1.3	1.1	0.9	13.5	1.4	3.5	9.0	24.2	0.8	29.8	9.0	16.6	13.6	7.0	24.2	14.1	2.9	2.1	0.9
Novelgene0957	Scaffold2838	+	275476	278717	3242	58	273	52	289	193	295	378	453	482	355	332	105	199	41	87	100	50	0.4	2.1	0.3	2.1	1.4	2.4	2.7	2.6	3.1	2.6	2.3	0.8	1.4	0.3	0.6	0.6	0.4	0.4	0.6	2.1	0.3	2.1	0.6	1.4	2.4	2.7	2.6
Novelgene0958	Scaffold2838	+	371710	375006	3188	0	1	0	0	0	0	5	1	0	1	0	0	2	0	0	0	0	0.0	0.0	0.0	0.0	0.0	0.0	0.0	0.0	0.0	0.0	0.0	0.0	0.0	0.0	0.0	0.0	0.0	0.0	0.0	0.0	0.0	0.0	0.0	0.0	0.0	0.0	0.0
Novelgene0959	Scaffold2838	+	421562	425261	3252	0	2	0	0	0	2	0	1	0	10	0	0	1	0	0	0	0	0.0	0.0	0.0	0.0	0.0	0.0	0.0	0.0	0.0	0.1	0.0	0.0	0.0	0.0	0.0	0.0	0.0	0.0	0.0	0.0	0.0	0.0	0.0	0.0	0.0	0.0	0.0
Novelgene0960	Scaffold2838	+	536190	537694	1505	0	0	0	0	0	0	0	0	0	0	0	0	0	0	0	0	0	0.0	0.0	0.0	0.0	0.0	0.0	0.0	0.0	0.0	0.0	0.0	0.0	0.0	0.0	0.0	0.0	0.0	0.0	0.0	0.0	0.0	0.0	0.0	0.0	0.0	0.0	0.0
Novelgene0961	Scaffold2838	+	956089	957840	1752	18	16	17	25	3	15	6	21	13	24	18	13	25	10	20	11	5	0.3	0.2	0.2	0.3	0.0	0.2	0.1	0.2	0.2	0.3	0.2	0.2	0.3	0.1	0.3	0.1	0.1	0.3	0.3	0.2	0.2	0.3	0.1	0.0	0.2	0.1	0.2
Novelgene0962	Scaffold2838	+	969801	1007819	1427	6	7	10	9	16	10	4	13	19	12	6	1	9	11	13	10	4	0.1	0.1	0.2	0.2	0.3	0.2	0.1	0.2	0.3	0.2	0.1	0.0	0.1	0.2	0.2	0.1	0.1	0.1	0.2	0.1	0.2	0.2	0.1	0.3	0.2	0.1	0.2
Novelgene0963	Scaffold2838	+	1343699	1356191	2079	0	0	0	0	0	0	0	0	0	0	0	0	0	0	0	0	0	0.0	0.0	0.0	0.0	0.0	0.0	0.0	0.0	0.0	0.0	0.0	0.0	0.0	0.0	0.0	0.0	0.0	0.0	0.0	0.0	0.0	0.0	0.0	0.0	0.0	0.0	0.0
Novelgene0964	Scaffold2838	+	1553669	1555911	2243	0	4	0	0	0	1	0	5	0	0	0	5	0	0	0	0	4	0.0	0.0	0.0	0.0	0.0	0.0	0.0	0.0	0.0	0.0	0.0	0.1	0.0	0.0	0.0	0.0	0.0	0.0	0.0	0.0	0.0	0.0	0.0	0.0	0.0	0.0	0.0
Novelgene0965	Scaffold2838	+	1674236	1675348	1113	0	0	1	3	1	0	0	2	10	1	1	6	0	0	1	0	1	0.0	0.0	0.0	0.1	0.0	0.0	0.0	0.0	0.2	0.0	0.0	0.1	0.0	0.0	0.0	0.0	0.0	0.0	0.0	0.0	0.0	0.1	0.0	0.0	0.0	0.0	0.0
Novelgene0966	Scaffold1271	+	214635	218187	3553	2	21	10	18	23	40	51	25	72	47	49	11	31	5	6	18	1	0.0	0.1	0.1	0.1	0.2	0.3	0.3	0.1	0.4	0.3	0.3	0.1	0.2	0.0	0.0	0.1	0.0	0.0	0.0	0.1	0.1	0.1	0.1	0.2	0.3	0.3	0.1
Novelgene0967	Scaffold1271	+	224996	226115	1120	0	0	0	0	0	3	0	0	0	0	0	0	0	0	0	0	0	0.0	0.0	0.0	0.0	0.0	0.1	0.0	0.0	0.0	0.0	0.0	0.0	0.0	0.0	0.0	0.0	0.0	0.0	0.0	0.0	0.0	0.0	0.0	0.0	0.1	0.0	0.0
Novelgene0968	Scaffold1271	+	421809	425242	3434	57	177	70	280	252	350	316	355	249	280	390	71	348	81	74	94	63	0.4	1.3	0.4	1.9	1.7	2.7	2.1	1.9	1.5	2.0	2.6	0.5	2.3	0.6	0.5	0.5	0.5	0.4	0.5	1.3	0.4	1.9	0.5	1.7	2.7	2.1	1.9
Novelgene0969	Scaffold1271	+	429394	435434	4579	49	16	41	19	30	5	14	32	1	11	1	19	45	9	24	35	11	0.4	0.1	0.3	0.2	0.3	0.0	0.1	0.2	0.0	0.1	0.0	0.2	0.4	0.1	0.2	0.3	0.1	0.4	0.2	0.1	0.3	0.2	0.3	0.3	0.0	0.1	0.2
Novelgene0970	Scaffold1271	+	435648	437911	2264	7	1	5	0	0	0	0	1	11	2	0	0	1	1	8	0	1	0.1	0.0	0.0	0.0	0.0	0.0	0.0	0.0	0.1	0.0	0.0	0.0	0.0	0.0	0.1	0.0	0.0	0.1	0.1	0.0	0.0	0.0	0.0	0.0	0.0	0.0	0.0
Novelgene0971	Scaffold1271	+	440543	442549	2007	6	10	1	2	5	6	27	13	16	14	6	1	44	0	2	4	9	0.1	0.1	0.0	0.0	0.1	0.1	0.3	0.1	0.2	0.2	0.1	0.0	0.5	0.0	0.0	0.0	0.1	0.1	0.0	0.1	0.0	0.0	0.0	0.1	0.1	0.3	0.1
Novelgene0972	Scaffold1271	+	468429	469203	775	0	0	0	0	0	0	1	0	0	0	1	0	0	0	3	0	0	0.0	0.0	0.0	0.0	0.0	0.0	0.0	0.0	0.0	0.0	0.0	0.0	0.0	0.0	0.1	0.0	0.0	0.0	0.1	0.0	0.0	0.0	0.0	0.0	0.0	0.0	0.0
Novelgene0973	Scaffold1271	+	514580	517569	2990	2	34	13	88	71	24	0	1	0	0	0	0	0	0	3	35	0	0.0	0.3	0.1	0.7	0.6	0.2	0.0	0.0	0.0	0.0	0.0	0.0	0.0	0.0	0.0	0.2	0.0	0.0	0.0	0.3	0.1	0.7	0.2	0.6	0.2	0.0	0.0
Novelgene0974	Scaffold1271	+	615454	616322	869	1769	302	1957	168	350	101	73	117	112	0	13	208	21	95	200	1369	33	49.7	8.5	48.8	4.6	9.5	3.1	1.9	2.5	2.7	0.0	0.3	5.7	0.5	2.6	5.4	31.6	1.0	49.7	5.4	8.5	48.8	4.6	31.6	9.5	3.1	1.9	2.5
Novelgene0975	Scaffold1271	+	805384	806904	1521	0	0	0	0	3	0	0	0	0	0	0	0	1	0	0	0	0	0.0	0.0	0.0	0.0	0.0	0.0	0.0	0.0	0.0	0.0	0.0	0.0	0.0	0.0	0.0	0.0	0.0	0.0	0.0	0.0	0.0	0.0	0.0	0.0	0.0	0.0	0.0
Novelgene0976	Scaffold1271	+	812327	824332	3104	0	2	0	1	0	6	1	8	12	2	11	1	8	0	1	4	4	0.0	0.0	0.0	0.0	0.0	0.1	0.0	0.0	0.1	0.0	0.1	0.0	0.1	0.0	0.0	0.0	0.0	0.0	0.0	0.0	0.0	0.0	0.0	0.0	0.1	0.0	0.0
Novelgene0977	Scaffold1271	+	982567	1000060	6647	10	12	10	31	17	38	31	33	32	21	51	18	58	56	4	27	75	0.0	0.0	0.0	0.1	0.1	0.2	0.1	0.1	0.1	0.1	0.2	0.1	0.2	0.2	0.0	0.1	0.3	0.0	0.0	0.0	0.0	0.1	0.1	0.1	0.2	0.1	0.1
Novelgene0978	Scaffold1271	+	1117519	1118827	1309	45	69	40	99	97	143	100	138	131	107	63	56	81	18	106	99	31	0.8	1.3	0.7	1.8	1.7	2.9	1.8	1.9	2.1	2.0	1.1	1.0	1.4	0.3	1.9	1.5	0.6	0.8	1.9	1.3	0.7	1.8	1.5	1.7	2.9	1.8	1.9
Novelgene0979	Scaffold1271	+	1128776	1130211	1436	55	34	19	21	31	50	23	23	34	43	40	59	64	48	80	25	293	0.9	0.6	0.3	0.3	0.5	0.9	0.4	0.3	0.5	0.7	0.6	1.0	1.0	0.8	1.3	0.3	5.2	0.9	1.3	0.6	0.3	0.3	0.3	0.5	0.9	0.4	0.3
Novelgene0980	Scaffold1271	+	1150524	1151433	910	0	0	0	1	0	1	0	0	0	0	0	0	0	0	0	0	0	0.0	0.0	0.0	0.0	0.0	0.0	0.0	0.0	0.0	0.0	0.0	0.0	0.0	0.0	0.0	0.0	0.0	0.0	0.0	0.0	0.0	0.0	0.0	0.0	0.0	0.0	0.0
Novelgene0981	Scaffold1271	+	1494140	1498616	3800	53	36	22	21	20	70	50	63	80	63	46	47	214	82	9	48	12	0.4	0.3	0.2	0.2	0.1	0.6	0.4	0.4	0.5	0.5	0.3	0.4	1.5	0.6	0.1	0.3	0.1	0.4	0.1	0.3	0.2	0.2	0.3	0.1	0.6	0.4	0.4
Novelgene0982	Scaffold1271	+	1768895	1778870	3456	8	11	26	24	14	10	24	22	1	9	9	20	0	6	2	27	0	0.1	0.1	0.2	0.2	0.1	0.1	0.2	0.1	0.0	0.1	0.1	0.1	0.0	0.0	0.0	0.2	0.0	0.1	0.0	0.1	0.2	0.2	0.2	0.1	0.1	0.2	0.1
Novelgene0983	Scaffold1271	+	2868572	2871248	2677	1	8	10	7	12	21	26	45	35	19	7	19	28	3	16	7	10	0.0	0.1	0.1	0.1	0.1	0.2	0.2	0.3	0.3	0.2	0.1	0.2	0.2	0.0	0.1	0.1	0.1	0.0	0.1	0.1	0.1	0.1	0.1	0.1	0.2	0.2	0.3
Novelgene0984	Scaffold1271	+	2887600	2889934	2335	0	0	0	0	0	0	0	0	0	0	0	0	0	0	0	0	0	0.0	0.0	0.0	0.0	0.0	0.0	0.0	0.0	0.0	0.0	0.0	0.0	0.0	0.0	0.0	0.0	0.0	0.0	0.0	0.0	0.0	0.0	0.0	0.0	0.0	0.0	0.0
Novelgene0985	Scaffold1271	+	3228613	3230289	1606	0	1	0	0	0	0	0	0	0	0	0	0	0	0	0	1	1	0.0	0.0	0.0	0.0	0.0	0.0	0.0	0.0	0.0	0.0	0.0	0.0	0.0	0.0	0.0	0.0	0.0	0.0	0.0	0.0	0.0	0.0	0.0	0.0	0.0	0.0	0.0
Novelgene0986	Scaffold1277	+	54006	55995	1990	12	4	9	2	6	6	0	10	6	0	0	8	1	5	29	4	4	0.1	0.0	0.1	0.0	0.1	0.1	0.0	0.1	0.1	0.0	0.0	0.1	0.0	0.1	0.3	0.0	0.1	0.1	0.3	0.0	0.1	0.0	0.0	0.1	0.1	0.0	0.1
Novelgene0987	Scaffold1277	+	384102	392833	1242	103	86	48	62	51	18	216	348	340	485	637	552	401	291	308	9	106	2.5	2.1	1.0	1.5	1.2	0.5	4.9	6.3	7.0	11.5	14.4	12.9	8.8	6.8	7.1	0.2	2.7	2.5	7.1	2.1	1.0	1.5	0.2	1.2	0.5	4.9	6.3
Novelgene0988	Scaffold1277	+	401496	403759	2264	14	10	1	17	13	36	50	32	41	22	19	14	53	17	9	4	14	0.2	0.1	0.0	0.2	0.1	0.4	0.5	0.3	0.4	0.2	0.2	0.1	0.5	0.2	0.1	0.0	0.2	0.2	0.1	0.1	0.0	0.2	0.0	0.1	0.4	0.5	0.3
Novelgene0989	Scaffold1277	+	409825	412579	2755	63	89	42	99	49	75	61	118	58	70	66	30	91	44	50	90	34	0.6	0.8	0.3	0.9	0.4	0.7	0.5	0.8	0.4	0.6	0.5	0.3	0.7	0.4	0.4	0.7	0.3	0.6	0.4	0.8	0.3	0.9	0.7	0.4	0.7	0.5	0.8
Novelgene0990	Scaffold1277	+	631212	640379	1832	694	1352	574	981	629	134	1947	3270	4088	2948	3641	3564	2369	2404	2147	1597	285	13.5	26.4	9.9	18.6	11.8	2.9	35.8	47.8	68.0	56.7	66.5	67.4	42.1	45.3	40.2	25.6	5.8	13.5	40.2	26.4	9.9	18.6	25.6	11.8	2.9	35.8	47.8
Novelgene0991	Scaffold1274	+	24229	24507	279	0	0	0	0	0	0	0	0	0	0	0	0	0	0	0	0	0	0.0	0.0	0.0	0.0	0.0	0.0	0.0	0.0	0.0	0.0	0.0	0.0	0.0	0.0	0.0	0.0	0.0	0.0	0.0	0.0	0.0	0.0	0.0	0.0	0.0	0.0	0.0
Novelgene0992	Scaffold1274	+	560919	564012	3094	15	5	43	6	18	1	16	36	105	61	72	32	163	5	65	6	23	0.1	0.0	0.3	0.0	0.1	0.0	0.1	0.2	0.7	0.5	0.5	0.2	1.2	0.0	0.5	0.0	0.2	0.1	0.5	0.0	0.3	0.0	0.0	0.1	0.0	0.1	0.2
Novelgene0993	Scaffold1274	+	629034	632951	3918	0	2	0	0	2	0	0	10	2	0	4	0	0	0	0	1	0	0.0	0.0	0.0	0.0	0.0	0.0	0.0	0.0	0.0	0.0	0.0	0.0	0.0	0.0	0.0	0.0	0.0	0.0	0.0	0.0	0.0	0.0	0.0	0.0	0.0	0.0	0.0
Novelgene0994	Scaffold1274	+	704604	709670	4241	603	390	512	572	418	456	343	831	624	420	345	344	532	407	555	625	620	4.7	3.0	3.5	4.3	3.1	3.9	2.5	4.9	4.1	3.2	2.5	2.6	3.8	3.1	4.2	4.0	5.1	4.7	4.2	3.0	3.5	4.3	4.0	3.1	3.9	2.5	4.9
Novelgene0995	Scaffold1274	+	840934	850643	3539	2736	3622	4299	4509	4841	4905	3955	4090	4316	2912	3861	3455	4034	3951	3168	4400	2636	46.4	61.5	64.7	74.3	79.0	90.9	63.3	52.0	62.4	48.7	61.3	56.8	62.4	64.7	51.6	61.2	46.8	46.4	51.6	61.5	64.7	74.3	61.2	79.0	90.9	63.3	52.0
Novelgene0996	Scaffold1274	+	852811	856668	3687	44	147	26	230	178	213	80	249	119	108	190	52	450	122	51	123	118	0.4	1.5	0.2	2.2	1.7	2.3	0.8	1.9	1.0	1.1	1.8	0.5	4.1	1.2	0.5	1.0	1.2	0.4	0.5	1.5	0.2	2.2	1.0	1.7	2.3	0.8	1.9
Novelgene0997	Scaffold1274	+	872830	873261	432	313	265	240	190	192	83	248	472	479	426	476	736	769	728	537	314	354	17.7	15.0	12.0	10.4	10.4	5.1	13.2	20.0	23.1	23.8	25.2	40.4	39.7	39.8	29.2	14.6	21.0	17.7	29.2	15.0	12.0	10.4	14.6	10.4	5.1	13.2	20.0
Novelgene0998	Scaffold1274	+	892108	894185	334	14	7	6	5	6	0	1	2	3	0	0	0	0	5	0	27	0	1.0	0.5	0.4	0.4	0.4	0.0	0.1	0.1	0.2	0.0	0.0	0.0	0.0	0.4	0.0	1.6	0.0	1.0	0.0	0.5	0.4	0.4	1.6	0.4	0.0	0.1	0.1
Novelgene0999	Scaffold1274	+	897136	900194	1443	738	1067	514	866	842	699	1231	1476	1344	1534	1485	872	662	569	643	810	604	12.5	18.1	7.7	14.2	13.7	12.9	19.7	18.7	19.4	25.6	23.5	14.3	10.2	9.3	10.4	11.3	10.7	12.5	10.4	18.1	7.7	14.2	11.3	13.7	12.9	19.7	18.7
Novelgene1000	Scaffold1274	+	1073988	1076249	2255	158	288	703	141	387	153	575	258	221	249	308	500	118	103	252	578	110	2.6	4.8	10.4	2.3	6.2	2.8	9.0	3.2	3.1	4.1	4.8	8.1	1.8	1.7	4.0	7.9	1.9	2.6	4.0	4.8	10.4	2.3	7.9	6.2	2.8	9.0	3.2
Novelgene10000	Scaffold2112	+	1841234	1845502	1814	3991	4639	5585	4112	4824	5318	5700	6165	6028	4118	4505	3833	3399	3191	3788	5407	2281	96.7	112.6	120.1	96.9	112.5	140.8	130.4	112.1	124.6	98.4	102.3	90.1	75.2	74.7	88.1	107.6	57.9	96.7	88.1	112.6	120.1	96.9	107.6	112.5	140.8	130.4	112.1
Novelgene10001	Scaffold2112	+	3140493	3157965	4552	2880	4375	3920	4422	4729	4109	4847	6418	5482	4172	5165	2670	5153	2918	2766	4045	1813	21.5	32.7	26.0	32.1	33.9	33.5	34.1	35.9	34.9	30.7	36.1	19.3	35.1	21.0	19.8	24.8	14.2	21.5	19.8	32.7	26.0	32.1	24.8	33.9	33.5	34.1	35.9
Novelgene10002	Scaffold2112	+	3554256	3556557	2302	1	12	2	10	13	18	19	17	27	22	10	19	24	6	4	9	4	0.0	0.1	0.0	0.1	0.1	0.2	0.2	0.1	0.2	0.2	0.1	0.2	0.2	0.1	0.0	0.1	0.0	0.0	0.0	0.1	0.0	0.1	0.1	0.1	0.2	0.2	0.1
Novelgene10003	Scaffold2112	+	4028162	4031127	2966	208	254	197	276	248	251	238	392	331	256	243	126	351	96	212	328	333	1.7	2.1	1.4	2.2	2.0	2.3	1.8	2.4	2.3	2.1	1.9	1.0	2.6	0.8	1.7	2.2	2.9	1.7	1.7	2.1	1.4	2.2	2.2	2.0	2.3	1.8	2.4
Novelgene10004	Scaffold2112	+	4041952	4043004	1053	0	0	0	0	0	0	0	0	0	0	0	0	0	0	0	0	0	0.0	0.0	0.0	0.0	0.0	0.0	0.0	0.0	0.0	0.0	0.0	0.0	0.0	0.0	0.0	0.0	0.0	0.0	0.0	0.0	0.0	0.0	0.0	0.0	0.0	0.0	0.0
Novelgene10005	Scaffold2112	+	4176497	4179512	2702	0	0	0	0	0	0	0	0	0	0	0	0	0	0	0	0	0	0.0	0.0	0.0	0.0	0.0	0.0	0.0	0.0	0.0	0.0	0.0	0.0	0.0	0.0	0.0	0.0	0.0	0.0	0.0	0.0	0.0	0.0	0.0	0.0	0.0	0.0	0.0
Novelgene10006	Scaffold2695	+	135173	136019	750	920	846	1020	803	841	638	885	1220	962	781	818	1027	585	633	915	1130	541	30.0	27.6	29.5	25.4	26.4	22.7	27.2	29.8	26.7	25.1	25.0	32.4	17.4	19.9	28.6	30.2	18.5	30.0	28.6	27.6	29.5	25.4	30.2	26.4	22.7	27.2	29.8
Novelgene10007	Scaffold2695	+	252422	259490	2022	500	637	506	450	546	566	620	941	565	526	549	492	495	432	578	668	367	10.8	13.8	9.7	9.5	11.4	13.4	12.6	15.3	10.4	11.2	11.1	10.3	9.8	9.0	12.0	11.9	8.3	10.8	12.0	13.8	9.7	9.5	11.9	11.4	13.4	12.6	15.3
Novelgene10008	Scaffold2695	+	282297	285697	3401	167	203	197	213	149	187	163	163	179	125	137	198	113	88	171	228	114	1.4	1.7	1.5	1.7	1.2	1.7	1.3	1.0	1.3	1.0	1.1	1.6	0.9	0.7	1.4	1.6	1.0	1.4	1.4	1.7	1.5	1.7	1.6	1.2	1.7	1.3	1.0
Novelgene10009	Scaffold2695	+	556843	558818	1976	2	8	0	2	1	1	5	1	3	0	0	4	1	0	9	0	1	0.0	0.1	0.0	0.0	0.0	0.0	0.1	0.0	0.0	0.0	0.0	0.0	0.0	0.0	0.1	0.0	0.0	0.0	0.1	0.1	0.0	0.0	0.0	0.0	0.0	0.1	0.0
Novelgene1001	Scaffold1275	+	341930	343412	1483	30	34	43	47	67	41	57	54	43	37	48	45	56	31	41	52	52	0.5	0.6	0.6	0.8	1.1	0.7	0.9	0.7	0.6	0.6	0.7	0.7	0.8	0.5	0.6	0.7	0.9	0.5	0.6	0.6	0.6	0.8	0.7	1.1	0.7	0.9	0.7
Novelgene10010	Scaffold2695	+	597960	685909	3868	479	512	243	487	339	277	470	581	476	468	361	303	270	277	311	359	527	6.0	6.4	2.7	6.0	4.1	3.8	5.6	5.5	5.1	5.8	4.3	3.7	3.1	3.4	3.8	3.7	6.9	6.0	3.8	6.4	2.7	6.0	3.7	4.1	3.8	5.6	5.5
Novelgene10011	Scaffold2695	+	718287	721141	2855	0	0	0	0	0	0	0	0	0	0	0	0	0	0	0	0	0	0.0	0.0	0.0	0.0	0.0	0.0	0.0	0.0	0.0	0.0	0.0	0.0	0.0	0.0	0.0	0.0	0.0	0.0	0.0	0.0	0.0	0.0	0.0	0.0	0.0	0.0	0.0
Novelgene10012	Scaffold2695	+	732649	778204	1675	0	0	2	0	0	1	0	0	0	0	2	0	1	0	4	1	15	0.0	0.0	0.0	0.0	0.0	0.0	0.0	0.0	0.0	0.0	0.0	0.0	0.0	0.0	0.1	0.0	0.2	0.0	0.1	0.0	0.0	0.0	0.0	0.0	0.0	0.0	0.0
Novelgene10013	Scaffold2695	+	780520	785187	4323	5	19	10	15	28	19	10	8	14	18	6	2	20	3	9	19	33	0.0	0.1	0.1	0.1	0.2	0.1	0.1	0.0	0.1	0.1	0.0	0.0	0.1	0.0	0.1	0.1	0.2	0.0	0.1	0.1	0.1	0.1	0.1	0.2	0.1	0.1	0.0
Novelgene10014	Scaffold2694	+	214712	216331	1620	101	209	70	125	153	148	358	311	195	367	418	189	250	82	215	121	0	1.5	3.2	0.9	1.8	2.2	2.4	5.1	3.5	2.5	5.5	5.9	2.8	3.4	1.2	3.1	1.5	0.0	1.5	3.1	3.2	0.9	1.8	1.5	2.2	2.4	5.1	3.5
Novelgene10015	Scaffold2694	+	400081	401310	1230	19	12	3	41	8	12	26	28	22	16	30	31	6	16	36	21	0	0.4	0.2	0.1	0.8	0.2	0.3	0.5	0.4	0.4	0.3	0.6	0.6	0.1	0.3	0.7	0.3	0.0	0.4	0.7	0.2	0.1	0.8	0.3	0.2	0.3	0.5	0.4
Novelgene10016	Scaffold2694	+	407233	420257	281	2	0	0	1	0	2	1	0	0	2	10	2	0	2	5	1	4	0.2	0.0	0.0	0.1	0.0	0.2	0.1	0.0	0.0	0.2	0.8	0.2	0.0	0.2	0.4	0.1	0.4	0.2	0.4	0.0	0.0	0.1	0.1	0.0	0.2	0.1	0.0
Novelgene10017	Scaffold2694	+	844928	889107	3205	0	0	0	0	0	0	0	0	0	0	1	0	0	1	0	0	0	0.0	0.0	0.0	0.0	0.0	0.0	0.0	0.0	0.0	0.0	0.0	0.0	0.0	0.0	0.0	0.0	0.0	0.0	0.0	0.0	0.0	0.0	0.0	0.0	0.0	0.0	0.0
Novelgene10018	Scaffold2694	+	1034611	1038844	3393	0	0	0	1	3	0	1	1	1	0	0	0	1	0	4	0	0	0.0	0.0	0.0	0.0	0.0	0.0	0.0	0.0	0.0	0.0	0.0	0.0	0.0	0.0	0.0	0.0	0.0	0.0	0.0	0.0	0.0	0.0	0.0	0.0	0.0	0.0	0.0
Novelgene10019	Scaffold2694	+	1428655	1430212	507	0	0	5	0	0	0	0	0	0	0	0	0	0	5	16	0	0	0.0	0.0	0.2	0.0	0.0	0.0	0.0	0.0	0.0	0.0	0.0	0.0	0.0	0.2	0.7	0.0	0.0	0.0	0.7	0.0	0.2	0.0	0.0	0.0	0.0	0.0	0.0
Novelgene1002	Scaffold1275	+	513007	514434	1428	0	0	0	0	0	0	0	0	0	0	0	0	0	0	0	0	0	0.0	0.0	0.0	0.0	0.0	0.0	0.0	0.0	0.0	0.0	0.0	0.0	0.0	0.0	0.0	0.0	0.0	0.0	0.0	0.0	0.0	0.0	0.0	0.0	0.0	0.0	0.0
Novelgene10020	Scaffold2924	+	9931	22829	4644	783	872	649	600	546	237	1301	2236	1721	1544	1654	1421	1322	904	1104	898	453	7.8	8.7	5.8	5.8	5.3	2.6	12.3	16.8	14.7	15.2	15.5	13.8	12.1	8.7	10.6	7.4	4.7	7.8	10.6	8.7	5.8	5.8	7.4	5.3	2.6	12.3	16.8
Novelgene10021	Scaffold2924	+	1116341	1120607	4267	11	76	9	52	82	131	95	114	134	56	54	41	109	20	42	60	40	0.1	0.4	0.0	0.3	0.5	0.8	0.5	0.5	0.7	0.3	0.3	0.2	0.6	0.1	0.2	0.3	0.2	0.1	0.2	0.4	0.0	0.3	0.3	0.5	0.8	0.5	0.5
Novelgene10022	Scaffold2924	+	1627082	1633114	3191	2154	2308	2883	1728	2357	1903	1850	2494	2004	1316	1448	2607	2193	2261	2227	2602	3108	26.2	28.1	31.1	20.4	27.6	25.3	21.2	22.7	20.8	15.8	16.5	30.7	24.3	26.6	26.0	26.0	39.6	26.2	26.0	28.1	31.1	20.4	26.0	27.6	25.3	21.2	22.7
Novelgene10023	Scaffold2924	+	1638017	1638513	497	0	0	0	0	0	0	0	0	0	0	0	0	0	0	0	0	0	0.0	0.0	0.0	0.0	0.0	0.0	0.0	0.0	0.0	0.0	0.0	0.0	0.0	0.0	0.0	0.0	0.0	0.0	0.0	0.0	0.0	0.0	0.0	0.0	0.0	0.0	0.0
Novelgene10024	Scaffold2924	+	1838689	1841986	3155	2177	3316	1942	3621	3432	4060	6089	7105	6231	4926	4845	3444	1711	1937	4236	3221	467	28.6	43.6	22.6	46.2	43.3	58.2	75.4	69.9	69.7	63.7	59.5	43.8	20.5	24.6	53.4	34.7	6.4	28.6	53.4	43.6	22.6	46.2	34.7	43.3	58.2	75.4	69.9
Novelgene10025	Scaffold2924	+	1944031	1946491	2461	84	78	96	50	105	93	199	95	58	66	78	57	48	61	97	125	68	0.8	0.8	0.8	0.5	1.0	1.0	1.9	0.7	0.5	0.6	0.7	0.5	0.4	0.6	0.9	1.0	0.7	0.8	0.9	0.8	0.8	0.5	1.0	1.0	1.0	1.9	0.7
Novelgene10026	Scaffold2924	+	2183545	2187154	2901	0	0	0	0	0	0	0	0	0	0	0	0	0	0	0	0	0	0.0	0.0	0.0	0.0	0.0	0.0	0.0	0.0	0.0	0.0	0.0	0.0	0.0	0.0	0.0	0.0	0.0	0.0	0.0	0.0	0.0	0.0	0.0	0.0	0.0	0.0	0.0
Novelgene10027	Scaffold2924	+	2487795	2494051	4506	1178	2084	1120	1862	2035	3810	1456	2072	1696	1440	1268	703	1900	860	818	1011	544	10.2	18.1	8.6	15.7	17.0	36.1	11.9	13.5	12.5	12.3	10.3	5.9	15.0	7.2	6.8	7.2	4.9	10.2	6.8	18.1	8.6	15.7	7.2	17.0	36.1	11.9	13.5
Novelgene10028	Scaffold2924	+	2507486	2509433	1769	0	0	0	0	0	0	0	0	0	0	0	0	0	0	0	0	0	0.0	0.0	0.0	0.0	0.0	0.0	0.0	0.0	0.0	0.0	0.0	0.0	0.0	0.0	0.0	0.0	0.0	0.0	0.0	0.0	0.0	0.0	0.0	0.0	0.0	0.0	0.0
Novelgene10029	Scaffold25453	+	373197	378699	2275	381	388	727	340	424	300	366	388	264	229	226	162	328	124	420	471	35	4.1	4.2	6.9	3.5	4.4	3.5	3.7	3.1	2.4	2.4	2.3	1.7	3.2	1.3	4.3	4.2	0.4	4.1	4.3	4.2	6.9	3.5	4.2	4.4	3.5	3.7	3.1
Novelgene1003	Scaffold1275	+	535847	540684	4826	0	0	0	0	0	0	0	0	0	0	0	0	0	0	0	0	0	0.0	0.0	0.0	0.0	0.0	0.0	0.0	0.0	0.0	0.0	0.0	0.0	0.0	0.0	0.0	0.0	0.0	0.0	0.0	0.0	0.0	0.0	0.0	0.0	0.0	0.0	0.0
Novelgene10030	Scaffold1830	+	134300	139066	4767	14	29	3	40	30	27	64	61	27	36	11	10	20	5	10	20	6	0.1	0.2	0.0	0.3	0.2	0.2	0.5	0.3	0.2	0.3	0.1	0.1	0.1	0.0	0.1	0.1	0.0	0.1	0.1	0.2	0.0	0.3	0.1	0.2	0.2	0.5	0.3
Novelgene10031	Scaffold1830	+	218420	221487	3068	0	0	6	0	0	2	0	1	0	0	0	0	0	0	0	0	0	0.0	0.0	0.0	0.0	0.0	0.0	0.0	0.0	0.0	0.0	0.0	0.0	0.0	0.0	0.0	0.0	0.0	0.0	0.0	0.0	0.0	0.0	0.0	0.0	0.0	0.0	0.0
Novelgene10032	Scaffold1830	+	401163	403335	2173	1	3	0	0	2	0	0	7	0	0	0	0	0	0	0	0	0	0.0	0.0	0.0	0.0	0.0	0.0	0.0	0.1	0.0	0.0	0.0	0.0	0.0	0.0	0.0	0.0	0.0	0.0	0.0	0.0	0.0	0.0	0.0	0.0	0.0	0.0	0.1
Novelgene10033	Scaffold1830	+	609611	612663	3053	0	0	0	0	0	0	0	0	0	0	0	0	0	0	0	0	0	0.0	0.0	0.0	0.0	0.0	0.0	0.0	0.0	0.0	0.0	0.0	0.0	0.0	0.0	0.0	0.0	0.0	0.0	0.0	0.0	0.0	0.0	0.0	0.0	0.0	0.0	0.0
Novelgene10034	Scaffold1830	+	810995	811643	649	0	0	0	0	0	0	0	0	0	0	0	0	0	0	0	0	0	0.0	0.0	0.0	0.0	0.0	0.0	0.0	0.0	0.0	0.0	0.0	0.0	0.0	0.0	0.0	0.0	0.0	0.0	0.0	0.0	0.0	0.0	0.0	0.0	0.0	0.0	0.0
Novelgene10035	Scaffold1830	+	892300	894717	2264	3418	1255	2343	599	704	359	587	1161	641	235	311	888	717	639	1406	1921	286	55.9	20.6	34.0	9.5	11.1	6.4	9.1	14.2	8.9	3.8	4.8	14.1	10.7	10.1	22.1	25.8	4.9	55.9	22.1	20.6	34.0	9.5	25.8	11.1	6.4	9.1	14.2
Novelgene10036	Scaffold17485	+	135719	142080	237	0	0	0	0	0	0	0	0	0	0	0	0	0	0	0	0	0	0.0	0.0	0.0	0.0	0.0	0.0	0.0	0.0	0.0	0.0	0.0	0.0	0.0	0.0	0.0	0.0	0.0	0.0	0.0	0.0	0.0	0.0	0.0	0.0	0.0	0.0	0.0
Novelgene10037	Scaffold17485	+	152093	188844	2370	20	23	0	0	11	0	15	0	0	9	12	15	0	14	15	0	0	0.2	0.2	0.0	0.0	0.1	0.0	0.1	0.0	0.0	0.1	0.1	0.1	0.0	0.1	0.1	0.0	0.0	0.2	0.1	0.2	0.0	0.0	0.0	0.1	0.0	0.1	0.0
Novelgene10038	Scaffold2839	+	259327	259698	372	0	0	0	0	0	0	0	0	0	0	0	0	0	0	0	0	0	0.0	0.0	0.0	0.0	0.0	0.0	0.0	0.0	0.0	0.0	0.0	0.0	0.0	0.0	0.0	0.0	0.0	0.0	0.0	0.0	0.0	0.0	0.0	0.0	0.0	0.0	0.0
Novelgene10039	Scaffold2839	+	400350	403033	2305	0	0	0	1	0	0	0	0	0	0	0	0	0	0	3	0	1	0.0	0.0	0.0	0.0	0.0	0.0	0.0	0.0	0.0	0.0	0.0	0.0	0.0	0.0	0.0	0.0	0.0	0.0	0.0	0.0	0.0	0.0	0.0	0.0	0.0	0.0	0.0
Novelgene1004	Scaffold1275	+	876563	882149	1838	377	559	214	526	582	278	663	702	695	743	656	464	562	335	528	601	178	5.0	7.4	2.5	6.8	7.4	4.0	8.3	7.0	7.9	9.7	8.2	6.0	6.8	4.3	6.7	6.6	2.5	5.0	6.7	7.4	2.5	6.8	6.6	7.4	4.0	8.3	7.0
Novelgene10040	Scaffold2839	+	426900	428308	1409	1	0	1	3	1	0	0	2	0	1	0	0	1	0	0	0	0	0.0	0.0	0.0	0.1	0.0	0.0	0.0	0.0	0.0	0.0	0.0	0.0	0.0	0.0	0.0	0.0	0.0	0.0	0.0	0.0	0.0	0.1	0.0	0.0	0.0	0.0	0.0
Novelgene10041	Scaffold2839	+	437912	440454	2240	6	25	0	6	30	30	46	37	62	25	20	17	54	12	4	15	25	0.1	0.3	0.0	0.1	0.3	0.4	0.5	0.3	0.6	0.3	0.2	0.2	0.5	0.1	0.0	0.1	0.3	0.1	0.0	0.3	0.0	0.1	0.1	0.3	0.4	0.5	0.3
Novelgene10042	Scaffold24278	+	2978	3709	732	29	16	25	48	38	45	23	47	46	32	16	31	19	12	43	94	31	1.0	0.5	0.7	1.6	1.2	1.6	0.7	1.2	1.3	1.1	0.5	1.0	0.6	0.4	1.4	2.6	1.1	1.0	1.4	0.5	0.7	1.6	2.6	1.2	1.6	0.7	1.2
Novelgene10043	Scaffold1001	+	301602	304132	2531	7	9	8	1	8	1	4	2	8	14	0	0	13	2	4	4	5	0.1	0.1	0.1	0.0	0.1	0.0	0.0	0.0	0.1	0.1	0.0	0.0	0.1	0.0	0.0	0.0	0.1	0.1	0.0	0.1	0.1	0.0	0.0	0.1	0.0	0.0	0.0
Novelgene10044	Scaffold1001	+	393709	395381	1673	1	5	0	1	0	3	11	4	6	40	30	1	10	0	3	0	5	0.0	0.1	0.0	0.0	0.0	0.0	0.2	0.0	0.1	0.6	0.4	0.0	0.1	0.0	0.0	0.0	0.1	0.0	0.0	0.1	0.0	0.0	0.0	0.0	0.0	0.2	0.0
Novelgene10045	Scaffold1001	+	448966	451376	2411	2	3	2	7	4	2	4	7	6	4	5	5	9	8	1	4	5	0.0	0.0	0.0	0.1	0.0	0.0	0.0	0.1	0.1	0.0	0.0	0.0	0.1	0.1	0.0	0.0	0.1	0.0	0.0	0.0	0.0	0.1	0.0	0.0	0.0	0.0	0.1
Novelgene10046	Scaffold1001	+	452992	455327	2249	2	2	4	8	12	0	8	3	26	5	4	7	7	13	7	3	2	0.0	0.0	0.0	0.1	0.1	0.0	0.1	0.0	0.2	0.1	0.0	0.1	0.1	0.1	0.1	0.0	0.0	0.0	0.1	0.0	0.0	0.1	0.0	0.1	0.0	0.1	0.0
Novelgene10047	Scaffold1001	+	1004588	1007774	2956	548	247	756	456	568	1581	416	735	266	173	87	163	103	349	277	536	374	6.6	3.0	8.1	5.4	6.6	20.9	4.7	6.7	2.7	2.1	1.0	1.9	1.1	4.1	3.2	5.3	4.7	6.6	3.2	3.0	8.1	5.4	5.3	6.6	20.9	4.7	6.7
Novelgene10048	Scaffold1001	+	1013204	1014468	1265	7	0	0	2	15	18	1	6	0	5	0	0	0	0	0	8	0	0.1	0.0	0.0	0.0	0.3	0.4	0.0	0.1	0.0	0.1	0.0	0.0	0.0	0.0	0.0	0.1	0.0	0.1	0.0	0.0	0.0	0.0	0.1	0.3	0.4	0.0	0.1
Novelgene10049	Scaffold1001	+	1065212	1071214	2150	108	95	171	109	65	76	97	141	146	177	78	82	44	143	58	70	115	1.2	1.1	1.7	1.2	0.7	0.9	1.0	1.2	1.4	2.0	0.8	0.9	0.5	1.6	0.6	0.7	1.4	1.2	0.6	1.1	1.7	1.2	0.7	0.7	0.9	1.0	1.2
Novelgene1005	Scaffold1275	+	936046	938082	2037	0	0	0	0	0	0	0	0	0	0	0	0	0	0	0	0	0	0.0	0.0	0.0	0.0	0.0	0.0	0.0	0.0	0.0	0.0	0.0	0.0	0.0	0.0	0.0	0.0	0.0	0.0	0.0	0.0	0.0	0.0	0.0	0.0	0.0	0.0	0.0
Novelgene10050	Scaffold1001	+	1200719	1203063	2345	4	18	6	12	41	16	9	24	4	16	16	0	3	5	2	8	5	0.0	0.2	0.1	0.1	0.4	0.2	0.1	0.2	0.0	0.2	0.2	0.0	0.0	0.1	0.0	0.1	0.1	0.0	0.0	0.2	0.1	0.1	0.1	0.4	0.2	0.1	0.2
Novelgene10051	Scaffold1001	+	1408998	1413815	4719	14	64	39	54	25	7	8	37	16	24	30	12	61	25	42	44	23	0.1	0.3	0.2	0.3	0.1	0.0	0.0	0.1	0.1	0.1	0.1	0.1	0.3	0.1	0.2	0.2	0.1	0.1	0.2	0.3	0.2	0.3	0.2	0.1	0.0	0.0	0.1
Novelgene10052	Scaffold1001	+	1414194	1416038	1832	9	34	4	10	14	4	6	8	3	2	11	1	6	7	5	19	3	0.1	0.5	0.0	0.1	0.2	0.1	0.1	0.1	0.0	0.0	0.1	0.0	0.1	0.1	0.1	0.2	0.0	0.1	0.1	0.5	0.0	0.1	0.2	0.2	0.1	0.1	0.1
Novelgene10053	Scaffold1001	+	1428361	1430669	2309	85	39	118	38	72	34	50	67	51	15	40	48	49	41	71	180	20	0.9	0.4	1.1	0.4	0.7	0.4	0.5	0.5	0.5	0.2	0.4	0.5	0.5	0.4	0.7	1.6	0.2	0.9	0.7	0.4	1.1	0.4	1.6	0.7	0.4	0.5	0.5
Novelgene10054	Scaffold1001	+	1863315	1866996	3682	192	538	124	753	704	1053	275	299	340	178	197	356	314	142	218	543	36	2.4	6.6	1.3	9.0	8.3	14.1	3.2	2.7	3.6	2.2	2.3	4.2	3.5	1.7	2.6	5.5	0.5	2.4	2.6	6.6	1.3	9.0	5.5	8.3	14.1	3.2	2.7
Novelgene10055	Scaffold1001	+	2091901	2129266	5077	5264	7355	6324	7638	8713	10391	14969	19242	16176	13263	13739	9476	10524	6401	6115	7621	6542	41.5	58.1	44.3	58.5	66.1	89.5	111.4	113.8	108.8	103.1	101.5	72.5	75.7	48.8	46.3	49.3	54.0	41.5	46.3	58.1	44.3	58.5	49.3	66.1	89.5	111.4	113.8
Novelgene10056	Scaffold1001	+	2183531	2185557	2027	1	0	0	0	11	1	3	0	0	0	0	0	1	0	0	0	0	0.0	0.0	0.0	0.0	0.1	0.0	0.0	0.0	0.0	0.0	0.0	0.0	0.0	0.0	0.0	0.0	0.0	0.0	0.0	0.0	0.0	0.0	0.0	0.1	0.0	0.0	0.0
Novelgene10057	Scaffold1001	+	2236944	2240426	3483	3	6	0	1	0	0	2	2	0	4	5	1	0	0	4	0	5	0.0	0.0	0.0	0.0	0.0	0.0	0.0	0.0	0.0	0.0	0.0	0.0	0.0	0.0	0.0	0.0	0.0	0.0	0.0	0.0	0.0	0.0	0.0	0.0	0.0	0.0	0.0
Novelgene10058	Scaffold1007	+	21855	24036	1759	9	10	7	2	3	0	0	5	0	4	3	0	0	2	5	15	0	0.1	0.1	0.1	0.0	0.0	0.0	0.0	0.1	0.0	0.1	0.0	0.0	0.0	0.0	0.1	0.2	0.0	0.1	0.1	0.1	0.1	0.0	0.2	0.0	0.0	0.0	0.1
Novelgene10059	Scaffold1007	+	45411	48460	2007	0	0	0	0	0	0	0	0	0	0	0	0	0	0	0	0	0	0.0	0.0	0.0	0.0	0.0	0.0	0.0	0.0	0.0	0.0	0.0	0.0	0.0	0.0	0.0	0.0	0.0	0.0	0.0	0.0	0.0	0.0	0.0	0.0	0.0	0.0	0.0
Novelgene1006	Scaffold1275	+	1005793	1013942	4104	6	0	2	2	1	3	4	7	5	8	31	5	15	1	2	10	0	0.0	0.0	0.0	0.0	0.0	0.0	0.0	0.0	0.0	0.0	0.2	0.0	0.1	0.0	0.0	0.0	0.0	0.0	0.0	0.0	0.0	0.0	0.0	0.0	0.0	0.0	0.0
Novelgene10060	Scaffold1007	+	72362	75725	2704	27	16	17	74	45	32	26	48	14	25	21	23	38	7	3	30	7	0.3	0.2	0.2	0.9	0.5	0.4	0.3	0.4	0.1	0.3	0.2	0.3	0.4	0.1	0.0	0.3	0.1	0.3	0.0	0.2	0.2	0.9	0.3	0.5	0.4	0.3	0.4
Novelgene10061	Scaffold1007	+	547204	548894	1691	0	0	0	0	0	0	0	0	0	0	0	0	0	0	0	0	0	0.0	0.0	0.0	0.0	0.0	0.0	0.0	0.0	0.0	0.0	0.0	0.0	0.0	0.0	0.0	0.0	0.0	0.0	0.0	0.0	0.0	0.0	0.0	0.0	0.0	0.0	0.0
Novelgene10062	Scaffold1007	+	549408	552699	3292	0	0	0	0	0	0	0	0	0	0	0	0	0	0	0	0	0	0.0	0.0	0.0	0.0	0.0	0.0	0.0	0.0	0.0	0.0	0.0	0.0	0.0	0.0	0.0	0.0	0.0	0.0	0.0	0.0	0.0	0.0	0.0	0.0	0.0	0.0	0.0
Novelgene10063	Scaffold1007	+	1080200	1082135	1859	32	57	37	88	44	60	116	36	97	129	84	41	86	111	71	47	126	0.4	0.8	0.4	1.1	0.6	0.9	1.4	0.4	1.1	1.7	1.0	0.5	1.0	1.4	0.9	0.5	1.7	0.4	0.9	0.8	0.4	1.1	0.5	0.6	0.9	1.4	0.4
Novelgene10064	Scaffold1007	+	1538462	1540957	807	0	0	0	0	0	0	0	0	0	0	0	0	0	0	0	0	0	0.0	0.0	0.0	0.0	0.0	0.0	0.0	0.0	0.0	0.0	0.0	0.0	0.0	0.0	0.0	0.0	0.0	0.0	0.0	0.0	0.0	0.0	0.0	0.0	0.0	0.0	0.0
Novelgene10065	Scaffold1007	+	2262902	2267728	3358	0	0	0	0	0	0	0	0	0	0	0	0	0	0	0	0	0	0.0	0.0	0.0	0.0	0.0	0.0	0.0	0.0	0.0	0.0	0.0	0.0	0.0	0.0	0.0	0.0	0.0	0.0	0.0	0.0	0.0	0.0	0.0	0.0	0.0	0.0	0.0
Novelgene10066	Scaffold1007	+	2556115	2559917	3302	5	22	9	14	12	18	23	22	45	30	29	5	67	5	2	31	9	0.1	0.3	0.1	0.2	0.2	0.3	0.3	0.2	0.5	0.4	0.4	0.1	0.9	0.1	0.0	0.4	0.1	0.1	0.0	0.3	0.1	0.2	0.4	0.2	0.3	0.3	0.2
Novelgene10067	Scaffold1006	+	278837	293797	5056	4	0	9	11	1	6	3	11	9	4	0	5	14	7	11	6	0	0.0	0.0	0.0	0.1	0.0	0.0	0.0	0.0	0.0	0.0	0.0	0.0	0.1	0.0	0.1	0.0	0.0	0.0	0.1	0.0	0.0	0.1	0.0	0.0	0.0	0.0	0.0
Novelgene10068	Scaffold1006	+	294198	296519	2322	0	0	0	0	0	0	0	0	0	0	0	0	0	0	1	6	0	0.0	0.0	0.0	0.0	0.0	0.0	0.0	0.0	0.0	0.0	0.0	0.0	0.0	0.0	0.0	0.1	0.0	0.0	0.0	0.0	0.0	0.0	0.1	0.0	0.0	0.0	0.0
Novelgene10069	Scaffold1006	+	614491	616363	1873	230	260	177	356	233	204	295	249	231	386	233	203	275	192	230	331	242	3.0	3.4	2.0	4.5	2.9	2.9	3.6	2.4	2.6	5.0	2.8	2.6	3.3	2.4	2.9	3.5	3.3	3.0	2.9	3.4	2.0	4.5	3.5	2.9	2.9	3.6	2.4
Novelgene1007	Scaffold1275	+	1017681	1018809	1129	0	7	0	8	4	20	12	16	10	3	2	1	15	7	0	1	0	0.0	0.2	0.0	0.2	0.1	0.5	0.2	0.3	0.2	0.1	0.0	0.0	0.3	0.1	0.0	0.0	0.0	0.0	0.0	0.2	0.0	0.2	0.0	0.1	0.5	0.2	0.3
Novelgene10070	Scaffold1006	+	623841	626674	2834	20	25	2	13	6	10	3	23	49	10	14	11	20	5	13	4	10	0.2	0.2	0.0	0.1	0.0	0.1	0.0	0.1	0.4	0.1	0.1	0.1	0.2	0.0	0.1	0.0	0.1	0.2	0.1	0.2	0.0	0.1	0.0	0.0	0.1	0.0	0.1
Novelgene10071	Scaffold1006	+	632832	635612	2781	1	11	1	6	3	14	51	40	2	37	6	4	31	5	5	9	19	0.0	0.1	0.0	0.1	0.0	0.1	0.4	0.3	0.0	0.3	0.0	0.0	0.2	0.0	0.0	0.1	0.2	0.0	0.0	0.1	0.0	0.1	0.1	0.0	0.1	0.4	0.3
Novelgene10072	Scaffold1006	+	636915	640302	3388	0	0	0	0	0	0	0	0	0	0	0	0	0	0	0	0	0	0.0	0.0	0.0	0.0	0.0	0.0	0.0	0.0	0.0	0.0	0.0	0.0	0.0	0.0	0.0	0.0	0.0	0.0	0.0	0.0	0.0	0.0	0.0	0.0	0.0	0.0	0.0
Novelgene10073	Scaffold1006	+	671508	674542	3035	22	5	24	2	5	11	1	31	2	1	1	5	6	2	26	32	1	0.2	0.0	0.2	0.0	0.0	0.1	0.0	0.2	0.0	0.0	0.0	0.0	0.0	0.0	0.2	0.2	0.0	0.2	0.2	0.0	0.2	0.0	0.2	0.0	0.1	0.0	0.2
Novelgene10074	Scaffold1006	+	796284	799712	3184	0	0	0	0	0	2	0	0	0	0	0	0	0	0	0	0	0	0.0	0.0	0.0	0.0	0.0	0.0	0.0	0.0	0.0	0.0	0.0	0.0	0.0	0.0	0.0	0.0	0.0	0.0	0.0	0.0	0.0	0.0	0.0	0.0	0.0	0.0	0.0
Novelgene10075	Scaffold1009	+	191318	197872	6555	5	3	3	25	9	3	9	5	10	6	0	3	4	0	2	5	1	0.0	0.0	0.0	0.1	0.0	0.0	0.0	0.0	0.0	0.0	0.0	0.0	0.0	0.0	0.0	0.0	0.0	0.0	0.0	0.0	0.0	0.1	0.0	0.0	0.0	0.0	0.0
Novelgene10076	Scaffold1009	+	240122	243979	798	0	0	0	0	0	0	0	0	0	0	0	0	0	0	0	0	0	0.0	0.0	0.0	0.0	0.0	0.0	0.0	0.0	0.0	0.0	0.0	0.0	0.0	0.0	0.0	0.0	0.0	0.0	0.0	0.0	0.0	0.0	0.0	0.0	0.0	0.0	0.0
Novelgene10077	Scaffold1009	+	746229	752174	3751	55	89	74	206	238	119	211	133	182	236	157	60	186	39	38	155	81	0.4	0.7	0.5	1.5	1.7	1.0	1.5	0.7	1.2	1.7	1.1	0.4	1.3	0.3	0.3	0.9	0.6	0.4	0.3	0.7	0.5	1.5	0.9	1.7	1.0	1.5	0.7
Novelgene10078	Scaffold1009	+	821077	825324	2722	0	2	0	0	1	1	3	6	7	5	11	19	8	1	13	2	10	0.0	0.0	0.0	0.0	0.0	0.0	0.0	0.1	0.1	0.1	0.2	0.3	0.1	0.0	0.2	0.0	0.2	0.0	0.2	0.0	0.0	0.0	0.0	0.0	0.0	0.0	0.1
Novelgene10079	Scaffold1009	+	826554	828940	2230	0	0	0	0	1	10	10	0	0	0	0	4	0	0	8	3	11	0.0	0.0	0.0	0.0	0.0	0.1	0.1	0.0	0.0	0.0	0.0	0.0	0.0	0.0	0.1	0.0	0.1	0.0	0.1	0.0	0.0	0.0	0.0	0.0	0.1	0.1	0.0
Novelgene1008	Scaffold1275	+	1034893	1038381	3489	1	2	0	7	0	0	0	3	0	0	0	0	4	0	1	0	11	0.0	0.0	0.0	0.0	0.0	0.0	0.0	0.0	0.0	0.0	0.0	0.0	0.0	0.0	0.0	0.0	0.1	0.0	0.0	0.0	0.0	0.0	0.0	0.0	0.0	0.0	0.0
Novelgene10080	Scaffold1009	+	935653	938016	2364	0	0	0	0	0	0	0	0	0	0	0	0	0	0	0	0	0	0.0	0.0	0.0	0.0	0.0	0.0	0.0	0.0	0.0	0.0	0.0	0.0	0.0	0.0	0.0	0.0	0.0	0.0	0.0	0.0	0.0	0.0	0.0	0.0	0.0	0.0	0.0
Novelgene10081	Scaffold1009	+	1032366	1041890	1985	27	67	18	110	147	114	158	165	143	85	34	267	176	351	373	69	146	0.3	0.8	0.2	1.3	1.7	1.5	1.8	1.5	1.5	1.0	0.4	3.2	2.0	4.2	4.4	0.7	1.9	0.3	4.4	0.8	0.2	1.3	0.7	1.7	1.5	1.8	1.5
Novelgene10082	Scaffold1008	+	148898	154117	2962	20	15	19	16	12	13	14	45	19	20	10	13	13	5	35	25	55	0.2	0.1	0.1	0.1	0.1	0.1	0.1	0.3	0.1	0.2	0.1	0.1	0.1	0.0	0.3	0.2	0.5	0.2	0.3	0.1	0.1	0.1	0.2	0.1	0.1	0.1	0.3
Novelgene10083	Scaffold953	+	62071	65590	3520	0	0	0	0	0	0	0	0	0	0	0	0	0	0	0	0	0	0.0	0.0	0.0	0.0	0.0	0.0	0.0	0.0	0.0	0.0	0.0	0.0	0.0	0.0	0.0	0.0	0.0	0.0	0.0	0.0	0.0	0.0	0.0	0.0	0.0	0.0	0.0
Novelgene10084	Scaffold953	+	146994	156507	3342	791	768	672	973	754	746	399	757	413	381	163	403	660	401	408	1083	253	11.6	11.3	8.8	13.9	10.7	12.0	5.5	8.3	5.2	5.5	2.2	5.7	8.8	5.7	5.8	13.1	3.9	11.6	5.8	11.3	8.8	13.9	13.1	10.7	12.0	5.5	8.3
Novelgene10085	Scaffold953	+	450015	452441	2427	0	0	0	0	0	0	0	0	0	0	0	0	0	0	0	0	0	0.0	0.0	0.0	0.0	0.0	0.0	0.0	0.0	0.0	0.0	0.0	0.0	0.0	0.0	0.0	0.0	0.0	0.0	0.0	0.0	0.0	0.0	0.0	0.0	0.0	0.0	0.0
Novelgene10086	Scaffold950	+	205203	206998	1796	8	7	1	6	9	11	3	3	13	2	1	1	11	1	0	4	3	0.1	0.1	0.0	0.1	0.1	0.2	0.0	0.0	0.2	0.0	0.0	0.0	0.1	0.0	0.0	0.0	0.0	0.1	0.0	0.1	0.0	0.1	0.0	0.1	0.2	0.0	0.0
Novelgene10087	Scaffold950	+	207246	209944	2542	56	97	30	43	59	42	28	43	61	47	45	32	22	32	57	50	31	0.5	0.9	0.3	0.4	0.5	0.4	0.3	0.3	0.5	0.4	0.4	0.3	0.2	0.3	0.5	0.4	0.3	0.5	0.5	0.9	0.3	0.4	0.4	0.5	0.4	0.3	0.3
Novelgene10088	Scaffold950	+	572053	574926	481	0	5	1	10	0	6	0	1	1	8	4	0	13	2	0	1	0	0.0	0.3	0.0	0.5	0.0	0.3	0.0	0.0	0.0	0.4	0.2	0.0	0.6	0.1	0.0	0.0	0.0	0.0	0.0	0.3	0.0	0.5	0.0	0.0	0.3	0.0	0.0
Novelgene10089	Scaffold950	+	663758	665066	1309	45	180	25	307	248	322	319	548	493	335	255	67	453	116	45	227	8	0.8	3.4	0.4	5.6	4.5	6.6	5.6	7.7	7.8	6.2	4.5	1.2	7.7	2.1	0.8	3.5	0.2	0.8	0.8	3.4	0.4	5.6	3.5	4.5	6.6	5.6	7.7
Novelgene1009	Scaffold1275	+	1106130	1108281	2089	1	1	2	0	6	0	0	0	2	7	14	0	1	0	4	2	0	0.0	0.0	0.0	0.0	0.1	0.0	0.0	0.0	0.0	0.1	0.2	0.0	0.0	0.0	0.0	0.0	0.0	0.0	0.0	0.0	0.0	0.0	0.0	0.1	0.0	0.0	0.0
Novelgene10090	Scaffold950	+	695085	697336	2252	109	155	59	164	74	80	68	100	130	107	112	245	147	287	174	86	290	1.2	1.7	0.6	1.7	0.8	0.9	0.7	0.8	1.2	1.1	1.1	2.6	1.5	3.0	1.8	0.8	3.3	1.2	1.8	1.7	0.6	1.7	0.8	0.8	0.9	0.7	0.8
Novelgene10091	Scaffold950	+	697947	699475	1509	0	1	3	2	2	5	1	2	4	2	6	3	16	5	9	1	9	0.0	0.0	0.0	0.0	0.0	0.1	0.0	0.0	0.1	0.0	0.1	0.0	0.2	0.1	0.1	0.0	0.2	0.0	0.1	0.0	0.0	0.0	0.0	0.0	0.1	0.0	0.0
Novelgene10092	Scaffold950	+	1185144	1189441	2883	0	0	0	0	0	1	0	1	0	0	0	0	5	0	0	0	0	0.0	0.0	0.0	0.0	0.0	0.0	0.0	0.0	0.0	0.0	0.0	0.0	0.1	0.0	0.0	0.0	0.0	0.0	0.0	0.0	0.0	0.0	0.0	0.0	0.0	0.0	0.0
Novelgene10093	Scaffold950	+	1215303	1220273	3144	2278	3177	1935	3651	3070	3395	3835	4407	4247	4472	3369	3519	3229	2875	2936	3289	2275	31.5	44.0	23.8	49.1	40.9	51.3	50.1	45.7	50.1	61.0	43.7	47.2	40.8	38.4	39.0	37.3	33.0	31.5	39.0	44.0	23.8	49.1	37.3	40.9	51.3	50.1	45.7
Novelgene10094	Scaffold950	+	1674604	1676522	1745	0	0	0	0	0	0	0	0	0	0	0	0	0	0	0	0	0	0.0	0.0	0.0	0.0	0.0	0.0	0.0	0.0	0.0	0.0	0.0	0.0	0.0	0.0	0.0	0.0	0.0	0.0	0.0	0.0	0.0	0.0	0.0	0.0	0.0	0.0	0.0
Novelgene10095	Scaffold950	+	1761275	1807969	1956	0	0	2	0	0	0	0	0	0	0	1	0	0	0	1	0	0	0.0	0.0	0.0	0.0	0.0	0.0	0.0	0.0	0.0	0.0	0.0	0.0	0.0	0.0	0.0	0.0	0.0	0.0	0.0	0.0	0.0	0.0	0.0	0.0	0.0	0.0	0.0
Novelgene10096	Scaffold957	+	94264	96618	2355	7	7	2	21	2	6	6	2	7	2	0	9	0	0	1	6	2	0.1	0.1	0.0	0.2	0.0	0.1	0.1	0.0	0.1	0.0	0.0	0.1	0.0	0.0	0.0	0.1	0.0	0.1	0.0	0.1	0.0	0.2	0.1	0.0	0.1	0.1	0.0
Novelgene10097	Scaffold957	+	888851	891907	3057	83	69	4	1	12	0	1	0	0	1	5	6	4	19	11	4	67	0.7	0.6	0.0	0.0	0.1	0.0	0.0	0.0	0.0	0.0	0.0	0.0	0.0	0.1	0.1	0.0	0.6	0.7	0.1	0.6	0.0	0.0	0.0	0.1	0.0	0.0	0.0
Novelgene10098	Scaffold957	+	1244009	1250925	6583	0	0	1	0	0	0	0	0	0	0	4	1	0	0	0	4	0	0.0	0.0	0.0	0.0	0.0	0.0	0.0	0.0	0.0	0.0	0.0	0.0	0.0	0.0	0.0	0.0	0.0	0.0	0.0	0.0	0.0	0.0	0.0	0.0	0.0	0.0	0.0
Novelgene10099	Scaffold957	+	1298816	1300342	1527	9	8	9	12	6	9	9	9	17	10	9	7	12	3	10	11	5	0.1	0.1	0.1	0.2	0.1	0.2	0.1	0.1	0.2	0.2	0.1	0.1	0.2	0.0	0.2	0.1	0.1	0.1	0.2	0.1	0.1	0.2	0.1	0.1	0.2	0.1	0.1
Novelgene1010	Scaffold22208	+	4368	4937	417	0	0	0	0	0	0	0	0	0	0	0	0	0	0	0	0	0	0.0	0.0	0.0	0.0	0.0	0.0	0.0	0.0	0.0	0.0	0.0	0.0	0.0	0.0	0.0	0.0	0.0	0.0	0.0	0.0	0.0	0.0	0.0	0.0	0.0	0.0	0.0
Novelgene10100	Scaffold957	+	1408816	1411892	873	0	10	20	0	52	14	54	1	1	4	3	151	7	84	205	24	464	0.0	0.3	0.5	0.0	1.4	0.4	1.4	0.0	0.0	0.1	0.1	4.1	0.2	2.3	5.5	0.6	13.6	0.0	5.5	0.3	0.5	0.0	0.6	1.4	0.4	1.4	0.0
Novelgene10101	Scaffold957	+	1422842	1431043	1639	1872	1491	2411	1763	2101	1208	1472	1667	2089	2466	2304	2826	4073	6939	2289	2310	6179	34.8	27.7	39.8	31.8	37.6	24.5	25.8	23.2	33.1	45.2	40.1	50.9	69.1	124.6	40.8	35.2	120.3	34.8	40.8	27.7	39.8	31.8	35.2	37.6	24.5	25.8	23.2
Novelgene10102	Scaffold956	+	102413	104051	1639	1	11	0	5	4	27	8	14	8	23	7	0	22	4	2	4	1	0.0	0.2	0.0	0.1	0.1	0.4	0.1	0.2	0.1	0.3	0.1	0.0	0.3	0.1	0.0	0.0	0.0	0.0	0.0	0.2	0.0	0.1	0.0	0.1	0.4	0.1	0.2
Novelgene10103	Scaffold956	+	106618	108664	2047	9	2	3	1	0	0	6	1	2	0	1	0	0	0	0	4	1	0.1	0.0	0.0	0.0	0.0	0.0	0.1	0.0	0.0	0.0	0.0	0.0	0.0	0.0	0.0	0.0	0.0	0.1	0.0	0.0	0.0	0.0	0.0	0.0	0.0	0.1	0.0
Novelgene10104	Scaffold954	+	657386	659651	2266	9	5	8	2	9	9	19	14	4	1	0	4	11	0	0	33	0	0.1	0.1	0.1	0.0	0.1	0.1	0.2	0.1	0.0	0.0	0.0	0.0	0.1	0.0	0.0	0.3	0.0	0.1	0.0	0.1	0.1	0.0	0.3	0.1	0.1	0.2	0.1
Novelgene10105	Scaffold954	+	661980	664394	2415	9	1	1	0	0	0	0	0	0	1	0	1	0	0	0	17	0	0.1	0.0	0.0	0.0	0.0	0.0	0.0	0.0	0.0	0.0	0.0	0.0	0.0	0.0	0.0	0.1	0.0	0.1	0.0	0.0	0.0	0.0	0.1	0.0	0.0	0.0	0.0
Novelgene10106	Scaffold954	+	692408	694662	2255	90	5	359	1	3	4	28	23	5	6	13	6	7	0	97	127	63	1.0	0.1	3.5	0.0	0.0	0.0	0.3	0.2	0.0	0.1	0.1	0.1	0.1	0.0	1.0	1.1	0.7	1.0	1.0	0.1	3.5	0.0	1.1	0.0	0.0	0.3	0.2
Novelgene10107	Scaffold954	+	760645	763132	2488	1	21	0	7	12	29	33	45	33	14	40	0	54	0	0	0	1	0.0	0.2	0.0	0.1	0.1	0.3	0.3	0.3	0.3	0.1	0.4	0.0	0.5	0.0	0.0	0.0	0.0	0.0	0.0	0.2	0.0	0.1	0.0	0.1	0.3	0.3	0.3
Novelgene10108	Scaffold958	+	140335	142614	1231	72	112	165	118	165	180	84	114	52	71	118	113	68	102	119	162	140	1.4	2.2	2.9	2.3	3.2	3.9	1.6	1.7	0.9	1.4	2.2	2.2	1.2	2.0	2.3	2.6	2.9	1.4	2.3	2.2	2.9	2.3	2.6	3.2	3.9	1.6	1.7
Novelgene10109	Scaffold958	+	209727	209807	81	0	0	0	0	0	0	0	0	0	0	0	0	0	0	0	0	0	0.0	0.0	0.0	0.0	0.0	0.0	0.0	0.0	0.0	0.0	0.0	0.0	0.0	0.0	0.0	0.0	0.0	0.0	0.0	0.0	0.0	0.0	0.0	0.0	0.0	0.0	0.0
Novelgene1011	Scaffold13502	+	26148	52231	4005	133	111	94	148	129	77	110	190	150	102	126	148	152	154	119	139	105	1.1	0.9	0.7	1.2	1.0	0.7	0.8	1.1	1.0	0.8	1.0	1.2	1.1	1.2	0.9	0.9	0.9	1.1	0.9	0.9	0.7	1.2	0.9	1.0	0.7	0.8	1.1
Novelgene10110	Scaffold958	+	210897	214802	3834	47	26	110	10	11	34	8	19	32	3	20	0	20	12	16	140	2	0.4	0.2	0.7	0.1	0.1	0.3	0.1	0.1	0.2	0.0	0.1	0.0	0.1	0.1	0.1	0.9	0.0	0.4	0.1	0.2	0.7	0.1	0.9	0.1	0.3	0.1	0.1
Novelgene10111	Scaffold958	+	217781	220924	2998	0	0	0	0	0	0	0	0	0	0	0	0	0	0	0	0	0	0.0	0.0	0.0	0.0	0.0	0.0	0.0	0.0	0.0	0.0	0.0	0.0	0.0	0.0	0.0	0.0	0.0	0.0	0.0	0.0	0.0	0.0	0.0	0.0	0.0	0.0	0.0
Novelgene10112	Scaffold958	+	224212	227289	1980	0	0	0	0	0	0	0	0	0	0	0	0	0	0	0	0	0	0.0	0.0	0.0	0.0	0.0	0.0	0.0	0.0	0.0	0.0	0.0	0.0	0.0	0.0	0.0	0.0	0.0	0.0	0.0	0.0	0.0	0.0	0.0	0.0	0.0	0.0	0.0
Novelgene10113	Scaffold958	+	246400	252254	1937	1	0	1	0	0	0	0	0	0	0	0	0	0	0	0	0	0	0.0	0.0	0.0	0.0	0.0	0.0	0.0	0.0	0.0	0.0	0.0	0.0	0.0	0.0	0.0	0.0	0.0	0.0	0.0	0.0	0.0	0.0	0.0	0.0	0.0	0.0	0.0
Novelgene10114	Scaffold958	+	360429	362503	2075	0	0	0	0	0	0	0	0	0	0	0	0	0	0	1	0	0	0.0	0.0	0.0	0.0	0.0	0.0	0.0	0.0	0.0	0.0	0.0	0.0	0.0	0.0	0.0	0.0	0.0	0.0	0.0	0.0	0.0	0.0	0.0	0.0	0.0	0.0	0.0
Novelgene10115	Scaffold958	+	1895126	1897711	2586	6	45	21	83	40	60	35	31	38	8	8	12	50	23	4	49	7	0.1	0.4	0.2	0.8	0.4	0.6	0.3	0.2	0.3	0.1	0.1	0.1	0.4	0.2	0.0	0.4	0.1	0.1	0.0	0.4	0.2	0.8	0.4	0.4	0.6	0.3	0.2
Novelgene10116	Scaffold958	+	1997092	1999589	2315	45	70	14	73	71	98	60	117	87	143	61	32	81	27	41	57	27	0.6	0.9	0.2	0.9	0.9	1.4	0.7	1.2	1.0	1.9	0.8	0.4	1.0	0.3	0.5	0.6	0.4	0.6	0.5	0.9	0.2	0.9	0.6	0.9	1.4	0.7	1.2
Novelgene10117	Scaffold958	+	2096515	2098587	1358	0	2	0	0	0	0	0	0	0	0	0	0	0	0	0	2	0	0.0	0.0	0.0	0.0	0.0	0.0	0.0	0.0	0.0	0.0	0.0	0.0	0.0	0.0	0.0	0.0	0.0	0.0	0.0	0.0	0.0	0.0	0.0	0.0	0.0	0.0	0.0
Novelgene10118	Scaffold958	+	2111208	2111467	260	0	0	0	0	0	0	0	0	0	0	0	0	0	0	0	0	0	0.0	0.0	0.0	0.0	0.0	0.0	0.0	0.0	0.0	0.0	0.0	0.0	0.0	0.0	0.0	0.0	0.0	0.0	0.0	0.0	0.0	0.0	0.0	0.0	0.0	0.0	0.0
Novelgene10119	Scaffold2857	+	261984	263724	1468	0	0	0	0	0	0	0	0	0	0	0	0	1	0	0	0	0	0.0	0.0	0.0	0.0	0.0	0.0	0.0	0.0	0.0	0.0	0.0	0.0	0.0	0.0	0.0	0.0	0.0	0.0	0.0	0.0	0.0	0.0	0.0	0.0	0.0	0.0	0.0
Novelgene1012	Scaffold21405	+	2726	4041	1316	0	0	0	0	0	0	0	0	0	0	0	0	0	0	0	0	0	0.0	0.0	0.0	0.0	0.0	0.0	0.0	0.0	0.0	0.0	0.0	0.0	0.0	0.0	0.0	0.0	0.0	0.0	0.0	0.0	0.0	0.0	0.0	0.0	0.0	0.0	0.0
Novelgene10120	Scaffold2857	+	271213	271819	607	247	89	128	11	100	25	34	6	13	30	48	27	21	58	52	147	57	9.9	3.6	4.6	0.4	3.9	1.1	1.3	0.2	0.4	1.2	1.8	1.1	0.8	2.3	2.0	4.9	2.4	9.9	2.0	3.6	4.6	0.4	4.9	3.9	1.1	1.3	0.2
Novelgene10121	Scaffold2853	+	431391	433063	1673	330	213	59	166	134	51	113	72	147	280	148	174	359	651	498	219	1647	6.3	4.1	1.0	3.1	2.5	1.1	2.0	1.0	2.4	5.3	2.6	3.2	6.2	12.0	9.1	3.4	32.9	6.3	9.1	4.1	1.0	3.1	3.4	2.5	1.1	2.0	1.0
Novelgene10122	Scaffold2853	+	547416	553406	5639	24	75	27	68	42	46	86	90	57	63	86	38	66	29	45	58	34	0.2	0.5	0.2	0.4	0.3	0.3	0.5	0.4	0.3	0.4	0.5	0.2	0.4	0.2	0.3	0.3	0.2	0.2	0.3	0.5	0.2	0.4	0.3	0.3	0.3	0.5	0.4
Novelgene10123	Scaffold3859	+	315247	317927	2672	0	0	0	0	0	0	0	0	0	0	0	0	0	0	0	0	0	0.0	0.0	0.0	0.0	0.0	0.0	0.0	0.0	0.0	0.0	0.0	0.0	0.0	0.0	0.0	0.0	0.0	0.0	0.0	0.0	0.0	0.0	0.0	0.0	0.0	0.0	0.0
Novelgene10124	Scaffold3859	+	318503	322286	3784	0	0	0	0	0	0	0	0	0	0	0	0	0	0	0	0	0	0.0	0.0	0.0	0.0	0.0	0.0	0.0	0.0	0.0	0.0	0.0	0.0	0.0	0.0	0.0	0.0	0.0	0.0	0.0	0.0	0.0	0.0	0.0	0.0	0.0	0.0	0.0
Novelgene10125	Scaffold3855	+	422567	424426	1860	2	16	4	4	1	19	5	14	13	16	5	10	35	20	6	19	14	0.0	0.2	0.0	0.1	0.0	0.3	0.1	0.1	0.1	0.2	0.1	0.1	0.4	0.3	0.1	0.2	0.2	0.0	0.1	0.2	0.0	0.1	0.2	0.0	0.3	0.1	0.1
Novelgene10126	Scaffold3856	+	120225	122459	2071	1	2	8	0	2	7	4	0	0	4	0	2	8	19	1	0	2	0.0	0.0	0.1	0.0	0.0	0.1	0.0	0.0	0.0	0.0	0.0	0.0	0.1	0.2	0.0	0.0	0.0	0.0	0.0	0.0	0.1	0.0	0.0	0.0	0.1	0.0	0.0
Novelgene10127	Scaffold3856	+	234347	235461	1115	308	461	457	450	712	850	704	757	595	476	601	546	413	305	418	668	295	6.7	10.1	8.9	9.6	15.0	20.3	14.6	12.4	11.1	10.3	12.3	11.6	8.3	6.5	8.8	12.0	6.8	6.7	8.8	10.1	8.9	9.6	12.0	15.0	20.3	14.6	12.4
Novelgene10128	Scaffold2859	+	167039	167580	542	739	891	600	651	521	575	974	1631	1508	1324	1523	1291	1505	1061	904	807	739	33.3	40.2	24.0	28.5	22.6	28.3	41.4	55.2	58.0	58.8	64.3	56.4	61.9	46.2	39.1	29.9	34.9	33.3	39.1	40.2	24.0	28.5	29.9	22.6	28.3	41.4	55.2
Novelgene10129	Scaffold2859	+	392974	395880	2907	4	8	8	19	17	29	43	35	32	17	29	19	28	3	18	19	4	0.0	0.1	0.1	0.2	0.1	0.3	0.3	0.2	0.2	0.1	0.2	0.2	0.2	0.0	0.1	0.1	0.0	0.0	0.1	0.1	0.1	0.2	0.1	0.1	0.3	0.3	0.2
Novelgene1013	Scaffold16849	+	13977	17134	3158	52	37	102	66	32	135	27	68	22	25	30	145	103	77	52	42	57	0.4	0.3	0.7	0.5	0.2	1.1	0.2	0.4	0.1	0.2	0.2	1.1	0.7	0.6	0.4	0.3	0.5	0.4	0.4	0.3	0.7	0.5	0.3	0.2	1.1	0.2	0.4
Novelgene10130	Scaffold2859	+	399297	402004	2696	0	0	0	0	0	0	0	0	0	0	0	0	0	0	0	0	0	0.0	0.0	0.0	0.0	0.0	0.0	0.0	0.0	0.0	0.0	0.0	0.0	0.0	0.0	0.0	0.0	0.0	0.0	0.0	0.0	0.0	0.0	0.0	0.0	0.0	0.0	0.0
Novelgene10131	Scaffold2859	+	434668	436928	2013	6	16	0	17	1	7	25	54	31	17	16	11	41	7	0	6	1	0.1	0.2	0.0	0.2	0.0	0.1	0.3	0.5	0.3	0.2	0.2	0.1	0.5	0.1	0.0	0.1	0.0	0.1	0.0	0.2	0.0	0.2	0.1	0.0	0.1	0.3	0.5
Novelgene10132	Scaffold2859	+	492714	496793	4080	14	0	27	19	4	63	30	38	53	7	24	5	53	12	13	32	43	0.1	0.0	0.1	0.1	0.0	0.4	0.2	0.2	0.3	0.0	0.1	0.0	0.3	0.1	0.1	0.2	0.3	0.1	0.1	0.0	0.1	0.1	0.2	0.0	0.4	0.2	0.2
Novelgene10133	Scaffold2859	+	519678	522362	2685	0	0	0	0	0	0	0	1	0	0	0	0	0	0	0	0	0	0.0	0.0	0.0	0.0	0.0	0.0	0.0	0.0	0.0	0.0	0.0	0.0	0.0	0.0	0.0	0.0	0.0	0.0	0.0	0.0	0.0	0.0	0.0	0.0	0.0	0.0	0.0
Novelgene10134	Scaffold2859	+	830582	832380	889	5	7	19	4	5	11	0	0	2	3	1	2	1	6	3	4	0	0.1	0.2	0.5	0.1	0.1	0.3	0.0	0.0	0.0	0.1	0.0	0.1	0.0	0.2	0.1	0.1	0.0	0.1	0.1	0.2	0.5	0.1	0.1	0.1	0.3	0.0	0.0
Novelgene10135	Scaffold2859	+	979726	984939	5214	121	103	163	181	86	135	228	173	235	103	95	31	259	44	61	307	52	0.6	0.5	0.7	0.8	0.4	0.7	1.0	0.6	0.9	0.5	0.4	0.1	1.1	0.2	0.3	1.2	0.3	0.6	0.3	0.5	0.7	0.8	1.2	0.4	0.7	1.0	0.6
Novelgene10136	Scaffold2859	+	985415	988873	2625	23	38	20	19	10	17	23	20	46	12	12	16	45	21	6	63	3	0.3	0.4	0.2	0.2	0.1	0.2	0.2	0.2	0.4	0.1	0.1	0.2	0.5	0.2	0.1	0.6	0.0	0.3	0.1	0.4	0.2	0.2	0.6	0.1	0.2	0.2	0.2
Novelgene10137	Scaffold2859	+	1173609	1205681	2812	238	242	208	262	273	252	186	248	213	167	190	161	237	164	179	236	321	3.0	3.0	2.3	3.2	3.3	3.4	2.2	2.3	2.3	2.0	2.2	1.9	2.7	2.0	2.1	2.4	4.2	3.0	2.1	3.0	2.3	3.2	2.4	3.3	3.4	2.2	2.3
Novelgene10138	Scaffold2859	+	1207605	1211476	3872	54	74	39	74	83	78	172	215	184	104	122	52	134	76	102	90	57	0.3	0.5	0.2	0.5	0.5	0.5	1.0	1.0	1.0	0.6	0.7	0.3	0.8	0.5	0.6	0.5	0.4	0.3	0.6	0.5	0.2	0.5	0.5	0.5	0.5	1.0	1.0
Novelgene10139	Scaffold399	+	1427638	1464146	3256	1272	703	968	712	777	788	1773	1735	1765	831	1150	1607	1871	1060	910	838	741	17.2	9.5	11.6	9.4	10.1	11.6	22.6	17.6	20.4	11.1	14.6	21.1	23.1	13.8	11.8	9.3	10.5	17.2	11.8	9.5	11.6	9.4	9.3	10.1	11.6	22.6	17.6
Novelgene1014	Scaffold2500	+	573241	577909	3062	1	8	6	7	5	0	1	7	9	2	2	15	14	4	5	1	2	0.0	0.1	0.1	0.1	0.0	0.0	0.0	0.0	0.1	0.0	0.0	0.1	0.1	0.0	0.0	0.0	0.0	0.0	0.0	0.1	0.1	0.1	0.0	0.0	0.0	0.0	0.0
Novelgene10140	Scaffold399	+	1902594	1904385	1792	25	61	12	28	25	17	92	73	109	78	90	54	141	43	60	24	42	0.3	0.8	0.1	0.4	0.3	0.3	1.2	0.7	1.3	1.0	1.1	0.7	1.8	0.6	0.8	0.3	0.6	0.3	0.8	0.8	0.1	0.4	0.3	0.3	0.3	1.2	0.7
Novelgene10141	Scaffold399	+	2052212	2053564	1353	11	16	2	20	8	13	1	14	19	13	8	20	51	5	1	13	0	0.2	0.3	0.0	0.4	0.1	0.3	0.0	0.2	0.3	0.2	0.1	0.4	0.8	0.1	0.0	0.2	0.0	0.2	0.0	0.3	0.0	0.4	0.2	0.1	0.3	0.0	0.2
Novelgene10142	Scaffold399	+	2236506	2246263	3729	1111	1467	837	1648	1057	928	1175	1371	973	1168	942	944	1221	516	1310	1121	841	8.3	11.0	5.5	11.9	7.6	7.6	8.3	7.7	6.2	8.6	6.6	6.8	8.3	3.7	9.4	6.9	6.6	8.3	9.4	11.0	5.5	11.9	6.9	7.6	7.6	8.3	7.7
Novelgene10143	Scaffold399	+	2421369	2424040	2603	15	14	20	17	0	0	10	6	11	26	12	0	34	1	19	13	14	0.1	0.1	0.2	0.2	0.0	0.0	0.1	0.0	0.1	0.2	0.1	0.0	0.3	0.0	0.2	0.1	0.1	0.1	0.2	0.1	0.2	0.2	0.1	0.0	0.0	0.1	0.0
Novelgene10144	Scaffold399	+	2470940	2472883	1944	94	75	32	105	88	55	48	74	59	29	63	33	42	7	68	79	40	1.2	0.9	0.4	1.3	1.1	0.8	0.6	0.7	0.6	0.4	0.7	0.4	0.5	0.1	0.8	0.8	0.5	1.2	0.8	0.9	0.4	1.3	0.8	1.1	0.8	0.6	0.7
Novelgene10145	Scaffold399	+	2566877	2569042	2166	0	2	6	10	13	4	0	12	0	6	2	0	2	0	7	6	2	0.0	0.0	0.1	0.1	0.1	0.0	0.0	0.1	0.0	0.1	0.0	0.0	0.0	0.0	0.1	0.1	0.0	0.0	0.1	0.0	0.1	0.1	0.1	0.1	0.0	0.0	0.1
Novelgene10146	Scaffold399	+	2616877	2619073	2197	0	0	0	0	0	0	0	0	3	0	0	0	3	0	0	0	0	0.0	0.0	0.0	0.0	0.0	0.0	0.0	0.0	0.0	0.0	0.0	0.0	0.0	0.0	0.0	0.0	0.0	0.0	0.0	0.0	0.0	0.0	0.0	0.0	0.0	0.0	0.0
Novelgene10147	Scaffold399	+	3099670	3101660	1991	214	195	366	348	242	347	363	357	312	253	227	147	241	172	142	319	142	2.6	2.4	4.0	4.1	2.9	4.7	4.2	3.3	3.3	3.1	2.6	1.7	2.7	2.0	1.7	3.2	1.8	2.6	1.7	2.4	4.0	4.1	3.2	2.9	4.7	4.2	3.3
Novelgene10148	Scaffold399	+	3247658	3250631	2974	0	0	0	0	0	0	0	0	0	0	0	0	0	0	0	0	0	0.0	0.0	0.0	0.0	0.0	0.0	0.0	0.0	0.0	0.0	0.0	0.0	0.0	0.0	0.0	0.0	0.0	0.0	0.0	0.0	0.0	0.0	0.0	0.0	0.0	0.0	0.0
Novelgene10149	Scaffold399	+	3256228	3257805	1578	0	0	0	0	0	0	0	0	0	0	0	0	0	0	0	0	0	0.0	0.0	0.0	0.0	0.0	0.0	0.0	0.0	0.0	0.0	0.0	0.0	0.0	0.0	0.0	0.0	0.0	0.0	0.0	0.0	0.0	0.0	0.0	0.0	0.0	0.0	0.0
Novelgene1015	Scaffold2500	+	584053	586263	2211	17	15	4	5	6	0	0	4	0	2	5	1	3	0	9	1	2	0.2	0.2	0.0	0.1	0.1	0.0	0.0	0.0	0.0	0.0	0.1	0.0	0.0	0.0	0.1	0.0	0.0	0.2	0.1	0.2	0.0	0.1	0.0	0.1	0.0	0.0	0.0
Novelgene10150	Scaffold399	+	3264095	3272462	3042	0	0	0	0	0	0	0	1	0	0	0	0	0	0	0	0	2	0.0	0.0	0.0	0.0	0.0	0.0	0.0	0.0	0.0	0.0	0.0	0.0	0.0	0.0	0.0	0.0	0.0	0.0	0.0	0.0	0.0	0.0	0.0	0.0	0.0	0.0	0.0
Novelgene10151	Scaffold399	+	3282153	3287843	3941	262	207	183	239	237	123	150	219	122	152	130	501	187	184	220	562	71	3.4	2.7	2.1	3.0	2.9	1.7	1.8	2.1	1.3	1.9	1.6	6.3	2.2	2.3	2.7	6.0	1.0	3.4	2.7	2.7	2.1	3.0	6.0	2.9	1.7	1.8	2.1
Novelgene10152	Scaffold399	+	3316256	3327411	5351	2065	2783	2508	3357	3412	3205	4078	5528	4443	3700	4095	2695	4408	2440	2622	3094	2117	14.7	19.8	15.8	23.2	23.3	24.9	27.3	29.5	26.9	25.9	27.2	18.6	28.6	16.7	17.9	18.0	15.8	14.7	17.9	19.8	15.8	23.2	18.0	23.3	24.9	27.3	29.5
Novelgene10153	Scaffold399	+	3383227	3387037	3113	0	0	0	0	0	0	0	0	0	0	0	0	0	0	0	0	0	0.0	0.0	0.0	0.0	0.0	0.0	0.0	0.0	0.0	0.0	0.0	0.0	0.0	0.0	0.0	0.0	0.0	0.0	0.0	0.0	0.0	0.0	0.0	0.0	0.0	0.0	0.0
Novelgene10154	Scaffold399	+	3510254	3539442	4310	1093	1292	1147	1440	1052	909	1238	1043	957	920	791	792	846	713	1441	1188	1133	9.9	11.7	9.2	12.7	9.2	9.0	10.6	7.1	7.4	8.2	6.7	7.0	7.0	6.2	12.5	8.8	10.8	9.9	12.5	11.7	9.2	12.7	8.8	9.2	9.0	10.6	7.1
Novelgene10155	Scaffold399	+	3755262	3758054	2793	0	0	0	0	0	0	0	0	0	0	0	0	0	0	0	0	0	0.0	0.0	0.0	0.0	0.0	0.0	0.0	0.0	0.0	0.0	0.0	0.0	0.0	0.0	0.0	0.0	0.0	0.0	0.0	0.0	0.0	0.0	0.0	0.0	0.0	0.0	0.0
Novelgene10156	Scaffold399	+	4267026	4271526	498	128	149	82	77	146	162	172	243	209	163	206	104	198	159	237	155	150	6.3	7.3	3.6	3.7	6.9	8.7	8.0	8.9	8.7	7.9	9.5	4.9	8.9	7.5	11.2	6.2	7.7	6.3	11.2	7.3	3.6	3.7	6.2	6.9	8.7	8.0	8.9
Novelgene10157	Scaffold399	+	4302878	4304596	1719	503	485	251	473	389	421	671	793	618	608	511	484	232	103	518	406	286	9.7	9.4	4.3	8.9	7.2	8.9	12.2	11.5	10.2	11.6	9.3	9.1	4.1	1.9	9.6	6.4	5.8	9.7	9.6	9.4	4.3	8.9	6.4	7.2	8.9	12.2	11.5
Novelgene10158	Scaffold399	+	4305002	4306242	1053	435	435	226	298	224	345	622	823	473	608	407	333	170	76	477	476	207	10.1	10.1	4.7	6.7	5.0	8.7	13.6	14.3	9.4	13.9	8.8	7.5	3.6	1.7	10.6	9.1	5.0	10.1	10.6	10.1	4.7	6.7	9.1	5.0	8.7	13.6	14.3
Novelgene10159	Scaffold399	+	4308238	4310861	2624	1	2	0	1	1	0	5	13	16	2	12	1	0	0	0	2	0	0.0	0.0	0.0	0.0	0.0	0.0	0.0	0.1	0.1	0.0	0.1	0.0	0.0	0.0	0.0	0.0	0.0	0.0	0.0	0.0	0.0	0.0	0.0	0.0	0.0	0.0	0.1
Novelgene1016	Scaffold2500	+	614604	618021	3262	216	225	162	266	311	406	398	319	329	448	302	256	153	175	318	331	371	1.6	1.7	1.1	1.9	2.2	3.3	2.8	1.8	2.1	3.3	2.1	1.9	1.0	1.3	2.3	2.0	2.9	1.6	2.3	1.7	1.1	1.9	2.0	2.2	3.3	2.8	1.8
Novelgene10160	Scaffold399	+	4405556	4406905	1350	0	0	0	0	1	1	0	10	0	0	6	2	0	1	0	1	0	0.0	0.0	0.0	0.0	0.0	0.0	0.0	0.1	0.0	0.0	0.1	0.0	0.0	0.0	0.0	0.0	0.0	0.0	0.0	0.0	0.0	0.0	0.0	0.0	0.0	0.0	0.1
Novelgene10161	Scaffold398	+	408562	411669	1849	811	1716	447	1075	745	316	2314	3043	3019	3420	4271	2629	1906	1389	1723	1401	184	11.8	25.0	5.8	15.2	10.4	5.0	31.7	33.2	37.4	49.0	58.1	37.0	25.3	19.5	24.0	16.7	2.8	11.8	24.0	25.0	5.8	15.2	16.7	10.4	5.0	31.7	33.2
Novelgene10162	Scaffold398	+	506810	508118	1309	0	1	0	1	3	0	2	2	0	1	1	0	0	2	0	0	0	0.0	0.0	0.0	0.0	0.1	0.0	0.0	0.0	0.0	0.0	0.0	0.0	0.0	0.0	0.0	0.0	0.0	0.0	0.0	0.0	0.0	0.0	0.0	0.1	0.0	0.0	0.0
Novelgene10163	Scaffold398	+	709451	715948	3283	92	52	75	81	66	28	136	195	108	128	89	34	67	13	92	102	41	0.8	0.5	0.6	0.7	0.6	0.3	1.2	1.3	0.8	1.2	0.8	0.3	0.6	0.1	0.8	0.8	0.4	0.8	0.8	0.5	0.6	0.7	0.8	0.6	0.3	1.2	1.3
Novelgene10164	Scaffold398	+	752682	754571	1844	8	61	27	31	25	10	38	41	65	24	25	24	7	24	21	21	1	0.1	0.9	0.3	0.4	0.3	0.2	0.5	0.4	0.8	0.3	0.3	0.3	0.1	0.3	0.3	0.2	0.0	0.1	0.3	0.9	0.3	0.4	0.2	0.3	0.2	0.5	0.4
Novelgene10165	Scaffold398	+	988541	990221	1681	14	10	13	15	7	12	34	27	18	17	42	32	43	26	18	27	7	0.2	0.1	0.2	0.2	0.1	0.2	0.5	0.3	0.2	0.2	0.6	0.5	0.6	0.4	0.3	0.3	0.1	0.2	0.3	0.1	0.2	0.2	0.3	0.1	0.2	0.5	0.3
Novelgene10166	Scaffold398	+	1347711	1351577	2337	157	150	116	183	179	253	158	201	145	80	66	61	56	20	55	155	15	1.7	1.7	1.1	2.0	1.9	3.1	1.7	1.7	1.4	0.9	0.7	0.7	0.6	0.2	0.6	1.4	0.2	1.7	0.6	1.7	1.1	2.0	1.4	1.9	3.1	1.7	1.7
Novelgene10167	Scaffold398	+	1365336	1368352	3017	63	28	51	40	17	26	13	22	8	15	11	2	39	4	6	43	2	0.5	0.2	0.4	0.3	0.1	0.2	0.1	0.1	0.1	0.1	0.1	0.0	0.3	0.0	0.0	0.3	0.0	0.5	0.0	0.2	0.4	0.3	0.3	0.1	0.2	0.1	0.1
Novelgene10168	Scaffold398	+	1517092	1519735	2644	1	12	4	5	0	14	9	9	2	5	21	0	26	10	1	1	0	0.0	0.1	0.0	0.0	0.0	0.1	0.1	0.1	0.0	0.0	0.2	0.0	0.2	0.1	0.0	0.0	0.0	0.0	0.0	0.1	0.0	0.0	0.0	0.0	0.1	0.1	0.1
Novelgene10169	Scaffold398	+	1521243	1523152	1512	12	7	6	9	6	4	22	4	2	17	5	4	16	5	7	12	19	0.2	0.1	0.1	0.1	0.1	0.1	0.3	0.0	0.0	0.3	0.1	0.1	0.2	0.1	0.1	0.2	0.3	0.2	0.1	0.1	0.1	0.1	0.2	0.1	0.1	0.3	0.0
Novelgene1017	Scaffold2500	+	637672	640396	2725	1	1	0	0	0	0	0	3	70	22	37	2	50	0	4	0	0	0.0	0.0	0.0	0.0	0.0	0.0	0.0	0.0	0.5	0.2	0.3	0.0	0.4	0.0	0.0	0.0	0.0	0.0	0.0	0.0	0.0	0.0	0.0	0.0	0.0	0.0	0.0
Novelgene10170	Scaffold398	+	1584318	1588034	2968	20	34	17	40	17	25	34	47	53	55	55	80	97	22	76	54	136	0.2	0.3	0.1	0.3	0.1	0.2	0.3	0.3	0.4	0.4	0.4	0.6	0.7	0.2	0.6	0.4	1.2	0.2	0.6	0.3	0.1	0.3	0.4	0.1	0.2	0.3	0.3
Novelgene10171	Scaffold6353	+	31600	36496	2995	218	264	253	323	307	299	345	320	256	182	192	226	176	196	242	323	138	1.8	2.2	1.8	2.6	2.4	2.7	2.7	2.0	1.8	1.5	1.5	1.8	1.3	1.5	1.9	2.2	1.2	1.8	1.9	2.2	1.8	2.6	2.2	2.4	2.7	2.7	2.0
Novelgene10172	Scaffold6353	+	191880	199247	1976	1403	1635	1808	1785	1755	1739	1884	2449	1984	1688	1663	1529	2104	1462	1569	2025	1481	19.4	22.7	22.2	24.0	23.4	26.3	24.6	25.4	23.4	23.0	21.6	20.5	26.6	19.6	20.9	23.0	21.5	19.4	20.9	22.7	22.2	24.0	23.0	23.4	26.3	24.6	25.4
Novelgene10173	Scaffold6353	+	211290	216683	3595	16	0	22	0	1	12	7	15	5	3	7	8	14	1	1	26	0	0.1	0.0	0.1	0.0	0.0	0.1	0.1	0.1	0.0	0.0	0.1	0.1	0.1	0.0	0.0	0.2	0.0	0.1	0.0	0.0	0.1	0.0	0.2	0.0	0.1	0.1	0.1
Novelgene10174	Scaffold6353	+	354496	356905	2410	55	21	24	6	8	6	27	103	73	19	91	39	41	36	103	31	0	0.6	0.2	0.2	0.1	0.1	0.1	0.3	0.8	0.6	0.2	0.9	0.4	0.4	0.4	1.0	0.3	0.0	0.6	1.0	0.2	0.2	0.1	0.3	0.1	0.1	0.3	0.8
Novelgene10175	Scaffold6353	+	475596	482324	2807	219	367	103	316	309	335	464	642	480	460	449	429	714	274	208	274	374	2.7	4.6	1.1	3.8	3.7	4.6	5.4	6.0	5.1	5.6	5.2	5.2	8.1	3.3	2.5	2.8	4.9	2.7	2.5	4.6	1.1	3.8	2.8	3.7	4.6	5.4	6.0
Novelgene10176	Scaffold6353	+	488261	491576	3316	1	3	15	11	31	51	44	37	25	17	49	9	80	4	4	2	33	0.0	0.0	0.1	0.1	0.2	0.4	0.3	0.2	0.2	0.1	0.3	0.1	0.5	0.0	0.0	0.0	0.3	0.0	0.0	0.0	0.1	0.1	0.0	0.2	0.4	0.3	0.2
Novelgene10177	Scaffold6353	+	620572	624487	2553	18	46	21	30	5	23	17	11	17	25	31	6	25	6	10	47	31	0.2	0.5	0.2	0.3	0.1	0.3	0.2	0.1	0.2	0.3	0.3	0.1	0.3	0.1	0.1	0.4	0.4	0.2	0.1	0.5	0.2	0.3	0.4	0.1	0.3	0.2	0.1
Novelgene10178	Scaffold6353	+	782284	785154	2727	1	0	1	4	10	7	4	1	11	1	13	8	6	8	6	3	3	0.0	0.0	0.0	0.0	0.1	0.1	0.0	0.0	0.1	0.0	0.1	0.1	0.1	0.1	0.1	0.0	0.0	0.0	0.1	0.0	0.0	0.0	0.0	0.1	0.1	0.0	0.0
Novelgene10179	Scaffold390	+	724153	726692	2261	88	38	58	43	13	14	24	22	13	28	8	66	47	121	13	40	0	1.0	0.4	0.6	0.5	0.1	0.2	0.2	0.2	0.1	0.3	0.1	0.7	0.5	1.3	0.1	0.4	0.0	1.0	0.1	0.4	0.6	0.5	0.4	0.1	0.2	0.2	0.2
Novelgene1018	Scaffold5364	+	53839	59000	2628	140	109	54	132	108	29	16	59	24	7	18	325	15	24	116	100	167	1.6	1.2	0.5	1.4	1.2	0.4	0.2	0.5	0.2	0.1	0.2	3.5	0.2	0.3	1.2	0.9	2.0	1.6	1.2	1.2	0.5	1.4	0.9	1.2	0.4	0.2	0.5
Novelgene10180	Scaffold390	+	822297	823039	743	14	17	2	17	12	13	16	21	11	16	25	1	19	11	5	3	2	0.5	0.6	0.1	0.5	0.4	0.5	0.5	0.5	0.3	0.5	0.8	0.0	0.6	0.3	0.2	0.1	0.1	0.5	0.2	0.6	0.1	0.5	0.1	0.4	0.5	0.5	0.5
Novelgene10181	Scaffold390	+	823123	824127	1005	61	80	47	72	82	77	87	84	98	96	86	73	120	83	74	66	66	1.5	1.9	1.0	1.7	1.9	2.0	2.0	1.5	2.0	2.3	2.0	1.7	2.7	1.9	1.7	1.3	1.7	1.5	1.7	1.9	1.0	1.7	1.3	1.9	2.0	2.0	1.5
Novelgene10182	Scaffold390	+	1343137	1348475	2927	0	0	0	0	0	0	0	0	0	0	0	0	0	0	0	0	0	0.0	0.0	0.0	0.0	0.0	0.0	0.0	0.0	0.0	0.0	0.0	0.0	0.0	0.0	0.0	0.0	0.0	0.0	0.0	0.0	0.0	0.0	0.0	0.0	0.0	0.0	0.0
Novelgene10183	Scaffold390	+	1499289	1501986	1945	2	0	0	1	0	0	0	0	0	2	0	0	0	0	0	0	1	0.0	0.0	0.0	0.0	0.0	0.0	0.0	0.0	0.0	0.0	0.0	0.0	0.0	0.0	0.0	0.0	0.0	0.0	0.0	0.0	0.0	0.0	0.0	0.0	0.0	0.0	0.0
Novelgene10184	Scaffold390	+	1950123	1955050	4865	51	104	46	86	67	110	41	99	32	35	27	8	32	31	45	52	30	0.4	0.8	0.3	0.6	0.5	0.9	0.3	0.6	0.2	0.3	0.2	0.1	0.2	0.2	0.3	0.3	0.2	0.4	0.3	0.8	0.3	0.6	0.3	0.5	0.9	0.3	0.6
Novelgene10185	Scaffold390	+	1957609	1963765	3585	1	10	3	8	13	16	9	6	1	8	0	1	14	1	1	10	1	0.0	0.1	0.0	0.1	0.1	0.1	0.1	0.0	0.0	0.1	0.0	0.0	0.1	0.0	0.0	0.1	0.0	0.0	0.0	0.1	0.0	0.1	0.1	0.1	0.1	0.1	0.0
Novelgene10186	Scaffold390	+	2035496	2038528	1457	177	211	69	251	153	172	122	77	25	20	4	27	43	32	15	221	27	3.0	3.5	1.0	4.1	2.5	3.2	1.9	1.0	0.4	0.3	0.1	0.4	0.7	0.5	0.2	3.0	0.5	3.0	0.2	3.5	1.0	4.1	3.0	2.5	3.2	1.9	1.0
Novelgene10187	Scaffold390	+	2048159	2056009	2852	0	0	12	0	0	0	0	0	0	0	1	0	0	0	0	0	0	0.0	0.0	0.1	0.0	0.0	0.0	0.0	0.0	0.0	0.0	0.0	0.0	0.0	0.0	0.0	0.0	0.0	0.0	0.0	0.0	0.1	0.0	0.0	0.0	0.0	0.0	0.0
Novelgene10188	Scaffold390	+	2635689	2640767	5062	501	320	327	234	223	192	124	162	122	156	179	246	318	146	254	455	149	3.2	2.1	1.9	1.5	1.4	1.3	0.8	0.8	0.7	1.0	1.1	1.5	1.9	0.9	1.6	2.4	1.0	3.2	1.6	2.1	1.9	1.5	2.4	1.4	1.3	0.8	0.8
Novelgene10189	Scaffold390	+	2789427	2790632	1206	13	57	0	0	2	0	18	0	0	33	109	43	0	20	8	4	0	0.3	1.2	0.0	0.0	0.0	0.0	0.3	0.0	0.0	0.7	2.1	0.8	0.0	0.4	0.2	0.1	0.0	0.3	0.2	1.2	0.0	0.0	0.1	0.0	0.0	0.3	0.0
Novelgene1019	Scaffold5364	+	405806	408811	3006	0	0	0	0	0	0	0	0	0	0	0	0	0	0	0	0	1	0.0	0.0	0.0	0.0	0.0	0.0	0.0	0.0	0.0	0.0	0.0	0.0	0.0	0.0	0.0	0.0	0.0	0.0	0.0	0.0	0.0	0.0	0.0	0.0	0.0	0.0	0.0
Novelgene10190	Scaffold390	+	2819386	2820694	1309	0	0	0	0	0	0	0	0	0	0	0	0	0	0	0	0	0	0.0	0.0	0.0	0.0	0.0	0.0	0.0	0.0	0.0	0.0	0.0	0.0	0.0	0.0	0.0	0.0	0.0	0.0	0.0	0.0	0.0	0.0	0.0	0.0	0.0	0.0	0.0
Novelgene10191	Scaffold390	+	2880495	2884144	2974	4	7	0	4	10	11	10	9	9	7	8	13	10	13	6	1	2	0.0	0.1	0.0	0.0	0.1	0.1	0.1	0.1	0.1	0.1	0.1	0.1	0.1	0.1	0.1	0.0	0.0	0.0	0.1	0.1	0.0	0.0	0.0	0.1	0.1	0.1	0.1
Novelgene10192	Scaffold393	+	463966	464301	336	0	0	0	0	0	0	0	0	0	0	0	0	0	0	0	0	0	0.0	0.0	0.0	0.0	0.0	0.0	0.0	0.0	0.0	0.0	0.0	0.0	0.0	0.0	0.0	0.0	0.0	0.0	0.0	0.0	0.0	0.0	0.0	0.0	0.0	0.0	0.0
Novelgene10193	Scaffold393	+	583223	585381	2159	229	336	101	252	248	205	188	272	161	210	120	215	212	91	153	230	203	2.6	3.8	1.0	2.8	2.7	2.5	2.0	2.3	1.6	2.3	1.3	2.4	2.2	1.0	1.7	2.1	2.4	2.6	1.7	3.8	1.0	2.8	2.1	2.7	2.5	2.0	2.3
Novelgene10194	Scaffold393	+	823570	826318	2749	14	23	1	48	31	30	50	37	58	51	31	3	86	16	18	26	8	0.2	0.3	0.0	0.6	0.4	0.4	0.6	0.3	0.6	0.6	0.3	0.0	0.9	0.2	0.2	0.3	0.1	0.2	0.2	0.3	0.0	0.6	0.3	0.4	0.4	0.6	0.3
Novelgene10195	Scaffold393	+	1940332	1944395	2392	0	1	4	1	1	1	0	4	10	0	0	0	21	1	0	3	2	0.0	0.0	0.0	0.0	0.0	0.0	0.0	0.0	0.1	0.0	0.0	0.0	0.2	0.0	0.0	0.0	0.0	0.0	0.0	0.0	0.0	0.0	0.0	0.0	0.0	0.0	0.0
Novelgene10196	Scaffold393	+	2190267	2191735	1398	66	43	41	54	30	14	24	32	25	58	38	61	54	147	63	46	194	1.3	0.8	0.7	1.0	0.6	0.3	0.4	0.5	0.4	1.1	0.7	1.2	1.0	2.8	1.2	0.7	4.0	1.3	1.2	0.8	0.7	1.0	0.7	0.6	0.3	0.4	0.5
Novelgene10197	Scaffold393	+	2449233	2496355	3156	135	161	128	210	153	150	146	212	297	140	133	106	223	140	186	192	137	1.7	2.0	1.4	2.6	1.9	2.1	1.7	2.0	3.2	1.7	1.6	1.3	2.6	1.7	2.2	2.0	1.8	1.7	2.2	2.0	1.4	2.6	2.0	1.9	2.1	1.7	2.0
Novelgene10198	Scaffold393	+	2496407	2497810	1172	1	1	2	1	1	6	0	3	1	0	1	1	2	6	1	4	4	0.0	0.0	0.0	0.0	0.0	0.1	0.0	0.0	0.0	0.0	0.0	0.0	0.0	0.1	0.0	0.1	0.1	0.0	0.0	0.0	0.0	0.0	0.1	0.0	0.1	0.0	0.0
Novelgene10199	Scaffold393	+	2524551	2532165	6161	0	1	1	8	7	18	9	0	1	1	3	10	11	14	0	2	2	0.0	0.0	0.0	0.1	0.0	0.1	0.1	0.0	0.0	0.0	0.0	0.1	0.1	0.1	0.0	0.0	0.0	0.0	0.0	0.0	0.0	0.1	0.0	0.0	0.1	0.1	0.0
Novelgene1020	Scaffold5364	+	952411	953962	1552	36	22	4	17	30	30	14	5	1	22	29	12	22	121	13	12	84	0.6	0.3	0.1	0.3	0.5	0.5	0.2	0.1	0.0	0.3	0.4	0.2	0.3	1.8	0.2	0.2	1.4	0.6	0.2	0.3	0.1	0.3	0.2	0.5	0.5	0.2	0.1
Novelgene10200	Scaffold392	+	221271	221882	612	985	1366	10891	4239	12105	15157	238	218	644	117	64	2244	153	181	548	7193	304	39.3	54.6	385.8	164.5	464.9	661.1	9.0	6.5	21.9	4.6	2.4	86.9	5.6	7.0	21.0	235.7	12.7	39.3	21.0	54.6	385.8	164.5	235.7	464.9	661.1	9.0	6.5
Novelgene10201	Scaffold392	+	327292	328635	1289	4	9	9	9	8	12	1	6	24	3	27	2	21	7	14	7	16	0.1	0.2	0.2	0.2	0.2	0.3	0.0	0.1	0.4	0.1	0.6	0.0	0.4	0.1	0.3	0.1	0.4	0.1	0.3	0.2	0.2	0.2	0.1	0.2	0.3	0.0	0.1
Novelgene10202	Scaffold392	+	551202	560408	2781	309	315	326	452	289	512	260	564	467	397	331	466	656	419	305	404	176	2.8	2.8	2.6	3.9	2.5	5.0	2.2	3.8	3.6	3.5	2.8	4.0	5.4	3.6	2.6	3.0	1.7	2.8	2.6	2.8	2.6	3.9	3.0	2.5	5.0	2.2	3.8
Novelgene10203	Scaffold392	+	808647	810830	2184	21	24	19	8	32	61	76	45	46	43	36	32	45	24	62	33	95	0.2	0.3	0.2	0.1	0.3	0.7	0.8	0.4	0.4	0.5	0.4	0.3	0.5	0.3	0.7	0.3	1.1	0.2	0.7	0.3	0.2	0.1	0.3	0.3	0.7	0.8	0.4
Novelgene10204	Scaffold392	+	813102	816134	3033	16	30	29	23	38	35	29	33	41	16	29	22	76	51	18	26	13	0.1	0.2	0.2	0.2	0.3	0.3	0.2	0.2	0.3	0.1	0.2	0.2	0.6	0.4	0.1	0.2	0.1	0.1	0.1	0.2	0.2	0.2	0.2	0.3	0.3	0.2	0.2
Novelgene10205	Scaffold395	+	449994	459662	730	14	38	38	23	16	28	24	14	18	16	32	22	25	20	52	19	31	0.5	1.3	1.1	0.7	0.5	1.0	0.8	0.4	0.5	0.5	1.0	0.7	0.8	0.6	1.7	0.5	1.1	0.5	1.7	1.3	1.1	0.7	0.5	0.5	1.0	0.8	0.4
Novelgene10206	Scaffold395	+	1438997	1440752	1756	146	184	132	110	96	112	119	203	136	158	210	159	104	128	124	211	144	2.0	2.6	1.6	1.5	1.3	1.7	1.6	2.1	1.6	2.2	2.7	2.1	1.3	1.7	1.7	2.4	2.1	2.0	1.7	2.6	1.6	1.5	2.4	1.3	1.7	1.6	2.1
Novelgene10207	Scaffold9769	+	20045	21920	1876	65	30	59	51	50	33	52	77	77	48	69	70	119	57	32	142	64	0.8	0.4	0.7	0.6	0.6	0.5	0.6	0.8	0.9	0.6	0.8	0.9	1.4	0.7	0.4	1.5	0.9	0.8	0.4	0.4	0.7	0.6	1.5	0.6	0.5	0.6	0.8
Novelgene10208	Scaffold9769	+	109790	110758	969	0	0	0	0	0	0	0	0	0	0	0	0	0	0	0	0	0	0.0	0.0	0.0	0.0	0.0	0.0	0.0	0.0	0.0	0.0	0.0	0.0	0.0	0.0	0.0	0.0	0.0	0.0	0.0	0.0	0.0	0.0	0.0	0.0	0.0	0.0	0.0
Novelgene10209	Scaffold9769	+	194726	197813	3088	1	0	1	6	2	10	5	5	6	5	0	0	9	1	0	4	0	0.0	0.0	0.0	0.0	0.0	0.1	0.0	0.0	0.0	0.0	0.0	0.0	0.1	0.0	0.0	0.0	0.0	0.0	0.0	0.0	0.0	0.0	0.0	0.0	0.1	0.0	0.0
Novelgene1021	Scaffold804	+	320826	322427	1602	0	0	0	0	0	0	0	0	0	0	0	0	0	0	0	0	0	0.0	0.0	0.0	0.0	0.0	0.0	0.0	0.0	0.0	0.0	0.0	0.0	0.0	0.0	0.0	0.0	0.0	0.0	0.0	0.0	0.0	0.0	0.0	0.0	0.0	0.0	0.0
Novelgene10210	Scaffold397	+	79792	89218	2787	0	0	0	0	0	0	0	0	0	0	0	0	0	0	0	0	0	0.0	0.0	0.0	0.0	0.0	0.0	0.0	0.0	0.0	0.0	0.0	0.0	0.0	0.0	0.0	0.0	0.0	0.0	0.0	0.0	0.0	0.0	0.0	0.0	0.0	0.0	0.0
Novelgene10211	Scaffold397	+	144293	146119	1827	19	15	5	5	1	6	3	0	5	6	3	15	2	3	18	8	7	0.3	0.2	0.1	0.1	0.0	0.1	0.0	0.0	0.1	0.1	0.0	0.2	0.0	0.0	0.2	0.1	0.1	0.3	0.2	0.2	0.1	0.1	0.1	0.0	0.1	0.0	0.0
Novelgene10212	Scaffold397	+	395238	399333	1559	108	70	89	44	68	101	55	82	36	61	142	53	33	29	66	127	61	1.7	1.1	1.2	0.7	1.0	1.7	0.8	1.0	0.5	0.9	2.1	0.8	0.5	0.4	1.0	1.6	1.0	1.7	1.0	1.1	1.2	0.7	1.6	1.0	1.7	0.8	1.0
Novelgene10213	Scaffold397	+	431097	434169	2441	73	116	40	109	113	128	137	123	147	115	146	61	147	21	52	52	84	0.7	1.2	0.4	1.1	1.1	1.4	1.3	0.9	1.3	1.1	1.4	0.6	1.3	0.2	0.5	0.4	0.9	0.7	0.5	1.2	0.4	1.1	0.4	1.1	1.4	1.3	0.9
Novelgene10214	Scaffold397	+	487482	491589	2896	6	6	2	8	2	2	7	2	1	3	4	3	0	0	4	0	5	0.1	0.1	0.0	0.1	0.0	0.0	0.1	0.0	0.0	0.0	0.0	0.0	0.0	0.0	0.0	0.0	0.1	0.1	0.0	0.1	0.0	0.1	0.0	0.0	0.0	0.1	0.0
Novelgene10215	Scaffold397	+	706987	710130	3118	141	186	177	157	240	213	241	228	300	237	214	206	234	173	187	241	154	1.1	1.5	1.2	1.2	1.8	1.8	1.8	1.4	2.0	1.9	1.6	1.6	1.7	1.3	1.4	1.6	1.3	1.1	1.4	1.5	1.2	1.2	1.6	1.8	1.8	1.8	1.4
Novelgene10216	Scaffold397	+	722954	726045	3092	4	5	3	13	3	0	2	16	6	7	2	1	1	6	9	1	2	0.0	0.0	0.0	0.1	0.0	0.0	0.0	0.1	0.0	0.1	0.0	0.0	0.0	0.0	0.1	0.0	0.0	0.0	0.1	0.0	0.0	0.1	0.0	0.0	0.0	0.0	0.1
Novelgene10217	Scaffold397	+	848190	856700	2703	520	722	357	695	434	354	429	583	553	590	502	500	373	368	646	435	403	5.8	8.1	3.5	7.5	4.6	4.3	4.5	4.9	5.3	6.5	5.2	5.4	3.8	4.0	6.9	4.0	4.7	5.8	6.9	8.1	3.5	7.5	4.0	4.6	4.3	4.5	4.9
Novelgene10218	Scaffold397	+	956608	959434	2827	0	0	0	0	0	0	0	0	4	0	0	4	0	0	0	0	0	0.0	0.0	0.0	0.0	0.0	0.0	0.0	0.0	0.0	0.0	0.0	0.0	0.0	0.0	0.0	0.0	0.0	0.0	0.0	0.0	0.0	0.0	0.0	0.0	0.0	0.0	0.0
Novelgene10219	Scaffold397	+	997971	1002524	2361	1	2	1	0	3	0	0	0	1	0	1	1	0	0	4	0	0	0.0	0.0	0.0	0.0	0.0	0.0	0.0	0.0	0.0	0.0	0.0	0.0	0.0	0.0	0.0	0.0	0.0	0.0	0.0	0.0	0.0	0.0	0.0	0.0	0.0	0.0	0.0
Novelgene1022	Scaffold804	+	687687	693128	713	0	2	0	0	1	8	9	1	0	1	0	1	5	6	6	0	0	0.0	0.1	0.0	0.0	0.0	0.3	0.3	0.0	0.0	0.0	0.0	0.0	0.2	0.2	0.2	0.0	0.0	0.0	0.2	0.1	0.0	0.0	0.0	0.0	0.3	0.3	0.0
Novelgene10220	Scaffold397	+	1402760	1405093	2334	0	1	0	1	0	1	2	3	1	1	3	0	0	0	0	0	0	0.0	0.0	0.0	0.0	0.0	0.0	0.0	0.0	0.0	0.0	0.0	0.0	0.0	0.0	0.0	0.0	0.0	0.0	0.0	0.0	0.0	0.0	0.0	0.0	0.0	0.0	0.0
Novelgene10221	Scaffold397	+	1406236	1409447	3212	36	22	3	2	9	2	8	2	11	4	2	6	12	2	1	15	2	0.3	0.2	0.0	0.0	0.1	0.0	0.1	0.0	0.1	0.0	0.0	0.0	0.1	0.0	0.0	0.1	0.0	0.3	0.0	0.2	0.0	0.0	0.1	0.1	0.0	0.1	0.0
Novelgene10222	Scaffold397	+	1761574	1764778	3205	0	0	0	0	0	0	0	0	0	0	0	0	1	0	0	0	0	0.0	0.0	0.0	0.0	0.0	0.0	0.0	0.0	0.0	0.0	0.0	0.0	0.0	0.0	0.0	0.0	0.0	0.0	0.0	0.0	0.0	0.0	0.0	0.0	0.0	0.0	0.0
Novelgene10223	Scaffold397	+	1777026	1779898	2873	20	51	7	33	32	44	81	43	44	68	48	29	82	58	21	25	33	0.2	0.4	0.1	0.3	0.3	0.4	0.6	0.3	0.3	0.6	0.4	0.2	0.6	0.5	0.2	0.2	0.3	0.2	0.2	0.4	0.1	0.3	0.2	0.3	0.4	0.6	0.3
Novelgene10224	Scaffold397	+	2105572	2106301	730	0	0	0	0	0	0	0	0	1	0	0	1	0	0	0	0	0	0.0	0.0	0.0	0.0	0.0	0.0	0.0	0.0	0.0	0.0	0.0	0.0	0.0	0.0	0.0	0.0	0.0	0.0	0.0	0.0	0.0	0.0	0.0	0.0	0.0	0.0	0.0
Novelgene10225	Scaffold397	+	2116319	2117100	782	53	126	41	54	53	6	69	37	70	90	60	152	72	86	99	58	59	1.7	3.9	1.1	1.6	1.6	0.2	2.0	0.9	1.9	2.8	1.8	4.6	2.1	2.6	3.0	1.5	1.9	1.7	3.0	3.9	1.1	1.6	1.5	1.6	0.2	2.0	0.9
Novelgene10226	Scaffold397	+	2142161	2145982	3822	152	282	141	517	472	354	140	148	113	134	91	84	102	67	148	361	57	1.0	1.8	0.8	3.2	2.9	2.5	0.8	0.7	0.6	0.8	0.5	0.5	0.6	0.4	0.9	1.9	0.4	1.0	0.9	1.8	0.8	3.2	1.9	2.9	2.5	0.8	0.7
Novelgene10227	Scaffold397	+	2215093	2218624	3532	0	0	0	0	0	0	0	0	0	0	0	0	0	0	0	0	0	0.0	0.0	0.0	0.0	0.0	0.0	0.0	0.0	0.0	0.0	0.0	0.0	0.0	0.0	0.0	0.0	0.0	0.0	0.0	0.0	0.0	0.0	0.0	0.0	0.0	0.0	0.0
Novelgene10228	Scaffold397	+	2247969	2252788	3546	0	0	8	0	44	0	0	0	0	0	0	0	0	22	0	0	0	0.0	0.0	0.1	0.0	0.5	0.0	0.0	0.0	0.0	0.0	0.0	0.0	0.0	0.2	0.0	0.0	0.0	0.0	0.0	0.0	0.1	0.0	0.0	0.5	0.0	0.0	0.0
Novelgene10229	Scaffold397	+	2270600	2274315	2580	7	2	2	11	8	6	11	10	6	19	6	8	4	3	13	16	6	0.1	0.0	0.0	0.1	0.1	0.1	0.1	0.1	0.0	0.2	0.1	0.1	0.0	0.0	0.1	0.1	0.1	0.1	0.1	0.0	0.0	0.1	0.1	0.1	0.1	0.1	0.1
Novelgene1023	Scaffold804	+	1616311	1690387	3560	2492	1016	2248	1100	1390	724	643	790	578	586	553	1024	602	887	1670	3433	644	26.8	10.9	21.5	11.5	14.4	8.5	6.5	6.4	5.3	6.2	5.6	10.7	5.9	9.2	17.2	30.3	7.3	26.8	17.2	10.9	21.5	11.5	30.3	14.4	8.5	6.5	6.4
Novelgene10230	Scaffold397	+	2281286	2284291	3006	0	0	0	0	4	0	12	0	0	0	0	0	4	0	0	0	0	0.0	0.0	0.0	0.0	0.0	0.0	0.1	0.0	0.0	0.0	0.0	0.0	0.0	0.0	0.0	0.0	0.0	0.0	0.0	0.0	0.0	0.0	0.0	0.0	0.0	0.1	0.0
Novelgene10231	Scaffold397	+	2325287	2325605	319	0	0	0	0	0	0	0	0	0	0	0	0	0	0	0	0	0	0.0	0.0	0.0	0.0	0.0	0.0	0.0	0.0	0.0	0.0	0.0	0.0	0.0	0.0	0.0	0.0	0.0	0.0	0.0	0.0	0.0	0.0	0.0	0.0	0.0	0.0	0.0
Novelgene10232	Scaffold397	+	2848899	2853670	4696	0	0	0	6	0	0	5	5	0	1	0	1	8	0	2	5	1	0.0	0.0	0.0	0.0	0.0	0.0	0.0	0.0	0.0	0.0	0.0	0.0	0.0	0.0	0.0	0.0	0.0	0.0	0.0	0.0	0.0	0.0	0.0	0.0	0.0	0.0	0.0
Novelgene10233	Scaffold397	+	2859486	2862359	1957	0	0	0	0	0	0	0	1	0	0	0	0	0	0	0	0	0	0.0	0.0	0.0	0.0	0.0	0.0	0.0	0.0	0.0	0.0	0.0	0.0	0.0	0.0	0.0	0.0	0.0	0.0	0.0	0.0	0.0	0.0	0.0	0.0	0.0	0.0	0.0
Novelgene10234	Scaffold397	+	2882058	2885153	3096	143	210	62	380	244	300	270	318	390	307	309	290	505	288	197	140	139	1.1	1.7	0.4	2.9	1.9	2.6	2.0	1.9	2.6	2.4	2.3	2.2	3.6	2.2	1.5	0.9	1.1	1.1	1.5	1.7	0.4	2.9	0.9	1.9	2.6	2.0	1.9
Novelgene10235	Scaffold397	+	2888796	2891931	3136	22	86	32	112	65	103	119	159	161	163	212	122	231	130	65	73	46	0.3	1.0	0.3	1.3	0.7	1.3	1.3	1.4	1.6	1.9	2.4	1.4	2.5	1.5	0.7	0.7	0.6	0.3	0.7	1.0	0.3	1.3	0.7	0.7	1.3	1.3	1.4
Novelgene10236	Scaffold397	+	2909919	2913295	687	3	5	7	8	18	0	8	6	6	12	0	11	5	5	2	6	1	0.1	0.2	0.2	0.3	0.6	0.0	0.3	0.2	0.2	0.4	0.0	0.4	0.2	0.2	0.1	0.2	0.0	0.1	0.1	0.2	0.2	0.3	0.2	0.6	0.0	0.3	0.2
Novelgene10237	Scaffold5448	+	321661	323917	1288	0	0	0	0	0	0	0	0	0	0	4	0	0	0	0	0	1	0.0	0.0	0.0	0.0	0.0	0.0	0.0	0.0	0.0	0.0	0.1	0.0	0.0	0.0	0.0	0.0	0.0	0.0	0.0	0.0	0.0	0.0	0.0	0.0	0.0	0.0	0.0
Novelgene10238	Scaffold5448	+	609710	611931	2222	5	1	4	0	0	6	6	0	4	4	0	6	4	5	8	0	4	0.1	0.0	0.0	0.0	0.0	0.1	0.1	0.0	0.0	0.0	0.0	0.1	0.0	0.1	0.1	0.0	0.0	0.1	0.1	0.0	0.0	0.0	0.0	0.0	0.1	0.1	0.0
Novelgene10239	Scaffold1178	+	303278	305525	2248	0	0	0	0	0	0	0	0	0	0	0	0	0	0	0	0	0	0.0	0.0	0.0	0.0	0.0	0.0	0.0	0.0	0.0	0.0	0.0	0.0	0.0	0.0	0.0	0.0	0.0	0.0	0.0	0.0	0.0	0.0	0.0	0.0	0.0	0.0	0.0
Novelgene1024	Scaffold804	+	1893570	1897392	3436	15	61	1	31	24	17	30	33	41	22	33	49	24	22	35	9	6	0.1	0.6	0.0	0.3	0.2	0.2	0.3	0.2	0.3	0.2	0.3	0.4	0.2	0.2	0.3	0.1	0.1	0.1	0.3	0.6	0.0	0.3	0.1	0.2	0.2	0.3	0.2
Novelgene10240	Scaffold1178	+	307433	311197	3765	0	6	0	4	3	0	0	6	0	0	0	6	10	0	1	0	12	0.0	0.0	0.0	0.0	0.0	0.0	0.0	0.0	0.0	0.0	0.0	0.0	0.1	0.0	0.0	0.0	0.1	0.0	0.0	0.0	0.0	0.0	0.0	0.0	0.0	0.0	0.0
Novelgene10241	Scaffold1178	+	317574	319458	1691	0	1	0	2	3	0	8	0	1	6	5	2	9	22	2	0	1	0.0	0.0	0.0	0.0	0.0	0.0	0.1	0.0	0.0	0.1	0.1	0.0	0.1	0.3	0.0	0.0	0.0	0.0	0.0	0.0	0.0	0.0	0.0	0.0	0.0	0.1	0.0
Novelgene10242	Scaffold1178	+	321867	324313	2350	1	1	12	12	13	6	2	3	5	4	6	14	2	1	29	50	2	0.0	0.0	0.1	0.1	0.1	0.1	0.0	0.0	0.0	0.0	0.1	0.1	0.0	0.0	0.3	0.4	0.0	0.0	0.3	0.0	0.1	0.1	0.4	0.1	0.1	0.0	0.0
Novelgene10243	Scaffold1178	+	407177	407538	362	3	0	5	0	0	0	1	2	0	0	11	3	3	0	6	4	11	0.2	0.0	0.3	0.0	0.0	0.0	0.1	0.1	0.0	0.0	0.7	0.2	0.2	0.0	0.4	0.2	0.8	0.2	0.4	0.0	0.3	0.0	0.2	0.0	0.0	0.1	0.1
Novelgene10244	Scaffold1178	+	492683	495322	2640	185	221	220	353	138	327	230	488	390	270	148	282	523	396	193	394	154	1.7	2.0	1.8	3.2	1.2	3.3	2.0	3.4	3.1	2.5	1.3	2.5	4.4	3.5	1.7	3.0	1.5	1.7	1.7	2.0	1.8	3.2	3.0	1.2	3.3	2.0	3.4
Novelgene10245	Scaffold1175	+	33465	37703	3439	42	79	21	117	120	146	185	185	102	131	81	40	633	57	72	82	55	0.4	0.7	0.2	1.0	1.0	1.4	1.5	1.2	0.8	1.1	0.7	0.3	5.1	0.5	0.6	0.6	0.5	0.4	0.6	0.7	0.2	1.0	0.6	1.0	1.4	1.5	1.2
Novelgene10246	Scaffold1175	+	38557	40845	2289	167	156	125	227	128	172	135	214	175	110	79	97	339	124	212	210	148	1.8	1.7	1.2	2.4	1.3	2.0	1.4	1.7	1.6	1.2	0.8	1.0	3.3	1.3	2.2	1.8	1.7	1.8	2.2	1.7	1.2	2.4	1.8	1.3	2.0	1.4	1.7
Novelgene10247	Scaffold1175	+	200582	203646	1913	217	237	151	298	158	107	231	219	242	241	81	84	119	75	251	216	224	3.6	3.9	2.2	4.8	2.5	1.9	3.6	2.7	3.4	3.9	1.2	1.3	1.8	1.2	4.0	2.9	3.9	3.6	4.0	3.9	2.2	4.8	2.9	2.5	1.9	3.6	2.7
Novelgene10248	Scaffold1175	+	437775	443078	3070	0	3	0	6	3	0	3	8	0	3	2	1	1	8	1	0	0	0.0	0.0	0.0	0.1	0.0	0.0	0.0	0.1	0.0	0.0	0.0	0.0	0.0	0.1	0.0	0.0	0.0	0.0	0.0	0.0	0.0	0.1	0.0	0.0	0.0	0.0	0.1
Novelgene10249	Scaffold1175	+	449080	450948	1869	98	99	93	85	72	57	55	94	49	95	61	48	61	109	89	103	297	1.3	1.3	1.1	1.1	0.9	0.8	0.7	0.9	0.5	1.2	0.7	0.6	0.7	1.4	1.1	1.1	4.1	1.3	1.1	1.3	1.1	1.1	1.1	0.9	0.8	0.7	0.9
Novelgene1025	Scaffold804	+	1903453	1906257	2805	27	77	26	123	83	92	228	190	243	169	180	80	143	6	15	73	17	0.2	0.7	0.2	1.0	0.7	0.9	1.9	1.2	1.8	1.5	1.5	0.7	1.1	0.1	0.1	0.5	0.2	0.2	0.1	0.7	0.2	1.0	0.5	0.7	0.9	1.9	1.2
Novelgene10250	Scaffold1175	+	876404	877426	1023	0	4	9	5	0	1	2	6	7	0	16	0	10	0	6	0	14	0.0	0.1	0.2	0.1	0.0	0.0	0.0	0.1	0.1	0.0	0.4	0.0	0.2	0.0	0.1	0.0	0.4	0.0	0.1	0.1	0.2	0.1	0.0	0.0	0.0	0.0	0.1
Novelgene10251	Scaffold1175	+	900359	903575	3217	0	0	0	0	0	0	1	3	0	0	0	0	0	0	0	0	0	0.0	0.0	0.0	0.0	0.0	0.0	0.0	0.0	0.0	0.0	0.0	0.0	0.0	0.0	0.0	0.0	0.0	0.0	0.0	0.0	0.0	0.0	0.0	0.0	0.0	0.0	0.0
Novelgene10252	Scaffold1175	+	946658	948090	1255	0	0	0	0	0	0	0	0	0	0	0	0	0	0	1	0	0	0.0	0.0	0.0	0.0	0.0	0.0	0.0	0.0	0.0	0.0	0.0	0.0	0.0	0.0	0.0	0.0	0.0	0.0	0.0	0.0	0.0	0.0	0.0	0.0	0.0	0.0	0.0
Novelgene10253	Scaffold1175	+	1286374	1290371	3998	22	40	27	31	34	11	20	23	20	18	16	19	4	25	16	34	85	0.1	0.2	0.1	0.2	0.2	0.1	0.1	0.1	0.1	0.1	0.1	0.1	0.0	0.1	0.1	0.2	0.5	0.1	0.1	0.2	0.1	0.2	0.2	0.2	0.1	0.1	0.1
Novelgene10254	Scaffold1175	+	1351143	1356459	2405	15	18	5	21	5	5	18	43	49	33	45	5	18	6	9	2	18	0.2	0.2	0.0	0.2	0.0	0.1	0.2	0.3	0.4	0.3	0.4	0.0	0.2	0.1	0.1	0.0	0.2	0.2	0.1	0.2	0.0	0.2	0.0	0.0	0.1	0.2	0.3
Novelgene10255	Scaffold1175	+	1533249	1533584	336	0	1	2	0	1	3	3	5	6	2	3	4	11	5	0	10	3	0.0	0.1	0.1	0.0	0.1	0.2	0.2	0.3	0.4	0.1	0.2	0.3	0.7	0.4	0.0	0.6	0.2	0.0	0.0	0.1	0.1	0.0	0.6	0.1	0.2	0.2	0.3
Novelgene10256	Scaffold1175	+	1554565	1563184	3722	883	1382	893	1476	1513	1373	2011	2205	1761	1270	1143	681	1166	637	869	1286	248	9.0	14.1	8.1	14.6	14.8	15.3	19.3	16.8	15.3	12.7	10.9	6.7	10.8	6.3	8.5	10.7	2.6	9.0	8.5	14.1	8.1	14.6	10.7	14.8	15.3	19.3	16.8
Novelgene10257	Scaffold1175	+	1565288	1568828	2636	3301	1560	2413	950	2131	216	126	131	91	67	110	1448	107	634	1069	3693	356	42.2	20.0	27.4	11.8	26.2	3.0	1.5	1.3	1.0	0.8	1.3	18.0	1.2	7.8	13.1	38.8	4.8	42.2	13.1	20.0	27.4	11.8	38.8	26.2	3.0	1.5	1.3
Novelgene10258	Scaffold1175	+	1572931	1577143	3866	3	11	6	25	14	35	70	68	60	18	61	16	76	21	29	12	15	0.0	0.1	0.0	0.2	0.1	0.2	0.4	0.3	0.3	0.1	0.4	0.1	0.4	0.1	0.2	0.1	0.1	0.0	0.2	0.1	0.0	0.2	0.1	0.1	0.2	0.4	0.3
Novelgene10259	Scaffold1175	+	1581755	1585089	3335	196	232	107	386	403	456	440	610	432	458	421	187	457	213	213	323	339	1.4	1.7	0.7	2.7	2.8	3.6	3.0	3.4	2.7	3.3	2.9	1.3	3.1	1.5	1.5	1.9	2.6	1.4	1.5	1.7	0.7	2.7	1.9	2.8	3.6	3.0	3.4
Novelgene1026	Scaffold804	+	1912704	1916098	3395	5	2	6	6	10	0	4	1	0	1	0	1	12	0	4	8	7	0.0	0.0	0.0	0.0	0.1	0.0	0.0	0.0	0.0	0.0	0.0	0.0	0.1	0.0	0.0	0.0	0.1	0.0	0.0	0.0	0.0	0.0	0.0	0.1	0.0	0.0	0.0
Novelgene10260	Scaffold1175	+	1586642	1588481	1840	107	115	77	150	144	169	128	174	167	138	152	113	218	135	151	100	174	1.4	1.5	0.9	1.9	1.8	2.5	1.6	1.7	1.9	1.8	1.9	1.5	2.6	1.7	1.9	1.1	2.4	1.4	1.9	1.5	0.9	1.9	1.1	1.8	2.5	1.6	1.7
Novelgene10261	Scaffold1175	+	1627760	1630299	2376	0	0	6	0	0	0	0	0	5	0	0	0	0	0	4	0	4	0.0	0.0	0.1	0.0	0.0	0.0	0.0	0.0	0.0	0.0	0.0	0.0	0.0	0.0	0.0	0.0	0.0	0.0	0.0	0.0	0.1	0.0	0.0	0.0	0.0	0.0	0.0
Novelgene10262	Scaffold1175	+	2029341	2032743	3403	0	1	0	0	0	0	4	0	10	7	16	7	11	2	0	0	0	0.0	0.0	0.0	0.0	0.0	0.0	0.0	0.0	0.1	0.0	0.1	0.0	0.1	0.0	0.0	0.0	0.0	0.0	0.0	0.0	0.0	0.0	0.0	0.0	0.0	0.0	0.0
Novelgene10263	Scaffold1175	+	2138818	2144578	4321	0	2	1	0	1	8	1	2	11	2	1	0	1	11	0	0	3	0.0	0.0	0.0	0.0	0.0	0.1	0.0	0.0	0.1	0.0	0.0	0.0	0.0	0.1	0.0	0.0	0.0	0.0	0.0	0.0	0.0	0.0	0.0	0.0	0.1	0.0	0.0
Novelgene10264	Scaffold1175	+	2402686	2403809	1124	0	0	0	0	0	0	0	0	0	0	0	0	0	0	0	0	0	0.0	0.0	0.0	0.0	0.0	0.0	0.0	0.0	0.0	0.0	0.0	0.0	0.0	0.0	0.0	0.0	0.0	0.0	0.0	0.0	0.0	0.0	0.0	0.0	0.0	0.0	0.0
Novelgene10265	Scaffold1175	+	2404582	2406306	1725	0	0	0	0	2	0	0	3	2	0	2	2	3	0	0	0	3	0.0	0.0	0.0	0.0	0.0	0.0	0.0	0.0	0.0	0.0	0.0	0.0	0.0	0.0	0.0	0.0	0.0	0.0	0.0	0.0	0.0	0.0	0.0	0.0	0.0	0.0	0.0
Novelgene10266	Scaffold1174	+	112104	124000	6720	88	152	145	173	154	171	190	208	157	175	188	142	319	83	151	126	204	0.5	0.8	0.7	0.9	0.8	1.0	1.0	0.8	0.7	0.9	1.0	0.7	1.6	0.4	0.8	0.6	1.2	0.5	0.8	0.8	0.7	0.9	0.6	0.8	1.0	1.0	0.8
Novelgene10267	Scaffold1174	+	273160	286728	3189	726	691	710	755	783	790	813	909	909	637	657	502	918	777	661	818	457	8.4	8.1	7.3	8.5	8.8	10.0	8.9	7.9	9.0	7.3	7.2	5.7	9.8	8.7	7.4	7.8	5.6	8.4	7.4	8.1	7.3	8.5	7.8	8.8	10.0	8.9	7.9
Novelgene10268	Scaffold1177	+	274453	282354	3712	26	54	51	53	75	51	57	63	40	56	45	37	35	15	21	48	51	0.2	0.4	0.3	0.4	0.5	0.4	0.4	0.4	0.3	0.4	0.3	0.3	0.2	0.1	0.2	0.3	0.4	0.2	0.2	0.4	0.3	0.4	0.3	0.5	0.4	0.4	0.4
Novelgene10269	Scaffold1177	+	283596	285748	2153	9	25	12	10	0	12	6	8	9	7	8	2	7	7	9	9	4	0.1	0.3	0.1	0.1	0.0	0.1	0.1	0.1	0.1	0.1	0.1	0.0	0.1	0.1	0.1	0.1	0.0	0.1	0.1	0.3	0.1	0.1	0.1	0.0	0.1	0.1	0.1
Novelgene1027	Scaffold807	+	924275	926182	1908	6	27	11	0	24	0	36	0	0	72	49	11	0	29	7	6	0	0.1	0.3	0.1	0.0	0.3	0.0	0.4	0.0	0.0	0.9	0.6	0.1	0.0	0.4	0.1	0.1	0.0	0.1	0.1	0.3	0.1	0.0	0.1	0.3	0.0	0.4	0.0
Novelgene10270	Scaffold1177	+	766590	784377	5354	12914	13233	13478	11599	12545	12317	18423	28415	22592	18625	21998	17456	13687	13480	17048	13710	12409	138.3	142.0	128.2	120.8	129.3	144.2	186.3	228.4	206.5	196.8	220.8	181.4	133.8	139.6	175.3	120.6	139.3	138.3	175.3	142.0	128.2	120.8	120.6	129.3	144.2	186.3	228.4
Novelgene10271	Scaffold1177	+	886037	889333	3297	2	9	1	0	6	0	8	0	0	0	4	0	0	1	0	2	0	0.0	0.1	0.0	0.0	0.0	0.0	0.1	0.0	0.0	0.0	0.0	0.0	0.0	0.0	0.0	0.0	0.0	0.0	0.0	0.1	0.0	0.0	0.0	0.0	0.0	0.1	0.0
Novelgene10272	Scaffold1170	+	409942	411917	1976	1	0	2	1	5	1	6	2	1	2	1	2	1	2	0	0	0	0.0	0.0	0.0	0.0	0.1	0.0	0.1	0.0	0.0	0.0	0.0	0.0	0.0	0.0	0.0	0.0	0.0	0.0	0.0	0.0	0.0	0.0	0.0	0.1	0.0	0.1	0.0
Novelgene10273	Scaffold1170	+	1229389	1232941	2531	51	50	50	55	52	67	78	66	67	57	90	101	49	38	112	58	134	0.5	0.5	0.4	0.5	0.5	0.7	0.7	0.5	0.6	0.5	0.8	0.9	0.4	0.4	1.0	0.5	1.4	0.5	1.0	0.5	0.4	0.5	0.5	0.5	0.7	0.7	0.5
Novelgene10274	Scaffold1170	+	1280000	1281141	1142	21	6	1	21	27	3	51	50	44	29	28	15	39	21	11	13	4	0.4	0.1	0.0	0.4	0.6	0.1	1.0	0.8	0.8	0.6	0.6	0.3	0.8	0.4	0.2	0.2	0.1	0.4	0.2	0.1	0.0	0.4	0.2	0.6	0.1	1.0	0.8
Novelgene10275	Scaffold1170	+	1487136	1488887	1738	130	113	116	131	131	48	150	159	216	162	147	100	184	87	185	139	108	1.8	1.6	1.4	1.8	1.8	0.7	2.0	1.7	2.6	2.2	1.9	1.4	2.4	1.2	2.5	1.6	1.6	1.8	2.5	1.6	1.4	1.8	1.6	1.8	0.7	2.0	1.7
Novelgene10276	Scaffold1170	+	1523136	1525338	2203	30	12	5	5	12	5	9	2	12	3	0	18	14	1	20	15	1	0.3	0.1	0.0	0.1	0.1	0.1	0.1	0.0	0.1	0.0	0.0	0.2	0.1	0.0	0.2	0.1	0.0	0.3	0.2	0.1	0.0	0.1	0.1	0.1	0.1	0.1	0.0
Novelgene10277	Scaffold1170	+	1616528	1627145	3915	0	0	2	0	0	3	0	1	0	0	0	0	0	1	1	0	4	0.0	0.0	0.0	0.0	0.0	0.0	0.0	0.0	0.0	0.0	0.0	0.0	0.0	0.0	0.0	0.0	0.0	0.0	0.0	0.0	0.0	0.0	0.0	0.0	0.0	0.0	0.0
Novelgene10278	Scaffold1170	+	1663711	1668197	4487	324	169	351	224	249	122	126	201	163	160	99	196	236	125	206	705	60	1.8	0.9	1.7	1.2	1.3	0.7	0.6	0.8	0.8	0.9	0.5	1.0	1.2	0.7	1.1	3.2	0.3	1.8	1.1	0.9	1.7	1.2	3.2	1.3	0.7	0.6	0.8
Novelgene10279	Scaffold1170	+	1810627	1812329	1703	0	0	0	0	0	0	0	0	0	0	0	0	4	0	1	0	0	0.0	0.0	0.0	0.0	0.0	0.0	0.0	0.0	0.0	0.0	0.0	0.0	0.1	0.0	0.0	0.0	0.0	0.0	0.0	0.0	0.0	0.0	0.0	0.0	0.0	0.0	0.0
Novelgene1028	Scaffold807	+	1206288	1207157	870	0	0	0	0	0	0	0	0	0	0	0	0	0	1	0	0	0	0.0	0.0	0.0	0.0	0.0	0.0	0.0	0.0	0.0	0.0	0.0	0.0	0.0	0.0	0.0	0.0	0.0	0.0	0.0	0.0	0.0	0.0	0.0	0.0	0.0	0.0	0.0
Novelgene10280	Scaffold1170	+	1881948	1887121	3156	0	0	0	0	0	0	0	0	0	0	0	0	0	0	0	0	0	0.0	0.0	0.0	0.0	0.0	0.0	0.0	0.0	0.0	0.0	0.0	0.0	0.0	0.0	0.0	0.0	0.0	0.0	0.0	0.0	0.0	0.0	0.0	0.0	0.0	0.0	0.0
Novelgene10281	Scaffold1170	+	1961319	1963557	2239	31	73	25	38	17	13	237	141	214	274	215	157	212	92	91	56	1	0.3	0.8	0.2	0.4	0.2	0.2	2.4	1.2	2.0	2.9	2.2	1.7	2.1	1.0	1.0	0.5	0.0	0.3	1.0	0.8	0.2	0.4	0.5	0.2	0.2	2.4	1.2
Novelgene10282	Scaffold1170	+	2006264	2012589	2630	917	1112	919	1230	1096	1146	1433	2370	2148	1367	1462	1291	2025	1175	895	1050	845	8.7	10.5	7.7	11.3	10.0	11.8	12.8	16.8	17.3	12.7	13.0	11.8	17.5	10.7	8.1	8.2	8.4	8.7	8.1	10.5	7.7	11.3	8.2	10.0	11.8	12.8	16.8
Novelgene10283	Scaffold1170	+	2016820	2022069	2873	946	1400	1476	1432	1455	1736	1035	1278	1077	708	959	602	808	289	879	1288	538	8.5	12.5	11.7	12.5	12.5	17.0	8.7	8.6	8.2	6.2	8.0	5.2	6.6	2.5	7.6	9.5	5.0	8.5	7.6	12.5	11.7	12.5	9.5	12.5	17.0	8.7	8.6
Novelgene10284	Scaffold1170	+	2253085	2254456	1372	3	10	1	8	1	7	17	8	10	28	7	21	1	3	2	1	22	0.1	0.2	0.0	0.1	0.0	0.1	0.3	0.1	0.2	0.5	0.1	0.4	0.0	0.1	0.0	0.0	0.4	0.1	0.0	0.2	0.0	0.1	0.0	0.0	0.1	0.3	0.1
Novelgene10285	Scaffold5104	+	71430	114357	2865	123	221	194	257	164	237	303	224	190	244	284	160	174	63	87	169	9	1.5	2.7	2.1	3.1	1.9	3.2	3.5	2.1	2.0	2.9	3.3	1.9	1.9	0.7	1.0	1.7	0.1	1.5	1.0	2.7	2.1	3.1	1.7	1.9	3.2	3.5	2.1
Novelgene10286	Scaffold5104	+	251446	254759	2201	0	0	0	1	0	0	1	0	5	1	0	0	0	0	0	0	0	0.0	0.0	0.0	0.0	0.0	0.0	0.0	0.0	0.0	0.0	0.0	0.0	0.0	0.0	0.0	0.0	0.0	0.0	0.0	0.0	0.0	0.0	0.0	0.0	0.0	0.0	0.0
Novelgene10287	Scaffold5104	+	262174	263922	1749	202	249	335	150	249	272	289	374	379	179	267	294	288	346	187	210	88	2.8	3.5	4.2	2.0	3.3	4.2	3.8	3.9	4.5	2.5	3.5	4.0	3.7	4.7	2.5	2.4	1.3	2.8	2.5	3.5	4.2	2.0	2.4	3.3	4.2	3.8	3.9
Novelgene10288	Scaffold5104	+	285274	287810	2537	38	39	19	72	53	64	70	84	93	66	152	46	112	17	26	69	3	0.4	0.4	0.2	0.7	0.5	0.7	0.6	0.6	0.8	0.6	1.4	0.4	1.0	0.2	0.2	0.5	0.0	0.4	0.2	0.4	0.2	0.7	0.5	0.5	0.7	0.6	0.6
Novelgene10289	Scaffold5104	+	294188	298707	2568	3535	3401	3155	2141	3013	2506	5152	8046	6242	6210	7019	5714	4375	4384	4521	3440	2839	51.5	49.6	40.8	30.3	42.3	39.9	70.9	88.0	77.6	89.2	95.8	80.8	58.2	61.7	63.3	41.2	43.4	51.5	63.3	49.6	40.8	30.3	41.2	42.3	39.9	70.9	88.0
Novelgene1029	Scaffold807	+	1442209	1445408	3200	29	20	6	26	21	36	39	26	33	27	23	39	36	16	9	35	20	0.2	0.2	0.0	0.2	0.2	0.3	0.3	0.1	0.2	0.2	0.2	0.3	0.3	0.1	0.1	0.2	0.2	0.2	0.1	0.2	0.0	0.2	0.2	0.2	0.3	0.3	0.1
Novelgene10290	Scaffold5104	+	387214	396607	2648	461	754	201	878	748	733	822	1002	946	874	585	452	864	403	472	838	495	8.3	13.6	3.2	15.3	12.9	14.4	13.9	13.5	14.5	15.5	9.8	7.9	14.2	7.0	8.1	12.3	9.3	8.3	8.1	13.6	3.2	15.3	12.3	12.9	14.4	13.9	13.5
Novelgene10291	Scaffold5105	+	330876	334992	4117	14	48	16	24	5	15	31	37	39	19	18	18	42	21	30	22	13	0.1	0.3	0.1	0.2	0.0	0.1	0.2	0.2	0.2	0.1	0.1	0.1	0.3	0.1	0.2	0.1	0.1	0.1	0.2	0.3	0.1	0.2	0.1	0.0	0.1	0.2	0.2
Novelgene10292	Scaffold5107	+	120767	123433	2667	1	2	0	0	0	1	2	7	5	3	5	4	1	0	0	1	0	0.0	0.0	0.0	0.0	0.0	0.0	0.0	0.0	0.0	0.0	0.0	0.0	0.0	0.0	0.0	0.0	0.0	0.0	0.0	0.0	0.0	0.0	0.0	0.0	0.0	0.0	0.0
Novelgene10293	Scaffold5107	+	139105	141259	2155	0	0	0	0	3	0	4	0	0	0	0	0	0	0	0	1	2	0.0	0.0	0.0	0.0	0.0	0.0	0.0	0.0	0.0	0.0	0.0	0.0	0.0	0.0	0.0	0.0	0.0	0.0	0.0	0.0	0.0	0.0	0.0	0.0	0.0	0.0	0.0
Novelgene10294	Scaffold5107	+	141781	145103	3285	64	221	148	153	184	181	120	247	223	151	131	119	189	36	105	175	94	0.6	1.9	1.1	1.3	1.5	1.7	1.0	1.6	1.7	1.3	1.1	1.0	1.5	0.3	0.9	1.3	0.9	0.6	0.9	1.9	1.1	1.3	1.3	1.5	1.7	1.0	1.6
Novelgene10295	Scaffold5107	+	298642	305584	3283	47	50	22	65	60	63	51	90	64	39	33	73	103	33	77	62	147	0.4	0.5	0.2	0.6	0.5	0.6	0.4	0.6	0.5	0.3	0.3	0.6	0.9	0.3	0.7	0.5	1.4	0.4	0.7	0.5	0.2	0.6	0.5	0.5	0.6	0.4	0.6
Novelgene10296	Scaffold5107	+	358453	362290	3838	14	14	18	16	23	27	3	7	1	0	0	0	1	0	1	12	0	0.1	0.1	0.1	0.1	0.1	0.2	0.0	0.0	0.0	0.0	0.0	0.0	0.0	0.0	0.0	0.1	0.0	0.1	0.0	0.1	0.1	0.1	0.1	0.1	0.2	0.0	0.0
Novelgene10297	Scaffold21350	+	81384	82904	1521	44	62	46	83	71	53	51	81	36	60	69	33	91	48	59	72	60	0.7	1.0	0.7	1.3	1.1	0.9	0.8	1.0	0.5	1.0	1.0	0.5	1.3	0.7	0.9	0.9	1.0	0.7	0.9	1.0	0.7	1.3	0.9	1.1	0.9	0.8	1.0
Novelgene10298	Scaffold10209	+	178134	183937	2010	3	0	1	0	1	0	0	0	0	1	0	7	0	0	2	0	4	0.0	0.0	0.0	0.0	0.0	0.0	0.0	0.0	0.0	0.0	0.0	0.1	0.0	0.0	0.0	0.0	0.1	0.0	0.0	0.0	0.0	0.0	0.0	0.0	0.0	0.0	0.0
Novelgene10299	Scaffold15593	+	9547	16437	4000	0	0	0	0	1	0	0	0	0	0	0	1	0	0	0	3	0	0.0	0.0	0.0	0.0	0.0	0.0	0.0	0.0	0.0	0.0	0.0	0.0	0.0	0.0	0.0	0.0	0.0	0.0	0.0	0.0	0.0	0.0	0.0	0.0	0.0	0.0	0.0
Novelgene1030	Scaffold807	+	1458397	1461894	2838	49	154	42	159	99	107	141	118	131	99	83	42	131	18	30	79	15	0.5	1.5	0.4	1.5	0.9	1.1	1.3	0.9	1.1	0.9	0.8	0.4	1.2	0.2	0.3	0.6	0.2	0.5	0.3	1.5	0.4	1.5	0.6	0.9	1.1	1.3	0.9
Novelgene10300	Scaffold16825	+	19308	28859	2901	1258	1466	1407	1501	1392	1463	1542	2089	1765	1239	1232	1406	1611	1287	1301	1802	1247	15.8	18.5	15.7	18.4	16.8	20.1	18.3	19.7	18.9	15.4	14.5	17.2	18.5	15.6	15.7	18.6	16.4	15.8	15.7	18.5	15.7	18.4	18.6	16.8	20.1	18.3	19.7
Novelgene10301	Scaffold16825	+	34483	36568	2086	56	45	54	97	63	93	85	106	108	102	42	62	70	28	59	92	14	0.7	0.5	0.6	1.1	0.7	1.2	0.9	0.9	1.1	1.2	0.5	0.7	0.7	0.3	0.7	0.9	0.2	0.7	0.7	0.5	0.6	1.1	0.9	0.7	1.2	0.9	0.9
Novelgene10302	Scaffold24076	+	4322	8702	4381	1	1	4	0	19	2	6	1	0	9	3	0	0	2	2	5	0	0.0	0.0	0.0	0.0	0.1	0.0	0.0	0.0	0.0	0.0	0.0	0.0	0.0	0.0	0.0	0.0	0.0	0.0	0.0	0.0	0.0	0.0	0.0	0.1	0.0	0.0	0.0
Novelgene10303	Scaffold179	+	239997	242293	2297	0	0	0	0	0	0	0	0	0	0	0	0	0	0	0	0	0	0.0	0.0	0.0	0.0	0.0	0.0	0.0	0.0	0.0	0.0	0.0	0.0	0.0	0.0	0.0	0.0	0.0	0.0	0.0	0.0	0.0	0.0	0.0	0.0	0.0	0.0	0.0
Novelgene10304	Scaffold179	+	532672	535806	3135	0	0	0	1	0	0	0	1	0	0	1	0	0	0	0	0	0	0.0	0.0	0.0	0.0	0.0	0.0	0.0	0.0	0.0	0.0	0.0	0.0	0.0	0.0	0.0	0.0	0.0	0.0	0.0	0.0	0.0	0.0	0.0	0.0	0.0	0.0	0.0
Novelgene10305	Scaffold179	+	606437	608047	1611	0	0	6	0	5	15	0	5	1	16	10	0	31	6	14	15	1	0.0	0.0	0.1	0.0	0.1	0.2	0.0	0.1	0.0	0.2	0.1	0.0	0.4	0.1	0.2	0.2	0.0	0.0	0.2	0.0	0.1	0.0	0.2	0.1	0.2	0.0	0.1
Novelgene10306	Scaffold179	+	637030	639319	2290	0	0	0	0	0	0	0	0	0	0	0	0	0	0	0	0	0	0.0	0.0	0.0	0.0	0.0	0.0	0.0	0.0	0.0	0.0	0.0	0.0	0.0	0.0	0.0	0.0	0.0	0.0	0.0	0.0	0.0	0.0	0.0	0.0	0.0	0.0	0.0
Novelgene10307	Scaffold179	+	882389	884512	2124	11	44	8	2	23	6	34	10	4	25	84	59	6	30	41	5	68	0.1	0.5	0.1	0.0	0.3	0.1	0.4	0.1	0.0	0.3	0.9	0.7	0.1	0.3	0.5	0.0	0.8	0.1	0.5	0.5	0.1	0.0	0.0	0.3	0.1	0.4	0.1
Novelgene10308	Scaffold179	+	926287	926776	490	50	129	20	166	124	124	233	287	236	145	113	82	60	36	30	86	5	2.5	6.4	0.9	8.0	5.9	6.8	11.0	10.7	10.0	7.1	5.3	4.0	2.7	1.7	1.4	3.5	0.3	2.5	1.4	6.4	0.9	8.0	3.5	5.9	6.8	11.0	10.7
Novelgene10309	Scaffold179	+	954936	959560	4386	0	0	0	4	0	1	0	2	2	2	0	7	4	0	0	0	0	0.0	0.0	0.0	0.0	0.0	0.0	0.0	0.0	0.0	0.0	0.0	0.1	0.0	0.0	0.0	0.0	0.0	0.0	0.0	0.0	0.0	0.0	0.0	0.0	0.0	0.0	0.0
Novelgene1031	Scaffold801	+	23011	24181	1171	12	1	9	0	8	9	0	0	2	0	10	0	6	10	1	4	2	0.3	0.0	0.2	0.0	0.2	0.3	0.0	0.0	0.0	0.0	0.3	0.0	0.2	0.3	0.0	0.1	0.1	0.3	0.0	0.0	0.2	0.0	0.1	0.2	0.3	0.0	0.0
Novelgene10310	Scaffold179	+	1057497	1063539	2284	12	41	30	24	31	24	65	44	31	29	43	24	69	47	19	28	18	0.1	0.5	0.3	0.3	0.4	0.3	0.8	0.4	0.3	0.4	0.5	0.3	0.8	0.6	0.2	0.3	0.2	0.1	0.2	0.5	0.3	0.3	0.3	0.4	0.3	0.8	0.4
Novelgene10311	Scaffold179	+	1070314	1073131	2680	2	5	0	4	0	0	0	0	2	6	6	1	0	4	2	0	8	0.0	0.0	0.0	0.0	0.0	0.0	0.0	0.0	0.0	0.1	0.1	0.0	0.0	0.0	0.0	0.0	0.1	0.0	0.0	0.0	0.0	0.0	0.0	0.0	0.0	0.0	0.0
Novelgene10312	Scaffold179	+	1926938	1928489	1552	3	2	11	0	0	1	5	6	1	7	0	2	4	5	3	6	5	0.0	0.0	0.2	0.0	0.0	0.0	0.1	0.1	0.0	0.1	0.0	0.0	0.1	0.1	0.0	0.1	0.1	0.0	0.0	0.0	0.2	0.0	0.1	0.0	0.0	0.1	0.1
Novelgene10313	Scaffold179	+	1929060	1930294	1235	0	0	0	0	0	0	0	0	0	0	0	0	0	0	0	0	0	0.0	0.0	0.0	0.0	0.0	0.0	0.0	0.0	0.0	0.0	0.0	0.0	0.0	0.0	0.0	0.0	0.0	0.0	0.0	0.0	0.0	0.0	0.0	0.0	0.0	0.0	0.0
Novelgene10314	Scaffold179	+	2075773	2080863	2762	0	0	5	0	0	0	0	0	0	0	0	0	0	1	0	0	0	0.0	0.0	0.0	0.0	0.0	0.0	0.0	0.0	0.0	0.0	0.0	0.0	0.0	0.0	0.0	0.0	0.0	0.0	0.0	0.0	0.0	0.0	0.0	0.0	0.0	0.0	0.0
Novelgene10315	Scaffold179	+	2094216	2098703	2632	16	2	16	17	11	9	15	9	9	14	5	8	13	13	23	19	26	0.2	0.0	0.2	0.2	0.1	0.1	0.2	0.1	0.1	0.1	0.1	0.1	0.1	0.1	0.2	0.2	0.3	0.2	0.2	0.0	0.2	0.2	0.2	0.1	0.1	0.2	0.1
Novelgene10316	Scaffold179	+	2209042	2209924	883	84	64	103	70	73	69	81	83	60	56	67	113	72	82	87	74	129	2.3	1.8	2.5	1.9	1.9	2.1	2.1	1.7	1.4	1.5	1.7	3.0	1.8	2.2	2.3	1.7	3.7	2.3	2.3	1.8	2.5	1.9	1.7	1.9	2.1	2.1	1.7
Novelgene10317	Scaffold179	+	2910352	2912271	1845	1	2	0	2	7	2	4	2	5	3	12	3	4	3	1	0	6	0.0	0.0	0.0	0.0	0.1	0.0	0.0	0.0	0.1	0.0	0.1	0.0	0.0	0.0	0.0	0.0	0.1	0.0	0.0	0.0	0.0	0.0	0.0	0.1	0.0	0.0	0.0
Novelgene10318	Scaffold179	+	3304709	3308759	2442	5	10	2	8	13	10	0	3	1	8	0	3	2	3	19	4	16	0.1	0.1	0.0	0.1	0.1	0.1	0.0	0.0	0.0	0.1	0.0	0.0	0.0	0.0	0.2	0.0	0.2	0.1	0.2	0.1	0.0	0.1	0.0	0.1	0.1	0.0	0.0
Novelgene10319	Scaffold178	+	259923	275596	1072	0	0	0	0	0	0	0	0	0	0	0	0	0	0	0	0	0	0.0	0.0	0.0	0.0	0.0	0.0	0.0	0.0	0.0	0.0	0.0	0.0	0.0	0.0	0.0	0.0	0.0	0.0	0.0	0.0	0.0	0.0	0.0	0.0	0.0	0.0	0.0
Novelgene1032	Scaffold801	+	56423	59122	2700	0	0	0	0	0	0	0	0	0	0	1	0	2	0	0	0	15	0.0	0.0	0.0	0.0	0.0	0.0	0.0	0.0	0.0	0.0	0.0	0.0	0.0	0.0	0.0	0.0	0.1	0.0	0.0	0.0	0.0	0.0	0.0	0.0	0.0	0.0	0.0
Novelgene10320	Scaffold178	+	809380	811232	1853	44	38	21	22	30	6	47	22	12	60	47	41	19	37	19	25	23	0.6	0.5	0.2	0.3	0.4	0.1	0.6	0.2	0.1	0.8	0.6	0.5	0.2	0.5	0.2	0.3	0.3	0.6	0.2	0.5	0.2	0.3	0.3	0.4	0.1	0.6	0.2
Novelgene10321	Scaffold178	+	1174197	1175598	1402	5	3	0	0	4	3	13	12	10	3	5	1	9	0	0	2	0	0.1	0.1	0.0	0.0	0.1	0.1	0.2	0.2	0.1	0.1	0.1	0.0	0.1	0.0	0.0	0.0	0.0	0.1	0.0	0.1	0.0	0.0	0.0	0.1	0.1	0.2	0.2
Novelgene10322	Scaffold175	+	432130	433965	1836	26	59	8	41	31	60	62	95	52	41	27	10	87	34	22	27	9	0.3	0.8	0.1	0.5	0.4	0.9	0.8	0.9	0.6	0.5	0.3	0.1	1.1	0.4	0.3	0.3	0.1	0.3	0.3	0.8	0.1	0.5	0.3	0.4	0.9	0.8	0.9
Novelgene10323	Scaffold175	+	553697	557091	1763	54	204	6	107	100	27	143	85	113	285	222	189	64	86	96	96	87	0.7	2.8	0.1	1.4	1.3	0.4	1.9	0.9	1.3	3.9	2.9	2.5	0.8	1.2	1.3	1.1	1.3	0.7	1.3	2.8	0.1	1.4	1.1	1.3	0.4	1.9	0.9
Novelgene10324	Scaffold175	+	682220	684757	2538	7	17	2	10	29	6	23	64	40	43	34	19	24	33	14	9	11	0.1	0.2	0.0	0.1	0.3	0.1	0.2	0.5	0.3	0.4	0.3	0.2	0.2	0.3	0.1	0.1	0.1	0.1	0.1	0.2	0.0	0.1	0.1	0.3	0.1	0.2	0.5
Novelgene10325	Scaffold175	+	689454	691738	505	32	30	22	17	24	26	36	41	42	50	71	26	63	45	41	33	86	1.5	1.5	0.9	0.8	1.1	1.4	1.6	1.5	1.7	2.4	3.2	1.2	2.8	2.1	1.9	1.3	4.4	1.5	1.9	1.5	0.9	0.8	1.3	1.1	1.4	1.6	1.5
Novelgene10326	Scaffold175	+	758010	760755	2746	10	8	3	3	12	2	6	13	23	22	27	9	49	50	4	5	7	0.1	0.1	0.0	0.0	0.1	0.0	0.1	0.1	0.2	0.2	0.2	0.1	0.4	0.4	0.0	0.0	0.1	0.1	0.0	0.1	0.0	0.0	0.0	0.1	0.0	0.1	0.1
Novelgene10327	Scaffold174	+	531921	534528	2608	0	5	4	4	5	3	5	25	11	4	29	1	12	1	7	3	1	0.0	0.0	0.0	0.0	0.0	0.0	0.0	0.2	0.1	0.0	0.3	0.0	0.1	0.0	0.1	0.0	0.0	0.0	0.1	0.0	0.0	0.0	0.0	0.0	0.0	0.0	0.2
Novelgene10328	Scaffold174	+	798595	802985	2985	5	25	2	25	20	2	9	23	20	13	24	11	51	4	7	20	6	0.1	0.3	0.0	0.3	0.2	0.0	0.1	0.2	0.2	0.2	0.3	0.1	0.5	0.0	0.1	0.2	0.1	0.1	0.1	0.3	0.0	0.3	0.2	0.2	0.0	0.1	0.2
Novelgene10329	Scaffold174	+	993013	997042	3466	6	8	0	11	3	5	8	12	6	7	5	3	11	5	1	8	2	0.0	0.1	0.0	0.1	0.0	0.0	0.1	0.1	0.0	0.0	0.0	0.0	0.1	0.0	0.0	0.0	0.0	0.0	0.0	0.1	0.0	0.1	0.0	0.0	0.0	0.1	0.1
Novelgene1033	Scaffold801	+	114214	117221	3008	175	331	179	350	308	340	338	350	325	360	342	113	225	171	222	282	5	1.4	2.7	1.3	2.8	2.4	3.0	2.6	2.1	2.3	2.9	2.6	0.9	1.7	1.3	1.7	1.9	0.0	1.4	1.7	2.7	1.3	2.8	1.9	2.4	3.0	2.6	2.1
Novelgene10330	Scaffold177	+	830070	840620	2529	1	0	0	0	1	4	0	6	1	7	6	3	5	3	3	0	9	0.0	0.0	0.0	0.0	0.0	0.1	0.0	0.1	0.0	0.1	0.1	0.0	0.1	0.0	0.0	0.0	0.1	0.0	0.0	0.0	0.0	0.0	0.0	0.0	0.1	0.0	0.1
Novelgene10331	Scaffold177	+	1097754	1099336	1422	20	17	0	19	12	14	12	22	5	1	16	1	23	7	6	13	7	0.4	0.3	0.0	0.3	0.2	0.3	0.2	0.3	0.1	0.0	0.3	0.0	0.4	0.1	0.1	0.2	0.1	0.4	0.1	0.3	0.0	0.3	0.2	0.2	0.3	0.2	0.3
Novelgene10332	Scaffold177	+	1310001	1311516	1516	70	31	6	1	36	1	18	2	7	56	84	82	3	7	10	5	6	1.1	0.5	0.1	0.0	0.6	0.0	0.3	0.0	0.1	0.9	1.3	1.3	0.0	0.1	0.2	0.1	0.1	1.1	0.2	0.5	0.1	0.0	0.1	0.6	0.0	0.3	0.0
Novelgene10333	Scaffold177	+	2446134	2449280	3147	21	61	19	40	36	52	79	117	140	70	55	24	214	40	23	16	6	0.2	0.5	0.1	0.3	0.3	0.4	0.6	0.7	0.9	0.5	0.4	0.2	1.5	0.3	0.2	0.1	0.0	0.2	0.2	0.5	0.1	0.3	0.1	0.3	0.4	0.6	0.7
Novelgene10334	Scaffold177	+	2554732	2559810	4986	17	21	14	37	44	47	41	59	38	37	21	4	60	12	18	31	11	0.1	0.2	0.1	0.3	0.4	0.4	0.3	0.4	0.3	0.3	0.2	0.0	0.5	0.1	0.2	0.2	0.1	0.1	0.2	0.2	0.1	0.3	0.2	0.4	0.4	0.3	0.4
Novelgene10335	Scaffold177	+	2913518	2916591	3074	0	0	0	0	0	0	0	0	0	0	0	0	0	0	2	0	0	0.0	0.0	0.0	0.0	0.0	0.0	0.0	0.0	0.0	0.0	0.0	0.0	0.0	0.0	0.0	0.0	0.0	0.0	0.0	0.0	0.0	0.0	0.0	0.0	0.0	0.0	0.0
Novelgene10336	Scaffold177	+	3101805	3103509	1318	2	1	0	0	3	0	6	0	0	0	0	0	0	0	3	12	4	0.0	0.0	0.0	0.0	0.1	0.0	0.1	0.0	0.0	0.0	0.0	0.0	0.0	0.0	0.1	0.2	0.1	0.0	0.1	0.0	0.0	0.0	0.2	0.1	0.0	0.1	0.0
Novelgene10337	Scaffold177	+	4043691	4045737	2047	5	25	1	1	5	0	1	4	0	14	14	0	4	0	8	0	0	0.1	0.3	0.0	0.0	0.1	0.0	0.0	0.0	0.0	0.2	0.2	0.0	0.0	0.0	0.1	0.0	0.0	0.1	0.1	0.3	0.0	0.0	0.0	0.1	0.0	0.0	0.0
Novelgene10338	Scaffold177	+	4094799	4098666	3868	34	160	14	204	120	215	177	229	228	233	197	62	305	62	60	50	41	0.2	1.0	0.1	1.3	0.7	1.5	1.1	1.1	1.2	1.5	1.2	0.4	1.8	0.4	0.4	0.3	0.3	0.2	0.4	1.0	0.1	1.3	0.3	0.7	1.5	1.1	1.1
Novelgene10339	Scaffold177	+	4099365	4102699	2886	11	47	40	76	76	107	99	103	116	96	120	19	187	36	32	36	23	0.1	0.4	0.3	0.6	0.6	1.0	0.8	0.7	0.8	0.8	1.0	0.2	1.4	0.3	0.3	0.3	0.2	0.1	0.3	0.4	0.3	0.6	0.3	0.6	1.0	0.8	0.7
Novelgene1034	Scaffold801	+	337111	342905	3732	42	66	26	55	55	55	82	64	71	44	82	38	63	17	40	46	40	0.3	0.5	0.2	0.4	0.4	0.4	0.6	0.4	0.5	0.3	0.6	0.3	0.4	0.1	0.3	0.3	0.3	0.3	0.3	0.5	0.2	0.4	0.3	0.4	0.4	0.6	0.4
Novelgene10340	Scaffold177	+	4102926	4103778	853	3	14	0	13	16	21	24	39	31	18	21	4	47	16	3	11	4	0.1	0.4	0.0	0.4	0.4	0.7	0.6	0.8	0.8	0.5	0.6	0.1	1.2	0.4	0.1	0.3	0.1	0.1	0.1	0.4	0.0	0.4	0.3	0.4	0.7	0.6	0.8
Novelgene10341	Scaffold177	+	4155223	4159358	4136	1	12	6	19	0	14	24	79	60	45	53	19	90	64	26	5	37	0.0	0.1	0.0	0.2	0.0	0.1	0.2	0.5	0.4	0.4	0.4	0.2	0.7	0.5	0.2	0.0	0.3	0.0	0.2	0.1	0.0	0.2	0.0	0.0	0.1	0.2	0.5
Novelgene10342	Scaffold177	+	4237136	4240794	2855	1	2	0	2	4	6	3	6	0	6	0	0	0	10	7	20	0	0.0	0.0	0.0	0.0	0.0	0.1	0.0	0.0	0.0	0.1	0.0	0.0	0.0	0.1	0.1	0.1	0.0	0.0	0.1	0.0	0.0	0.0	0.1	0.0	0.1	0.0	0.0
Novelgene10343	Scaffold171	+	311092	313811	2720	1	0	7	1	1	4	0	1	0	0	0	1	0	0	0	0	4	0.0	0.0	0.1	0.0	0.0	0.0	0.0	0.0	0.0	0.0	0.0	0.0	0.0	0.0	0.0	0.0	0.0	0.0	0.0	0.0	0.1	0.0	0.0	0.0	0.0	0.0	0.0
Novelgene10344	Scaffold171	+	323598	325529	1932	0	0	4	4	1	0	2	6	5	1	1	0	1	2	5	2	5	0.0	0.0	0.0	0.0	0.0	0.0	0.0	0.1	0.1	0.0	0.0	0.0	0.0	0.0	0.1	0.0	0.1	0.0	0.1	0.0	0.0	0.0	0.0	0.0	0.0	0.0	0.1
Novelgene10345	Scaffold171	+	651158	654515	3358	67	267	291	988	642	427	78	59	27	25	5	37	17	7	30	533	26	0.5	1.9	1.9	7.0	4.5	3.4	0.5	0.3	0.2	0.2	0.0	0.3	0.1	0.0	0.2	3.2	0.2	0.5	0.2	1.9	1.9	7.0	3.2	4.5	3.4	0.5	0.3
Novelgene10346	Scaffold171	+	662701	664406	1706	65	55	41	89	47	37	73	96	91	73	67	94	77	78	74	82	46	0.9	0.8	0.5	1.2	0.6	0.6	1.0	1.0	1.1	1.0	0.9	1.3	1.0	1.1	1.0	1.0	0.7	0.9	1.0	0.8	0.5	1.2	1.0	0.6	0.6	1.0	1.0
Novelgene10347	Scaffold171	+	1056756	1061889	3314	495	528	445	603	446	309	416	551	510	585	439	466	255	295	566	565	638	4.5	4.8	3.6	5.3	3.9	3.1	3.6	3.8	4.0	5.2	3.7	4.1	2.1	2.6	4.9	4.2	6.1	4.5	4.9	4.8	3.6	5.3	4.2	3.9	3.1	3.6	3.8
Novelgene10348	Scaffold171	+	1880262	1887667	3766	15	10	8	29	38	21	32	50	29	10	7	17	16	23	28	17	36	0.1	0.1	0.1	0.3	0.3	0.2	0.3	0.3	0.2	0.1	0.1	0.1	0.1	0.2	0.2	0.1	0.3	0.1	0.2	0.1	0.1	0.3	0.1	0.3	0.2	0.3	0.3
Novelgene10349	Scaffold173	+	50767	54079	3313	4	16	10	23	2	21	7	41	17	28	11	14	31	15	10	4	7	0.0	0.1	0.1	0.2	0.0	0.2	0.1	0.3	0.1	0.3	0.1	0.1	0.3	0.1	0.1	0.0	0.1	0.0	0.1	0.1	0.1	0.2	0.0	0.0	0.2	0.1	0.3
Novelgene1035	Scaffold800	+	90543	90761	219	0	0	0	3	0	1	0	0	0	0	0	0	0	0	0	0	0	0.0	0.0	0.0	0.3	0.0	0.1	0.0	0.0	0.0	0.0	0.0	0.0	0.0	0.0	0.0	0.0	0.0	0.0	0.0	0.0	0.0	0.3	0.0	0.0	0.1	0.0	0.0
Novelgene10350	Scaffold173	+	58318	59791	1474	61	106	80	118	136	138	108	100	104	85	56	67	121	94	133	100	56	1.0	1.8	1.2	1.9	2.2	2.5	1.7	1.2	1.5	1.4	0.9	1.1	1.8	1.5	2.1	1.4	1.0	1.0	2.1	1.8	1.2	1.9	1.4	2.2	2.5	1.7	1.2
Novelgene10351	Scaffold173	+	204779	206718	1622	11	0	0	1	1	5	3	4	0	0	0	0	0	0	0	2	1	0.2	0.0	0.0	0.0	0.0	0.1	0.0	0.1	0.0	0.0	0.0	0.0	0.0	0.0	0.0	0.0	0.0	0.2	0.0	0.0	0.0	0.0	0.0	0.0	0.1	0.0	0.1
Novelgene10352	Scaffold173	+	274927	277696	2770	87	132	52	102	74	17	49	91	65	111	143	78	81	114	88	48	28	0.8	1.2	0.4	0.9	0.6	0.2	0.4	0.6	0.5	1.0	1.2	0.7	0.7	1.0	0.7	0.3	0.3	0.8	0.7	1.2	0.4	0.9	0.3	0.6	0.2	0.4	0.6
Novelgene10353	Scaffold172	+	13204	14582	1379	8	0	2	0	0	0	4	0	1	0	0	1	4	0	0	1	0	0.1	0.0	0.0	0.0	0.0	0.0	0.1	0.0	0.0	0.0	0.0	0.0	0.1	0.0	0.0	0.0	0.0	0.1	0.0	0.0	0.0	0.0	0.0	0.0	0.0	0.1	0.0
Novelgene10354	Scaffold172	+	317056	326778	2918	6	11	11	27	14	5	4	2	1	1	0	2	0	8	6	19	0	0.1	0.1	0.1	0.2	0.1	0.0	0.0	0.0	0.0	0.0	0.0	0.0	0.0	0.1	0.0	0.1	0.0	0.1	0.0	0.1	0.1	0.2	0.1	0.1	0.0	0.0	0.0
Novelgene10355	Scaffold172	+	417566	424637	2571	1403	1784	1665	2170	2235	2595	1961	2547	1918	1496	1624	1179	1883	988	1230	1927	1202	18.4	23.5	19.4	27.7	28.2	37.2	24.3	25.1	21.5	19.4	20.0	15.0	22.6	12.5	15.5	20.8	16.5	18.4	15.5	23.5	19.4	27.7	20.8	28.2	37.2	24.3	25.1
Novelgene10356	Scaffold172	+	499160	502015	2856	22	25	3	4	43	7	16	14	49	38	14	27	25	2	16	18	13	0.2	0.2	0.0	0.0	0.4	0.1	0.1	0.1	0.4	0.3	0.1	0.2	0.2	0.0	0.1	0.1	0.1	0.2	0.1	0.2	0.0	0.0	0.1	0.4	0.1	0.1	0.1
Novelgene10357	Scaffold172	+	510147	515625	3027	27	93	36	62	33	23	52	40	37	47	60	66	36	31	105	76	184	0.3	1.1	0.4	0.7	0.4	0.3	0.6	0.4	0.4	0.6	0.7	0.8	0.4	0.4	1.2	0.8	2.4	0.3	1.2	1.1	0.4	0.7	0.8	0.4	0.3	0.6	0.4
Novelgene10358	Scaffold172	+	1066761	1068904	2144	3	0	2	2	7	7	24	8	10	12	9	8	11	0	8	0	5	0.0	0.0	0.0	0.0	0.1	0.1	0.3	0.1	0.1	0.1	0.1	0.1	0.1	0.0	0.1	0.0	0.1	0.0	0.1	0.0	0.0	0.0	0.0	0.1	0.1	0.3	0.1
Novelgene10359	Scaffold172	+	2081209	2081756	548	0	0	0	0	0	6	0	0	0	4	1	1	1	0	4	1	0	0.0	0.0	0.0	0.0	0.0	0.4	0.0	0.0	0.0	0.2	0.1	0.1	0.1	0.0	0.2	0.1	0.0	0.0	0.2	0.0	0.0	0.0	0.1	0.0	0.4	0.0	0.0
Novelgene1036	Scaffold800	+	424981	427078	2098	17	26	23	32	15	12	46	31	29	30	36	38	30	42	33	42	39	0.2	0.3	0.2	0.4	0.2	0.2	0.5	0.3	0.3	0.3	0.4	0.4	0.3	0.5	0.4	0.4	0.5	0.2	0.4	0.3	0.2	0.4	0.4	0.2	0.2	0.5	0.3
Novelgene10360	Scaffold172	+	2090258	2091948	1673	550	841	505	935	762	966	971	1182	948	1019	768	828	457	386	809	744	101	8.3	12.7	6.8	13.7	11.1	15.9	13.8	13.4	12.2	15.2	10.9	12.1	6.3	5.6	11.7	9.2	1.6	8.3	11.7	12.7	6.8	13.7	9.2	11.1	15.9	13.8	13.4
Novelgene10361	Scaffold172	+	2337652	2340380	2729	443	352	271	354	218	223	274	437	325	336	215	231	192	184	462	425	725	4.0	3.2	2.2	3.1	1.9	2.2	2.3	2.9	2.5	3.0	1.8	2.0	1.6	1.6	4.0	3.1	6.8	4.0	4.0	3.2	2.2	3.1	3.1	1.9	2.2	2.3	2.9
Novelgene10362	Scaffold9966	+	4208	5349	1142	45	34	9	28	34	15	22	14	19	20	27	16	16	6	22	45	8	1.0	0.7	0.2	0.6	0.7	0.4	0.4	0.2	0.3	0.4	0.5	0.3	0.3	0.1	0.5	0.8	0.2	1.0	0.5	0.7	0.2	0.6	0.8	0.7	0.4	0.4	0.2
Novelgene10363	Scaffold4183	+	110419	112733	2315	7	15	26	17	23	5	30	60	188	187	137	154	312	88	91	69	13	0.1	0.2	0.2	0.2	0.2	0.1	0.3	0.5	1.7	1.9	1.4	1.6	3.0	0.9	0.9	0.6	0.1	0.1	0.9	0.2	0.2	0.2	0.6	0.2	0.1	0.3	0.5
Novelgene10364	Scaffold4183	+	113893	116621	2729	0	6	0	2	1	6	39	18	61	54	39	40	100	4	16	4	1	0.0	0.1	0.0	0.0	0.0	0.1	0.3	0.1	0.5	0.5	0.3	0.3	0.8	0.0	0.1	0.0	0.0	0.0	0.1	0.1	0.0	0.0	0.0	0.0	0.1	0.3	0.1
Novelgene10365	Scaffold4183	+	265674	270806	3658	0	0	0	0	0	0	0	0	0	0	0	0	0	0	0	0	0	0.0	0.0	0.0	0.0	0.0	0.0	0.0	0.0	0.0	0.0	0.0	0.0	0.0	0.0	0.0	0.0	0.0	0.0	0.0	0.0	0.0	0.0	0.0	0.0	0.0	0.0	0.0
Novelgene10366	Scaffold3298	+	189614	192296	2683	8	21	19	16	25	24	34	29	29	8	18	29	0	3	1	31	7	0.1	0.2	0.2	0.1	0.2	0.2	0.3	0.2	0.2	0.1	0.2	0.3	0.0	0.0	0.0	0.2	0.1	0.1	0.0	0.2	0.2	0.1	0.2	0.2	0.2	0.3	0.2
Novelgene10367	Scaffold3298	+	205803	206490	688	0	0	0	0	0	0	0	0	0	0	0	0	0	0	0	0	0	0.0	0.0	0.0	0.0	0.0	0.0	0.0	0.0	0.0	0.0	0.0	0.0	0.0	0.0	0.0	0.0	0.0	0.0	0.0	0.0	0.0	0.0	0.0	0.0	0.0	0.0	0.0
Novelgene10368	Scaffold3298	+	375879	377927	2049	0	0	0	0	0	0	0	0	0	2	0	0	0	0	0	0	0	0.0	0.0	0.0	0.0	0.0	0.0	0.0	0.0	0.0	0.0	0.0	0.0	0.0	0.0	0.0	0.0	0.0	0.0	0.0	0.0	0.0	0.0	0.0	0.0	0.0	0.0	0.0
Novelgene10369	Scaffold4185	+	15953	22392	4380	5557	3374	2814	1892	2691	1100	1588	1552	2204	2904	2142	5730	3823	7104	4452	4922	9019	50.2	30.5	22.6	16.6	23.4	10.9	13.5	10.5	17.0	25.9	18.1	50.2	31.5	62.0	38.6	36.5	85.3	50.2	38.6	30.5	22.6	16.6	36.5	23.4	10.9	13.5	10.5
Novelgene1037	Scaffold800	+	491618	495264	3647	5	1	0	0	0	0	0	4	4	10	9	2	11	0	1	0	0	0.0	0.0	0.0	0.0	0.0	0.0	0.0	0.0	0.0	0.1	0.1	0.0	0.1	0.0	0.0	0.0	0.0	0.0	0.0	0.0	0.0	0.0	0.0	0.0	0.0	0.0	0.0
Novelgene10370	Scaffold4212	+	22697	24530	1834	0	1	0	0	0	2	0	1	0	0	2	4	10	0	1	0	1	0.0	0.0	0.0	0.0	0.0	0.0	0.0	0.0	0.0	0.0	0.0	0.1	0.1	0.0	0.0	0.0	0.0	0.0	0.0	0.0	0.0	0.0	0.0	0.0	0.0	0.0	0.0
Novelgene10371	Scaffold4212	+	286983	291321	4339	54	27	48	38	43	46	29	82	85	37	26	25	68	34	65	33	52	0.3	0.2	0.2	0.2	0.2	0.3	0.2	0.3	0.4	0.2	0.1	0.1	0.3	0.2	0.4	0.2	0.3	0.3	0.4	0.2	0.2	0.2	0.2	0.2	0.3	0.2	0.3
Novelgene10372	Scaffold4212	+	294898	303615	5578	413	486	311	360	307	176	262	325	149	361	352	377	380	222	469	279	367	2.3	2.7	1.5	1.9	1.6	1.1	1.4	1.4	0.7	2.0	1.8	2.0	1.9	1.2	2.5	1.3	2.1	2.3	2.5	2.7	1.5	1.9	1.3	1.6	1.1	1.4	1.4
Novelgene10373	Scaffold4212	+	307652	311623	2443	31	13	14	2	7	11	18	12	10	2	0	1	34	9	0	18	11	0.3	0.1	0.1	0.0	0.1	0.1	0.2	0.1	0.1	0.0	0.0	0.0	0.3	0.1	0.0	0.1	0.1	0.3	0.0	0.1	0.1	0.0	0.1	0.1	0.1	0.2	0.1
Novelgene10374	Scaffold4212	+	318694	326334	2378	61	22	28	19	11	13	33	58	44	44	34	43	29	12	17	41	28	0.6	0.2	0.3	0.2	0.1	0.1	0.3	0.4	0.4	0.4	0.3	0.4	0.3	0.1	0.2	0.3	0.3	0.6	0.2	0.2	0.3	0.2	0.3	0.1	0.1	0.3	0.4
Novelgene10375	Scaffold4212	+	340571	342390	1820	61	50	80	49	45	38	77	83	79	72	74	119	95	67	46	104	58	0.8	0.7	1.0	0.6	0.6	0.6	1.0	0.8	0.9	1.0	0.9	1.5	1.2	0.9	0.6	1.1	0.8	0.8	0.6	0.7	1.0	0.6	1.1	0.6	0.6	1.0	0.8
Novelgene10376	Scaffold4212	+	384967	389170	3475	136	243	135	419	307	524	264	412	360	235	134	243	297	123	139	320	273	1.0	1.7	0.8	2.9	2.1	4.0	1.8	2.2	2.2	1.6	0.9	1.7	1.9	0.8	0.9	1.8	2.0	1.0	0.9	1.7	0.8	2.9	1.8	2.1	4.0	1.8	2.2
Novelgene10377	Scaffold4216	+	86742	92095	4296	134	272	93	264	211	199	284	273	230	239	181	186	248	104	125	179	71	1.5	3.0	0.9	2.9	2.3	2.4	3.0	2.3	2.2	2.6	1.9	2.0	2.5	1.1	1.3	1.6	0.8	1.5	1.3	3.0	0.9	2.9	1.6	2.3	2.4	3.0	2.3
Novelgene10378	Scaffold4216	+	115775	117617	1843	49	50	11	48	32	28	55	64	71	33	24	152	31	70	188	47	2	0.6	0.7	0.1	0.6	0.4	0.4	0.7	0.6	0.8	0.4	0.3	2.0	0.4	0.9	2.4	0.5	0.0	0.6	2.4	0.7	0.1	0.6	0.5	0.4	0.4	0.7	0.6
Novelgene10379	Scaffold4216	+	132233	134259	2027	127	99	144	240	87	132	206	298	280	187	119	336	278	219	329	113	0	1.5	1.2	1.5	2.8	1.0	1.7	2.3	2.7	2.9	2.2	1.3	3.9	3.1	2.6	3.8	1.1	0.0	1.5	3.8	1.2	1.5	2.8	1.1	1.0	1.7	2.3	2.7
Novelgene1038	Scaffold800	+	623429	624503	1075	0	0	0	1	0	2	0	1	8	0	1	0	3	0	0	1	8	0.0	0.0	0.0	0.0	0.0	0.0	0.0	0.0	0.2	0.0	0.0	0.0	0.1	0.0	0.0	0.0	0.2	0.0	0.0	0.0	0.0	0.0	0.0	0.0	0.0	0.0	0.0
Novelgene10380	Scaffold4216	+	278108	280315	2203	0	0	2	0	0	0	2	1	0	0	0	5	4	10	1	2	1	0.0	0.0	0.0	0.0	0.0	0.0	0.0	0.0	0.0	0.0	0.0	0.1	0.1	0.1	0.0	0.0	0.0	0.0	0.0	0.0	0.0	0.0	0.0	0.0	0.0	0.0	0.0
Novelgene10381	Scaffold4216	+	354508	356263	1756	2	1	0	1	2	0	0	0	1	2	9	3	6	0	0	1	0	0.0	0.0	0.0	0.0	0.0	0.0	0.0	0.0	0.0	0.0	0.1	0.0	0.1	0.0	0.0	0.0	0.0	0.0	0.0	0.0	0.0	0.0	0.0	0.0	0.0	0.0	0.0
Novelgene10382	Scaffold4216	+	390680	391982	1303	13	2	9	4	5	5	8	17	6	0	5	3	3	5	2	18	1	0.2	0.0	0.1	0.1	0.1	0.1	0.1	0.2	0.1	0.0	0.1	0.1	0.1	0.1	0.0	0.3	0.0	0.2	0.0	0.0	0.1	0.1	0.3	0.1	0.1	0.1	0.2
Novelgene10383	Scaffold7452	+	118181	123450	4765	23	17	29	8	16	20	3	15	18	18	3	7	19	6	23	60	33	0.2	0.1	0.2	0.1	0.1	0.2	0.0	0.1	0.1	0.1	0.0	0.0	0.1	0.0	0.2	0.4	0.3	0.2	0.2	0.1	0.2	0.1	0.4	0.1	0.2	0.0	0.1
Novelgene10384	Scaffold7452	+	155542	158400	2859	174	239	124	550	449	501	384	412	267	256	86	78	257	74	126	399	164	1.5	2.0	0.9	4.6	3.7	4.7	3.1	2.6	1.9	2.2	0.7	0.6	2.0	0.6	1.0	2.8	1.5	1.5	1.0	2.0	0.9	4.6	2.8	3.7	4.7	3.1	2.6
Novelgene10385	Scaffold7452	+	984819	993249	371	0	0	0	0	0	0	0	0	0	0	0	0	5	0	4	0	0	0.0	0.0	0.0	0.0	0.0	0.0	0.0	0.0	0.0	0.0	0.0	0.0	0.3	0.0	0.3	0.0	0.0	0.0	0.3	0.0	0.0	0.0	0.0	0.0	0.0	0.0	0.0
Novelgene10386	Scaffold559	+	93626	95373	1748	0	0	0	0	0	0	0	0	0	0	0	0	0	0	0	0	0	0.0	0.0	0.0	0.0	0.0	0.0	0.0	0.0	0.0	0.0	0.0	0.0	0.0	0.0	0.0	0.0	0.0	0.0	0.0	0.0	0.0	0.0	0.0	0.0	0.0	0.0	0.0
Novelgene10387	Scaffold559	+	198919	200885	1967	4	0	3	8	0	33	15	4	4	0	0	1	8	0	6	1	0	0.0	0.0	0.0	0.1	0.0	0.4	0.2	0.0	0.0	0.0	0.0	0.0	0.1	0.0	0.1	0.0	0.0	0.0	0.1	0.0	0.0	0.1	0.0	0.0	0.4	0.2	0.0
Novelgene10388	Scaffold559	+	208591	211948	3358	69	43	18	9	24	24	12	12	10	11	1	6	18	4	13	31	22	0.5	0.3	0.1	0.1	0.2	0.2	0.1	0.1	0.1	0.1	0.0	0.0	0.1	0.0	0.1	0.2	0.2	0.5	0.1	0.3	0.1	0.1	0.2	0.2	0.2	0.1	0.1
Novelgene10389	Scaffold559	+	212298	217845	5548	40	58	30	54	36	48	40	19	23	19	30	31	7	25	7	30	8	0.2	0.3	0.1	0.3	0.2	0.3	0.2	0.1	0.1	0.1	0.1	0.2	0.0	0.1	0.0	0.1	0.0	0.2	0.0	0.3	0.1	0.3	0.1	0.2	0.3	0.2	0.1
Novelgene1039	Scaffold800	+	696677	699399	2723	5	9	0	10	17	14	28	35	13	28	7	5	11	10	0	10	0	0.0	0.1	0.0	0.1	0.1	0.1	0.2	0.2	0.1	0.2	0.1	0.0	0.1	0.1	0.0	0.1	0.0	0.0	0.0	0.1	0.0	0.1	0.1	0.1	0.1	0.2	0.2
Novelgene10390	Scaffold559	+	501769	503629	1861	5	0	6	6	2	5	6	11	0	4	0	26	1	6	28	9	44	0.1	0.0	0.1	0.1	0.0	0.1	0.1	0.1	0.0	0.1	0.0	0.3	0.0	0.1	0.4	0.1	0.6	0.1	0.4	0.0	0.1	0.1	0.1	0.0	0.1	0.1	0.1
Novelgene10391	Scaffold559	+	640892	648747	785	122	199	35	156	102	136	71	110	89	130	62	168	68	95	124	164	1	3.8	6.2	1.0	4.7	3.1	4.6	2.1	2.6	2.4	4.0	1.8	5.1	1.9	2.9	3.7	4.2	0.0	3.8	3.7	6.2	1.0	4.7	4.2	3.1	4.6	2.1	2.6
Novelgene10392	Scaffold558	+	32148	34475	2328	48	109	56	135	138	115	219	334	271	221	230	118	264	108	182	69	259	0.5	1.1	0.5	1.4	1.4	1.3	2.2	2.6	2.4	2.3	2.3	1.2	2.5	1.1	1.8	0.6	2.8	0.5	1.8	1.1	0.5	1.4	0.6	1.4	1.3	2.2	2.6
Novelgene10393	Scaffold558	+	51821	54320	2444	143	214	67	250	201	90	214	156	208	178	162	136	257	142	214	181	267	1.8	2.8	0.8	3.1	2.5	1.3	2.6	1.5	2.3	2.3	2.0	1.7	3.0	1.8	2.6	1.9	3.6	1.8	2.6	2.8	0.8	3.1	1.9	2.5	1.3	2.6	1.5
Novelgene10394	Scaffold558	+	213662	215630	1969	340	364	213	371	485	524	622	806	655	711	540	655	456	324	337	365	746	4.2	4.5	2.3	4.5	5.8	7.1	7.3	7.5	6.9	8.7	6.3	7.9	5.2	3.9	4.0	3.7	9.7	4.2	4.0	4.5	2.3	4.5	3.7	5.8	7.1	7.3	7.5
Novelgene10395	Scaffold558	+	306732	321419	2033	200	228	180	338	191	263	231	435	284	271	68	433	221	155	117	327	24	3.1	3.5	2.5	5.1	2.8	4.4	3.4	5.0	3.7	4.1	1.0	6.5	3.1	2.3	1.7	4.1	0.4	3.1	1.7	3.5	2.5	5.1	4.1	2.8	4.4	3.4	5.0
Novelgene10396	Scaffold558	+	606046	607669	1624	4	1	10	1	12	0	5	7	3	5	7	0	8	0	2	8	4	0.1	0.0	0.1	0.0	0.2	0.0	0.1	0.1	0.0	0.1	0.1	0.0	0.1	0.0	0.0	0.1	0.1	0.1	0.0	0.0	0.1	0.0	0.1	0.2	0.0	0.1	0.1
Novelgene10397	Scaffold558	+	828445	837129	2412	280	337	157	413	217	107	221	173	159	139	51	151	126	79	150	286	0	3.1	3.7	1.5	4.4	2.3	1.3	2.3	1.4	1.5	1.5	0.5	1.6	1.3	0.8	1.6	2.6	0.0	3.1	1.6	3.7	1.5	4.4	2.6	2.3	1.3	2.3	1.4
Novelgene10398	Scaffold558	+	1043901	1183971	2823	0	0	0	0	1	0	0	0	0	0	0	0	0	0	0	0	0	0.0	0.0	0.0	0.0	0.0	0.0	0.0	0.0	0.0	0.0	0.0	0.0	0.0	0.0	0.0	0.0	0.0	0.0	0.0	0.0	0.0	0.0	0.0	0.0	0.0	0.0	0.0
Novelgene10399	Scaffold558	+	1495681	1497746	2066	40	56	22	54	76	66	67	99	85	81	110	62	65	49	43	49	71	0.5	0.7	0.2	0.6	0.9	0.9	0.7	0.9	0.9	0.9	1.2	0.7	0.7	0.6	0.5	0.5	0.9	0.5	0.5	0.7	0.2	0.6	0.5	0.9	0.9	0.7	0.9
Novelgene1040	Scaffold803	+	1199316	1200550	1235	0	0	0	1	0	4	2	0	1	0	0	0	1	0	5	0	3	0.0	0.0	0.0	0.0	0.0	0.1	0.0	0.0	0.0	0.0	0.0	0.0	0.0	0.0	0.1	0.0	0.1	0.0	0.1	0.0	0.0	0.0	0.0	0.0	0.1	0.0	0.0
Novelgene10400	Scaffold558	+	1907399	1910205	732	325	164	397	367	336	470	302	382	282	195	73	197	419	408	436	326	1177	10.8	5.5	11.8	11.9	10.8	17.1	9.5	9.6	8.0	6.4	2.3	6.4	12.8	13.2	14.0	8.9	41.2	10.8	14.0	5.5	11.8	11.9	8.9	10.8	17.1	9.5	9.6
Novelgene10401	Scaffold558	+	1957105	2031068	1681	2	0	32	4	1	4	10	8	17	2	3	3	8	26	48	1	48	0.0	0.0	0.6	0.1	0.0	0.1	0.2	0.1	0.3	0.0	0.1	0.1	0.2	0.5	1.0	0.0	1.1	0.0	1.0	0.0	0.6	0.1	0.0	0.0	0.1	0.2	0.1
Novelgene10402	Scaffold558	+	2541916	2544776	2861	77	188	81	78	110	71	127	108	104	160	96	180	49	89	254	101	575	0.7	1.6	0.6	0.6	0.9	0.7	1.0	0.7	0.8	1.3	0.8	1.5	0.4	0.7	2.1	0.7	5.1	0.7	2.1	1.6	0.6	0.6	0.7	0.9	0.7	1.0	0.7
Novelgene10403	Scaffold558	+	2637845	2638211	367	0	0	0	0	0	0	0	0	0	0	0	0	0	0	0	0	0	0.0	0.0	0.0	0.0	0.0	0.0	0.0	0.0	0.0	0.0	0.0	0.0	0.0	0.0	0.0	0.0	0.0	0.0	0.0	0.0	0.0	0.0	0.0	0.0	0.0	0.0	0.0
Novelgene10404	Scaffold558	+	2876953	2877981	1029	0	1	1	0	0	0	0	0	1	0	0	0	0	0	0	0	0	0.0	0.0	0.0	0.0	0.0	0.0	0.0	0.0	0.0	0.0	0.0	0.0	0.0	0.0	0.0	0.0	0.0	0.0	0.0	0.0	0.0	0.0	0.0	0.0	0.0	0.0	0.0
Novelgene10405	Scaffold558	+	2948683	2949389	707	2	0	8	1	0	0	4	0	0	0	0	4	0	1	0	0	0	0.1	0.0	0.2	0.0	0.0	0.0	0.1	0.0	0.0	0.0	0.0	0.1	0.0	0.0	0.0	0.0	0.0	0.1	0.0	0.0	0.2	0.0	0.0	0.0	0.0	0.1	0.0
Novelgene10406	Scaffold558	+	2962452	2963966	1515	6	0	1	4	1	0	2	0	4	0	0	0	0	0	0	0	0	0.1	0.0	0.0	0.1	0.0	0.0	0.0	0.0	0.1	0.0	0.0	0.0	0.0	0.0	0.0	0.0	0.0	0.1	0.0	0.0	0.0	0.1	0.0	0.0	0.0	0.0	0.0
Novelgene10407	Scaffold558	+	3006660	3010631	3972	4	2	1	4	15	8	24	4	9	8	10	6	14	3	3	3	0	0.0	0.0	0.0	0.0	0.1	0.1	0.1	0.0	0.0	0.0	0.1	0.0	0.1	0.0	0.0	0.0	0.0	0.0	0.0	0.0	0.0	0.0	0.0	0.1	0.1	0.1	0.0
Novelgene10408	Scaffold558	+	3018317	3021176	2860	1	11	14	20	4	10	12	18	29	25	20	9	30	1	7	7	1	0.0	0.1	0.1	0.2	0.0	0.1	0.1	0.1	0.2	0.2	0.2	0.1	0.2	0.0	0.1	0.0	0.0	0.0	0.1	0.1	0.1	0.2	0.0	0.0	0.1	0.1	0.1
Novelgene10409	Scaffold558	+	3097129	3098108	980	0	36	4	8	0	0	281	213	438	336	175	167	336	52	2	4	1	0.0	0.9	0.1	0.2	0.0	0.0	6.6	4.0	9.3	8.3	4.1	4.0	7.6	1.3	0.0	0.1	0.0	0.0	0.0	0.9	0.1	0.2	0.1	0.0	0.0	6.6	4.0
Novelgene1041	Scaffold803	+	1321719	1324103	2385	1	0	0	12	1	2	8	4	9	2	1	1	5	0	3	1	8	0.0	0.0	0.0	0.1	0.0	0.0	0.1	0.0	0.1	0.0	0.0	0.0	0.0	0.0	0.0	0.0	0.1	0.0	0.0	0.0	0.0	0.1	0.0	0.0	0.0	0.1	0.0
Novelgene10410	Scaffold558	+	3206332	3222335	4356	270	291	286	308	258	218	201	294	311	284	235	395	306	396	286	301	530	3.3	3.5	3.1	3.6	3.0	2.9	2.3	2.7	3.2	3.4	2.7	4.7	3.4	4.7	3.3	3.0	6.8	3.3	3.3	3.5	3.1	3.6	3.0	3.0	2.9	2.3	2.7
Novelgene10411	Scaffold558	+	3292751	3294954	2204	30	10	16	14	30	24	28	17	17	29	43	3	16	5	8	11	5	0.3	0.1	0.2	0.2	0.3	0.3	0.3	0.1	0.2	0.3	0.4	0.0	0.2	0.1	0.1	0.1	0.1	0.3	0.1	0.1	0.2	0.2	0.1	0.3	0.3	0.3	0.1
Novelgene10412	Scaffold558	+	3326999	3327720	722	51	47	25	39	7	1	31	28	43	34	57	23	87	26	29	60	23	1.7	1.6	0.8	1.3	0.2	0.0	1.0	0.7	1.2	1.1	1.8	0.8	2.7	0.9	0.9	1.7	0.8	1.7	0.9	1.6	0.8	1.3	1.7	0.2	0.0	1.0	0.7
Novelgene10413	Scaffold558	+	3383884	3385330	1447	67	43	41	86	60	37	70	83	66	66	47	107	62	81	84	55	122	1.1	0.7	0.6	1.4	1.0	0.7	1.1	1.1	1.0	1.1	0.7	1.8	1.0	1.3	1.4	0.8	2.2	1.1	1.4	0.7	0.6	1.4	0.8	1.0	0.7	1.1	1.1
Novelgene10414	Scaffold558	+	3596861	3605937	976	0	0	0	0	0	0	0	0	0	0	0	0	0	0	0	0	0	0.0	0.0	0.0	0.0	0.0	0.0	0.0	0.0	0.0	0.0	0.0	0.0	0.0	0.0	0.0	0.0	0.0	0.0	0.0	0.0	0.0	0.0	0.0	0.0	0.0	0.0	0.0
Novelgene10415	Scaffold558	+	3652695	3671902	2207	466	495	198	144	513	87	135	89	122	76	119	245	83	78	117	457	22	6.6	7.1	2.5	2.0	7.0	1.4	1.8	1.0	1.5	1.1	1.6	3.4	1.1	1.1	1.6	5.3	0.3	6.6	1.6	7.1	2.5	2.0	5.3	7.0	1.4	1.8	1.0
Novelgene10416	Scaffold558	+	3677734	3680702	2969	26	76	0	0	32	3	9	0	0	66	95	6	0	0	0	0	41	0.2	0.6	0.0	0.0	0.3	0.0	0.1	0.0	0.0	0.5	0.7	0.0	0.0	0.0	0.0	0.0	0.4	0.2	0.0	0.6	0.0	0.0	0.0	0.3	0.0	0.1	0.0
Novelgene10417	Scaffold558	+	3742812	3746059	2513	3558	4291	1814	3404	4428	2335	4072	3038	2587	3704	4268	3188	2150	1249	2436	4842	2800	65.7	79.4	29.7	61.1	78.7	47.1	70.9	42.1	40.7	67.4	73.8	57.1	36.2	22.3	43.2	73.4	54.2	65.7	43.2	79.4	29.7	61.1	73.4	78.7	47.1	70.9	42.1
Novelgene10418	Scaffold558	+	4294909	4296702	1794	0	0	0	0	0	0	4	0	1	1	0	1	0	0	0	0	0	0.0	0.0	0.0	0.0	0.0	0.0	0.1	0.0	0.0	0.0	0.0	0.0	0.0	0.0	0.0	0.0	0.0	0.0	0.0	0.0	0.0	0.0	0.0	0.0	0.0	0.1	0.0
Novelgene10419	Scaffold556	+	863815	864938	1124	1	13	0	4	14	6	20	0	0	14	26	19	0	0	14	1	24	0.0	0.3	0.0	0.1	0.3	0.1	0.4	0.0	0.0	0.3	0.5	0.4	0.0	0.0	0.3	0.0	0.5	0.0	0.3	0.3	0.0	0.1	0.0	0.3	0.1	0.4	0.0
Novelgene1042	Scaffold7293	+	493994	503200	2802	0	1	5	2	2	0	6	1	3	2	4	1	0	0	1	3	3	0.0	0.0	0.0	0.0	0.0	0.0	0.0	0.0	0.0	0.0	0.0	0.0	0.0	0.0	0.0	0.0	0.0	0.0	0.0	0.0	0.0	0.0	0.0	0.0	0.0	0.0	0.0
Novelgene10420	Scaffold14862	+	30864	32966	1486	27	77	42	52	58	38	34	14	36	65	28	7	32	26	40	59	0	0.4	1.3	0.6	0.8	0.9	0.7	0.5	0.2	0.5	1.1	0.4	0.1	0.5	0.4	0.6	0.8	0.0	0.4	0.6	1.3	0.6	0.8	0.8	0.9	0.7	0.5	0.2
Novelgene10421	Scaffold552	+	41372	43416	2045	6	13	2	14	14	5	15	0	2	1	0	3	0	14	0	1	13	0.1	0.2	0.0	0.2	0.2	0.1	0.2	0.0	0.0	0.0	0.0	0.0	0.0	0.2	0.0	0.0	0.2	0.1	0.0	0.2	0.0	0.2	0.0	0.2	0.1	0.2	0.0
Novelgene10422	Scaffold552	+	46058	48002	1945	11	2	5	17	7	8	4	2	1	1	2	3	4	36	0	13	7	0.1	0.0	0.1	0.2	0.1	0.1	0.0	0.0	0.0	0.0	0.0	0.0	0.0	0.4	0.0	0.1	0.1	0.1	0.0	0.0	0.1	0.2	0.1	0.1	0.1	0.0	0.0
Novelgene10423	Scaffold552	+	78045	81404	2477	31	46	19	91	35	21	19	68	28	53	14	26	41	33	44	54	0	0.4	0.7	0.2	1.2	0.5	0.3	0.3	0.7	0.3	0.7	0.2	0.4	0.5	0.5	0.6	0.6	0.0	0.4	0.6	0.7	0.2	1.2	0.6	0.5	0.3	0.3	0.7
Novelgene10424	Scaffold552	+	322440	326225	3786	1539	2650	1898	3380	2920	2781	3144	4150	3628	2436	2062	1566	2604	893	1267	2702	577	16.5	28.4	18.0	35.2	30.1	32.5	31.8	33.3	33.1	25.7	20.7	16.3	25.5	9.2	13.0	23.8	6.5	16.5	13.0	28.4	18.0	35.2	23.8	30.1	32.5	31.8	33.3
Novelgene10425	Scaffold550	+	195955	199120	2816	91	157	112	120	121	113	110	71	61	116	71	66	76	22	83	98	72	0.8	1.4	0.9	1.0	1.0	1.1	0.9	0.5	0.5	1.0	0.6	0.6	0.6	0.2	0.7	0.7	0.7	0.8	0.7	1.4	0.9	1.0	0.7	1.0	1.1	0.9	0.5
Novelgene10426	Scaffold550	+	1128298	1132808	4511	26	50	26	44	24	33	51	25	26	54	61	23	73	39	26	34	15	0.1	0.3	0.1	0.2	0.1	0.2	0.3	0.1	0.1	0.3	0.3	0.1	0.4	0.2	0.1	0.2	0.1	0.1	0.1	0.3	0.1	0.2	0.2	0.1	0.2	0.3	0.1
Novelgene10427	Scaffold550	+	1198681	1200737	2057	0	0	0	0	6	6	1	0	1	0	2	0	5	1	1	1	0	0.0	0.0	0.0	0.0	0.1	0.1	0.0	0.0	0.0	0.0	0.0	0.0	0.1	0.0	0.0	0.0	0.0	0.0	0.0	0.0	0.0	0.0	0.0	0.1	0.1	0.0	0.0
Novelgene10428	Scaffold4433	+	259749	264737	1836	0	0	1	0	1	0	1	2	0	0	0	0	0	0	0	4	0	0.0	0.0	0.0	0.0	0.0	0.0	0.0	0.0	0.0	0.0	0.0	0.0	0.0	0.0	0.0	0.0	0.0	0.0	0.0	0.0	0.0	0.0	0.0	0.0	0.0	0.0	0.0
Novelgene10429	Scaffold4433	+	362790	365676	2887	13	10	0	18	14	0	8	3	1	12	0	4	0	0	20	11	9	0.1	0.1	0.0	0.1	0.1	0.0	0.1	0.0	0.0	0.1	0.0	0.0	0.0	0.0	0.2	0.1	0.1	0.1	0.2	0.1	0.0	0.1	0.1	0.1	0.0	0.1	0.0
Novelgene1043	Scaffold7293	+	648861	649959	1099	10	10	41	4	9	2	10	4	0	1	0	0	3	0	0	7	0	0.2	0.2	0.8	0.1	0.2	0.0	0.2	0.1	0.0	0.0	0.0	0.0	0.1	0.0	0.0	0.1	0.0	0.2	0.0	0.2	0.8	0.1	0.1	0.2	0.0	0.2	0.1
Novelgene10430	Scaffold4433	+	1560944	1562224	1281	77	105	64	114	68	73	449	576	451	217	174	367	387	102	50	202	30	1.5	2.0	1.1	2.1	1.2	1.5	8.1	8.2	7.3	4.1	3.1	6.8	6.7	1.9	0.9	3.2	0.6	1.5	0.9	2.0	1.1	2.1	3.2	1.2	1.5	8.1	8.2
Novelgene10431	Scaffold4432	+	225684	231657	2986	1248	2739	4194	6662	5222	1893	1972	1035	2166	2020	447	1224	1929	8019	1018	7218	16417	14.0	30.9	41.9	72.8	56.5	23.3	20.9	8.7	20.8	22.4	4.7	13.4	19.8	87.1	11.0	66.6	193.4	14.0	11.0	30.9	41.9	72.8	66.6	56.5	23.3	20.9	8.7
Novelgene10432	Scaffold4432	+	233035	239322	4832	54	128	32	182	178	263	243	264	248	222	182	107	155	69	83	94	62	0.4	0.9	0.2	1.3	1.2	2.1	1.6	1.4	1.5	1.6	1.2	0.7	1.0	0.5	0.6	0.6	0.5	0.4	0.6	0.9	0.2	1.3	0.6	1.2	2.1	1.6	1.4
Novelgene10433	Scaffold4432	+	383544	388727	2809	103	219	122	440	227	328	416	600	511	400	197	202	436	245	127	287	189	0.9	1.9	0.9	3.7	1.9	3.1	3.4	3.9	3.8	3.4	1.6	1.7	3.5	2.1	1.1	2.0	1.7	0.9	1.1	1.9	0.9	3.7	2.0	1.9	3.1	3.4	3.9
Novelgene10434	Scaffold4432	+	965255	966811	1426	4	9	0	7	23	18	22	40	28	20	25	0	47	2	2	3	32	0.1	0.2	0.0	0.1	0.4	0.3	0.4	0.5	0.4	0.3	0.4	0.0	0.7	0.0	0.0	0.0	0.6	0.1	0.0	0.2	0.0	0.1	0.0	0.4	0.3	0.4	0.5
Novelgene10435	Scaffold2323	+	680287	682409	2123	7	1	1	2	8	0	0	6	10	1	0	2	2	1	6	1	16	0.1	0.0	0.0	0.0	0.1	0.0	0.0	0.1	0.1	0.0	0.0	0.0	0.0	0.0	0.1	0.0	0.2	0.1	0.1	0.0	0.0	0.0	0.0	0.1	0.0	0.0	0.1
Novelgene10436	Scaffold2323	+	683834	685073	1240	4	9	3	1	3	0	0	0	8	2	0	7	1	2	2	2	4	0.1	0.2	0.1	0.0	0.1	0.0	0.0	0.0	0.1	0.0	0.0	0.1	0.0	0.0	0.0	0.0	0.1	0.1	0.0	0.2	0.1	0.0	0.0	0.1	0.0	0.0	0.0
Novelgene10437	Scaffold2323	+	1210148	1211222	1075	113	63	51	47	26	12	11	50	67	31	32	85	397	257	72	82	417	2.6	1.4	1.0	1.0	0.6	0.3	0.2	0.9	1.3	0.7	0.7	1.9	8.2	5.6	1.6	1.5	9.9	2.6	1.6	1.4	1.0	1.0	1.5	0.6	0.3	0.2	0.9
Novelgene10438	Scaffold2323	+	1318613	1322657	2728	34	17	25	26	28	7	0	9	0	15	36	1	13	10	26	22	15	0.3	0.2	0.2	0.2	0.2	0.1	0.0	0.1	0.0	0.1	0.3	0.0	0.1	0.1	0.2	0.2	0.1	0.3	0.2	0.2	0.2	0.2	0.2	0.2	0.1	0.0	0.1
Novelgene10439	Scaffold2323	+	1327705	1329415	1479	1	13	6	6	4	0	1	5	10	2	17	1	3	7	10	2	14	0.0	0.2	0.1	0.1	0.1	0.0	0.0	0.1	0.1	0.0	0.3	0.0	0.0	0.1	0.2	0.0	0.2	0.0	0.2	0.2	0.1	0.1	0.0	0.1	0.0	0.0	0.1
Novelgene1044	Scaffold809	+	141826	149884	3447	227	25	330	63	52	7	2	8	17	5	6	51	1	23	49	620	11	2.4	0.3	3.1	0.6	0.5	0.1	0.0	0.1	0.2	0.1	0.1	0.5	0.0	0.2	0.5	5.4	0.1	2.4	0.5	0.3	3.1	0.6	5.4	0.5	0.1	0.0	0.1
Novelgene10440	Scaffold2323	+	1351374	1353993	2357	189	262	144	321	250	287	420	416	369	374	357	166	356	159	196	239	125	2.5	3.4	1.7	4.1	3.2	4.1	5.2	4.1	4.1	4.8	4.4	2.1	4.3	2.0	2.5	2.6	1.7	2.5	2.5	3.4	1.7	4.1	2.6	3.2	4.1	5.2	4.1
Novelgene10441	Scaffold2323	+	1887850	1891193	3344	4	2	0	2	3	0	0	0	5	2	0	6	0	6	0	0	0	0.0	0.0	0.0	0.0	0.0	0.0	0.0	0.0	0.0	0.0	0.0	0.0	0.0	0.0	0.0	0.0	0.0	0.0	0.0	0.0	0.0	0.0	0.0	0.0	0.0	0.0	0.0
Novelgene10442	Scaffold2323	+	1976988	1979206	2219	45	71	38	80	107	67	72	124	226	177	181	67	52	15	43	44	34	0.5	0.8	0.4	0.9	1.1	0.8	0.7	1.0	2.1	1.9	1.9	0.7	0.5	0.2	0.5	0.4	0.4	0.5	0.5	0.8	0.4	0.9	0.4	1.1	0.8	0.7	1.0
Novelgene10443	Scaffold2323	+	2020033	2043257	4175	45	84	29	71	76	38	76	64	34	77	85	44	64	45	40	43	53	0.4	0.7	0.2	0.6	0.6	0.3	0.6	0.4	0.2	0.6	0.6	0.3	0.5	0.3	0.3	0.3	0.4	0.4	0.3	0.7	0.2	0.6	0.3	0.6	0.3	0.6	0.4
Novelgene10444	Scaffold2323	+	2336164	2338776	2613	125	179	140	147	171	173	207	209	363	169	215	245	203	127	154	163	141	1.2	1.7	1.2	1.3	1.5	1.8	1.8	1.5	2.9	1.6	1.9	2.2	1.7	1.1	1.4	1.3	1.4	1.2	1.4	1.7	1.2	1.3	1.3	1.5	1.8	1.8	1.5
Novelgene10445	Scaffold2323	+	2354191	2355734	1544	89	121	88	88	66	145	150	218	131	140	250	100	140	68	80	95	62	1.4	1.9	1.2	1.4	1.0	2.5	2.2	2.6	1.8	2.2	3.7	1.5	2.0	1.0	1.2	1.2	1.0	1.4	1.2	1.9	1.2	1.4	1.2	1.0	2.5	2.2	2.6
Novelgene10446	Scaffold2323	+	2366544	2369833	3290	1	13	2	8	4	11	8	9	39	1	1	2	6	9	4	4	19	0.0	0.1	0.0	0.1	0.0	0.1	0.1	0.1	0.2	0.0	0.0	0.0	0.0	0.1	0.0	0.0	0.1	0.0	0.0	0.1	0.0	0.1	0.0	0.0	0.1	0.1	0.1
Novelgene10447	Scaffold2323	+	2400242	2402883	2642	32	61	42	133	80	74	83	47	77	67	89	31	47	29	50	109	39	0.3	0.6	0.3	1.2	0.7	0.7	0.7	0.3	0.6	0.6	0.8	0.3	0.4	0.3	0.4	0.8	0.4	0.3	0.4	0.6	0.3	1.2	0.8	0.7	0.7	0.7	0.3
Novelgene10448	Scaffold2323	+	2623413	2625533	1488	0	0	0	0	0	0	0	0	0	0	0	0	0	0	0	0	0	0.0	0.0	0.0	0.0	0.0	0.0	0.0	0.0	0.0	0.0	0.0	0.0	0.0	0.0	0.0	0.0	0.0	0.0	0.0	0.0	0.0	0.0	0.0	0.0	0.0	0.0	0.0
Novelgene10449	Scaffold2323	+	2739936	2748087	2705	134	137	128	278	170	213	129	232	277	211	208	142	245	133	181	150	145	1.2	1.2	1.0	2.4	1.5	2.1	1.1	1.6	2.1	1.9	1.8	1.2	2.0	1.2	1.6	1.1	1.4	1.2	1.6	1.2	1.0	2.4	1.1	1.5	2.1	1.1	1.6
Novelgene1045	Scaffold809	+	283748	287230	3193	75	82	89	119	71	94	109	207	158	129	121	146	81	85	95	111	55	0.7	0.8	0.8	1.1	0.7	1.0	1.0	1.5	1.3	1.2	1.1	1.4	0.7	0.8	0.9	0.9	0.6	0.7	0.9	0.8	0.8	1.1	0.9	0.7	1.0	1.0	1.5
Novelgene10450	Scaffold2323	+	2749158	2751292	2135	62	66	17	96	58	48	34	77	64	80	33	26	95	19	53	45	58	0.7	0.8	0.2	1.1	0.6	0.6	0.4	0.7	0.6	0.9	0.4	0.3	1.0	0.2	0.6	0.4	0.7	0.7	0.6	0.8	0.2	1.1	0.4	0.6	0.6	0.4	0.7
Novelgene10451	Scaffold2323	+	2767734	2771660	3864	123	131	104	151	107	164	124	163	196	151	96	79	177	89	126	190	154	1.1	1.2	0.8	1.3	0.9	1.6	1.1	1.1	1.5	1.3	0.8	0.7	1.5	0.8	1.1	1.4	1.5	1.1	1.1	1.2	0.8	1.3	1.4	0.9	1.6	1.1	1.1
Novelgene10452	Scaffold2323	+	2843104	2848321	511	826	992	1047	1070	992	1042	1059	1667	1437	1066	1171	942	883	922	701	1406	428	39.5	47.5	44.4	49.7	45.6	54.4	47.8	59.8	58.6	50.2	52.4	43.7	38.5	42.6	32.2	55.2	21.4	39.5	32.2	47.5	44.4	49.7	55.2	45.6	54.4	47.8	59.8
Novelgene10453	Scaffold2323	+	2854196	2857014	2819	0	1	5	1	0	0	3	1	2	0	0	4	0	0	6	6	0	0.0	0.0	0.0	0.0	0.0	0.0	0.0	0.0	0.0	0.0	0.0	0.0	0.0	0.0	0.0	0.0	0.0	0.0	0.0	0.0	0.0	0.0	0.0	0.0	0.0	0.0	0.0
Novelgene10454	Scaffold2322	+	437728	447674	2794	58	78	57	74	61	53	84	133	133	97	85	149	182	90	110	52	6	0.5	0.7	0.4	0.6	0.5	0.5	0.7	0.9	1.0	0.8	0.7	1.3	1.5	0.8	0.9	0.4	0.1	0.5	0.9	0.7	0.4	0.6	0.4	0.5	0.5	0.7	0.9
Novelgene10455	Scaffold2322	+	1897297	1897862	566	7	1	2	1	0	1	1	11	17	3	10	18	5	5	7	13	3	0.3	0.0	0.1	0.0	0.0	0.0	0.0	0.4	0.6	0.1	0.4	0.8	0.2	0.2	0.3	0.5	0.1	0.3	0.3	0.0	0.1	0.0	0.5	0.0	0.0	0.0	0.4
Novelgene10456	Scaffold2322	+	1900530	1904055	3465	1708	2083	986	2380	1808	1773	2187	2413	2485	2500	1564	2489	1714	1349	2671	2304	1601	19.5	23.8	10.0	26.4	19.8	22.1	23.5	20.6	24.2	28.1	16.7	27.5	17.8	14.9	29.2	21.6	19.1	19.5	29.2	23.8	10.0	26.4	21.6	19.8	22.1	23.5	20.6
Novelgene10457	Scaffold2325	+	286260	293660	5287	17	12	20	15	8	0	13	8	1	10	5	24	40	21	7	14	23	0.1	0.1	0.1	0.1	0.0	0.0	0.1	0.0	0.0	0.1	0.0	0.1	0.2	0.1	0.0	0.1	0.1	0.1	0.0	0.1	0.1	0.1	0.1	0.0	0.0	0.1	0.0
Novelgene10458	Scaffold2325	+	390802	393991	598	791	647	1148	421	525	651	485	584	968	975	999	1421	1040	181	3141	459	81	37.0	30.3	47.7	19.1	23.6	33.3	21.4	20.5	38.6	45.0	43.8	64.5	44.4	8.2	141.1	17.6	4.0	37.0	141.1	30.3	47.7	19.1	17.6	23.6	33.3	21.4	20.5
Novelgene10459	Scaffold2325	+	968218	969932	1715	13	44	14	35	19	21	16	77	88	54	29	20	35	14	19	17	30	0.2	0.6	0.2	0.5	0.3	0.3	0.2	0.8	1.1	0.8	0.4	0.3	0.5	0.2	0.3	0.2	0.4	0.2	0.3	0.6	0.2	0.5	0.2	0.3	0.3	0.2	0.8
Novelgene1046	Scaffold809	+	288089	296492	3452	6	27	22	18	27	19	27	3	13	42	31	18	33	24	9	17	10	0.0	0.2	0.2	0.1	0.2	0.2	0.2	0.0	0.1	0.3	0.2	0.1	0.2	0.2	0.1	0.1	0.1	0.0	0.1	0.2	0.2	0.1	0.1	0.2	0.2	0.2	0.0
Novelgene10460	Scaffold2325	+	990266	990786	521	241	184	100	203	242	47	824	707	861	834	530	1326	3869	1864	153	237	1616	11.3	8.6	4.2	9.3	10.9	2.4	36.5	24.9	34.4	38.6	23.3	60.3	165.6	84.4	6.9	9.1	79.4	11.3	6.9	8.6	4.2	9.3	9.1	10.9	2.4	36.5	24.9
Novelgene10461	Scaffold2325	+	1066352	1067071	720	441	716	284	579	630	767	294	460	427	629	599	866	363	589	667	369	91	15.0	24.3	8.6	19.1	20.6	28.4	9.4	11.7	12.4	21.0	19.0	28.5	11.2	19.3	21.7	10.3	3.2	15.0	21.7	24.3	8.6	19.1	10.3	20.6	28.4	9.4	11.7
Novelgene10462	Scaffold2325	+	1173680	1178756	5077	758	1132	545	882	1194	1788	647	275	593	628	716	350	130	217	570	321	1129	3.6	5.5	2.3	4.1	5.5	9.4	2.9	1.0	2.4	3.0	3.2	1.6	0.6	1.0	2.6	1.3	5.7	3.6	2.6	5.5	2.3	4.1	1.3	5.5	9.4	2.9	1.0
Novelgene10463	Scaffold2325	+	1187767	1189098	1332	168	341	90	92	189	253	143	65	106	132	155	96	59	21	67	85	175	3.1	6.3	1.5	1.6	3.3	5.1	2.5	0.9	1.7	2.4	2.7	1.7	1.0	0.4	1.2	1.3	3.4	3.1	1.2	6.3	1.5	1.6	1.3	3.3	5.1	2.5	0.9
Novelgene10464	Scaffold2325	+	1375601	1377631	1702	0	0	0	0	0	0	0	0	1	0	1	0	0	0	0	0	0	0.0	0.0	0.0	0.0	0.0	0.0	0.0	0.0	0.0	0.0	0.0	0.0	0.0	0.0	0.0	0.0	0.0	0.0	0.0	0.0	0.0	0.0	0.0	0.0	0.0	0.0	0.0
Novelgene10465	Scaffold2325	+	1714453	1716370	696	11	8	6	11	32	20	15	18	21	44	12	16	17	3	36	11	0	0.4	0.3	0.2	0.4	1.1	0.8	0.5	0.5	0.6	1.5	0.4	0.5	0.5	0.1	1.2	0.3	0.0	0.4	1.2	0.3	0.2	0.4	0.3	1.1	0.8	0.5	0.5
Novelgene10466	Scaffold2325	+	1751630	1768159	1388	3	0	4	6	6	7	7	6	7	1	0	5	2	4	16	3	33	0.1	0.0	0.1	0.1	0.1	0.2	0.1	0.1	0.1	0.0	0.0	0.1	0.0	0.1	0.3	0.1	0.7	0.1	0.3	0.0	0.1	0.1	0.1	0.1	0.2	0.1	0.1
Novelgene10467	Scaffold27998	+	4533	7228	1605	0	0	2	0	0	0	1	0	0	0	0	0	0	0	6	0	60	0.0	0.0	0.0	0.0	0.0	0.0	0.0	0.0	0.0	0.0	0.0	0.0	0.0	0.0	0.1	0.0	1.0	0.0	0.1	0.0	0.0	0.0	0.0	0.0	0.0	0.0	0.0
Novelgene10468	Scaffold27998	+	9113	13766	4654	27	11	17	19	14	22	20	24	16	10	19	22	21	9	16	16	33	0.1	0.1	0.1	0.1	0.1	0.1	0.1	0.1	0.1	0.1	0.1	0.1	0.1	0.0	0.1	0.1	0.2	0.1	0.1	0.1	0.1	0.1	0.1	0.1	0.1	0.1	0.1
Novelgene10469	Scaffold4434	+	545213	563347	2772	45	57	74	89	55	60	74	82	53	61	34	75	86	91	56	62	71	0.7	0.8	1.0	1.3	0.8	1.0	1.0	0.9	0.7	0.9	0.5	1.1	1.2	1.3	0.8	0.8	1.1	0.7	0.8	0.8	1.0	1.3	0.8	0.8	1.0	1.0	0.9
Novelgene1047	Scaffold809	+	548963	556121	2918	1	2	54	5	129	137	8	1	2	1	0	467	2	4	2	3	1334	0.0	0.0	0.5	0.0	1.2	1.5	0.1	0.0	0.0	0.0	0.0	4.5	0.0	0.0	0.0	0.0	13.8	0.0	0.0	0.0	0.5	0.0	0.0	1.2	1.5	0.1	0.0
Novelgene10470	Scaffold4434	+	573660	573928	269	0	0	0	0	0	0	0	0	0	0	0	0	0	0	0	0	0	0.0	0.0	0.0	0.0	0.0	0.0	0.0	0.0	0.0	0.0	0.0	0.0	0.0	0.0	0.0	0.0	0.0	0.0	0.0	0.0	0.0	0.0	0.0	0.0	0.0	0.0	0.0
Novelgene10471	Scaffold4434	+	600238	602694	1102	9	28	9	0	9	0	30	0	0	1	0	0	0	5	117	2	0	0.3	0.9	0.2	0.0	0.3	0.0	0.9	0.0	0.0	0.0	0.0	0.0	0.0	0.1	3.4	0.1	0.0	0.3	3.4	0.9	0.2	0.0	0.1	0.3	0.0	0.9	0.0
Novelgene10472	Scaffold4434	+	626716	632906	1203	39	68	0	0	66	57	110	0	0	144	142	286	0	0	0	0	602	0.8	1.4	0.0	0.0	1.3	1.3	2.1	0.0	0.0	2.9	2.7	5.6	0.0	0.0	0.0	0.0	12.8	0.8	0.0	1.4	0.0	0.0	0.0	1.3	1.3	2.1	0.0
Novelgene10473	Scaffold4434	+	1078508	1079131	624	0	0	0	0	0	0	0	0	0	0	0	0	0	0	0	0	0	0.0	0.0	0.0	0.0	0.0	0.0	0.0	0.0	0.0	0.0	0.0	0.0	0.0	0.0	0.0	0.0	0.0	0.0	0.0	0.0	0.0	0.0	0.0	0.0	0.0	0.0	0.0
Novelgene10474	Scaffold4434	+	1122408	1125785	1860	15	1	0	4	3	0	4	9	1	1	0	13	0	2	5	6	8	0.2	0.0	0.0	0.1	0.0	0.0	0.1	0.1	0.0	0.0	0.0	0.2	0.0	0.0	0.1	0.1	0.1	0.2	0.1	0.0	0.0	0.1	0.1	0.0	0.0	0.1	0.1
Novelgene10475	Scaffold4434	+	1150567	1152323	1757	8	7	7	23	15	5	12	6	4	5	1	1	1	0	1	13	33	0.1	0.1	0.1	0.3	0.2	0.1	0.2	0.1	0.0	0.1	0.0	0.0	0.0	0.0	0.0	0.1	0.5	0.1	0.0	0.1	0.1	0.3	0.1	0.2	0.1	0.2	0.1
Novelgene10476	Scaffold4434	+	1405395	1407642	1896	76	325	17	122	252	110	221	291	274	722	634	271	355	289	154	96	322	1.0	4.2	0.2	1.5	3.1	1.5	2.7	2.8	3.0	9.2	7.7	3.4	4.2	3.6	1.9	1.0	4.3	1.0	1.9	4.2	0.2	1.5	1.0	3.1	1.5	2.7	2.8
Novelgene10477	Scaffold4434	+	1479889	1481576	1688	6	15	1	31	10	11	17	26	41	23	31	7	29	7	13	22	0	0.1	0.2	0.0	0.4	0.1	0.2	0.2	0.3	0.5	0.3	0.4	0.1	0.4	0.1	0.2	0.3	0.0	0.1	0.2	0.2	0.0	0.4	0.3	0.1	0.2	0.2	0.3
Novelgene10478	Scaffold4434	+	1486088	1488954	2867	8	4	5	5	4	23	4	9	2	1	7	5	20	15	5	1	7	0.1	0.0	0.0	0.0	0.0	0.2	0.0	0.1	0.0	0.0	0.1	0.0	0.2	0.1	0.0	0.0	0.1	0.1	0.0	0.0	0.0	0.0	0.0	0.0	0.2	0.0	0.1
Novelgene10479	Scaffold5924	+	14284	16232	1949	4176	1763	4556	1007	1749	356	964	999	1074	165	212	2098	164	2221	2556	3663	247	52.3	22.1	50.7	12.3	21.1	4.9	11.4	9.4	11.5	2.0	2.5	25.5	1.9	26.9	30.8	37.7	3.2	52.3	30.8	22.1	50.7	12.3	37.7	21.1	4.9	11.4	9.4
Novelgene1048	Scaffold809	+	902060	904665	2606	0	0	0	0	0	0	0	0	0	0	0	0	0	0	0	0	0	0.0	0.0	0.0	0.0	0.0	0.0	0.0	0.0	0.0	0.0	0.0	0.0	0.0	0.0	0.0	0.0	0.0	0.0	0.0	0.0	0.0	0.0	0.0	0.0	0.0	0.0	0.0
Novelgene10480	Scaffold8218	+	12361	13582	1222	1	0	0	0	0	0	0	0	1	0	0	8	0	9	0	0	0	0.0	0.0	0.0	0.0	0.0	0.0	0.0	0.0	0.0	0.0	0.0	0.2	0.0	0.2	0.0	0.0	0.0	0.0	0.0	0.0	0.0	0.0	0.0	0.0	0.0	0.0	0.0
Novelgene10481	Scaffold24896	+	7475	10224	1492	11	23	1	38	22	18	50	96	84	84	78	22	35	12	16	51	0	0.2	0.4	0.0	0.6	0.4	0.3	0.8	1.3	1.3	1.5	1.3	0.4	0.6	0.2	0.3	0.7	0.0	0.2	0.3	0.4	0.0	0.6	0.7	0.4	0.3	0.8	1.3
Novelgene10482	Scaffold776	+	54834	55251	418	2	5	0	2	3	0	2	0	3	5	8	1	0	7	0	1	3	0.1	0.3	0.0	0.1	0.2	0.0	0.1	0.0	0.1	0.3	0.4	0.1	0.0	0.4	0.0	0.0	0.2	0.1	0.0	0.3	0.0	0.1	0.0	0.2	0.0	0.1	0.0
Novelgene10483	Scaffold776	+	264618	267315	2399	13	31	48	18	21	0	15	26	14	1	3	23	15	9	22	45	12	0.2	0.4	0.5	0.2	0.2	0.0	0.2	0.2	0.1	0.0	0.0	0.3	0.2	0.1	0.3	0.4	0.1	0.2	0.3	0.4	0.5	0.2	0.4	0.2	0.0	0.2	0.2
Novelgene10484	Scaffold776	+	365491	367889	2399	4	10	14	11	25	7	9	11	13	4	1	0	7	9	5	4	20	0.0	0.1	0.1	0.1	0.2	0.1	0.1	0.1	0.1	0.0	0.0	0.0	0.1	0.1	0.0	0.0	0.2	0.0	0.0	0.1	0.1	0.1	0.0	0.2	0.1	0.1	0.1
Novelgene10485	Scaffold774	+	387179	389759	2388	7	36	20	8	17	37	27	66	30	12	0	7	6	0	3	17	0	0.1	0.4	0.2	0.1	0.2	0.4	0.3	0.5	0.3	0.1	0.0	0.1	0.1	0.0	0.0	0.1	0.0	0.1	0.0	0.4	0.2	0.1	0.1	0.2	0.4	0.3	0.5
Novelgene10486	Scaffold774	+	542700	544157	1458	1	0	0	0	0	0	0	4	14	0	0	0	0	4	0	0	2	0.0	0.0	0.0	0.0	0.0	0.0	0.0	0.1	0.2	0.0	0.0	0.0	0.0	0.1	0.0	0.0	0.0	0.0	0.0	0.0	0.0	0.0	0.0	0.0	0.0	0.0	0.1
Novelgene10487	Scaffold774	+	727493	731098	2571	57	48	64	38	72	6	96	127	88	78	93	80	103	58	50	111	66	0.7	0.6	0.7	0.4	0.8	0.1	1.1	1.1	0.9	0.9	1.0	0.9	1.1	0.7	0.6	1.1	0.8	0.7	0.6	0.6	0.7	0.4	1.1	0.8	0.1	1.1	1.1
Novelgene10488	Scaffold773	+	144926	146585	1660	28	27	52	129	87	133	216	356	318	149	94	43	233	96	67	126	42	0.4	0.4	0.7	1.8	1.2	2.1	3.0	3.9	4.0	2.2	1.3	0.6	3.1	1.4	0.9	1.5	0.6	0.4	0.9	0.4	0.7	1.8	1.5	1.2	2.1	3.0	3.9
Novelgene10489	Scaffold773	+	337600	338897	1298	397	918	969	599	785	1070	1083	1005	1214	959	932	981	1331	826	755	709	150	7.5	17.3	16.2	11.0	14.2	22.0	19.2	14.2	19.5	17.8	16.4	17.9	22.9	15.0	13.6	11.0	3.0	7.5	13.6	17.3	16.2	11.0	11.0	14.2	22.0	19.2	14.2
Novelgene1049	Scaffold809	+	979047	980742	1696	4	4	10	4	1	2	13	16	14	2	6	1	5	10	3	8	1	0.1	0.1	0.1	0.1	0.0	0.0	0.2	0.2	0.2	0.0	0.1	0.0	0.1	0.1	0.0	0.1	0.0	0.1	0.0	0.1	0.1	0.1	0.1	0.0	0.0	0.2	0.2
Novelgene10490	Scaffold773	+	436839	472309	2554	2	3	1	1	0	5	8	4	5	1	4	1	0	0	1	0	0	0.0	0.0	0.0	0.0	0.0	0.1	0.1	0.0	0.0	0.0	0.0	0.0	0.0	0.0	0.0	0.0	0.0	0.0	0.0	0.0	0.0	0.0	0.0	0.0	0.1	0.1	0.0
Novelgene10491	Scaffold773	+	608212	611936	3606	57	49	56	84	135	364	122	211	111	24	26	8	177	33	5	87	11	0.5	0.4	0.4	0.7	1.2	3.6	1.0	1.4	0.9	0.2	0.2	0.1	1.5	0.3	0.0	0.6	0.1	0.5	0.0	0.4	0.4	0.7	0.6	1.2	3.6	1.0	1.4
Novelgene10492	Scaffold773	+	1249605	1251608	1916	32	30	38	51	34	34	42	34	76	42	34	53	75	58	32	48	54	0.4	0.4	0.4	0.6	0.4	0.5	0.5	0.3	0.8	0.5	0.4	0.7	0.9	0.7	0.4	0.5	0.7	0.4	0.4	0.4	0.4	0.6	0.5	0.4	0.5	0.5	0.3
Novelgene10493	Scaffold773	+	1335073	1338083	2031	30	40	24	39	8	28	24	39	42	32	12	33	42	20	6	9	22	0.4	0.5	0.3	0.5	0.1	0.4	0.3	0.4	0.4	0.4	0.1	0.4	0.5	0.2	0.1	0.1	0.3	0.4	0.1	0.5	0.3	0.5	0.1	0.1	0.4	0.3	0.4
Novelgene10494	Scaffold773	+	1639244	1652141	3858	17	21	13	24	38	18	24	86	48	49	41	31	21	37	22	40	12	0.1	0.1	0.1	0.1	0.2	0.1	0.1	0.4	0.3	0.3	0.2	0.2	0.1	0.2	0.1	0.2	0.1	0.1	0.1	0.1	0.1	0.1	0.2	0.2	0.1	0.1	0.4
Novelgene10495	Scaffold773	+	1912955	1913210	256	0	0	0	0	0	0	0	0	0	0	0	0	0	0	0	0	0	0.0	0.0	0.0	0.0	0.0	0.0	0.0	0.0	0.0	0.0	0.0	0.0	0.0	0.0	0.0	0.0	0.0	0.0	0.0	0.0	0.0	0.0	0.0	0.0	0.0	0.0	0.0
Novelgene10496	Scaffold773	+	1915847	1917268	1422	0	0	0	0	0	0	0	0	0	0	0	0	0	0	0	0	0	0.0	0.0	0.0	0.0	0.0	0.0	0.0	0.0	0.0	0.0	0.0	0.0	0.0	0.0	0.0	0.0	0.0	0.0	0.0	0.0	0.0	0.0	0.0	0.0	0.0	0.0	0.0
Novelgene10497	Scaffold773	+	1942096	1942919	824	825	936	628	675	551	398	663	837	665	617	629	628	276	350	597	605	96	24.4	27.8	16.5	19.4	15.7	12.9	18.5	18.6	16.8	18.0	17.5	18.1	7.5	10.0	17.0	14.7	3.0	24.4	17.0	27.8	16.5	19.4	14.7	15.7	12.9	18.5	18.6
Novelgene10498	Scaffold773	+	2129579	2132200	2622	24	55	9	42	38	29	44	40	42	46	44	40	42	12	61	32	25	0.2	0.5	0.1	0.4	0.3	0.3	0.4	0.3	0.3	0.4	0.4	0.4	0.4	0.1	0.5	0.2	0.2	0.2	0.5	0.5	0.1	0.4	0.2	0.3	0.3	0.4	0.3
Novelgene10499	Scaffold773	+	2283156	2285310	2084	28	41	3	67	38	205	62	72	38	29	25	10	35	54	16	29	11	0.3	0.5	0.0	0.8	0.4	2.6	0.7	0.6	0.4	0.3	0.3	0.1	0.4	0.6	0.2	0.3	0.1	0.3	0.2	0.5	0.0	0.8	0.3	0.4	2.6	0.7	0.6
Novelgene1050	Scaffold809	+	987062	989843	2782	0	0	0	1	4	0	0	1	2	0	1	0	2	4	0	0	0	0.0	0.0	0.0	0.0	0.0	0.0	0.0	0.0	0.0	0.0	0.0	0.0	0.0	0.0	0.0	0.0	0.0	0.0	0.0	0.0	0.0	0.0	0.0	0.0	0.0	0.0	0.0
Novelgene10500	Scaffold773	+	2556855	2562971	2563	1655	1835	1849	1124	1999	1761	2282	2850	2378	2318	2470	2098	1475	1818	1733	1832	1937	24.2	26.9	24.0	16.0	28.2	28.2	31.5	31.3	29.7	33.5	33.9	29.8	19.7	25.7	24.4	22.0	29.7	24.2	24.4	26.9	24.0	16.0	22.0	28.2	28.2	31.5	31.3
Novelgene10501	Scaffold773	+	2580149	2580458	310	3	9	0	0	24	2	1	0	0	10	16	0	0	22	16	14	224	0.2	0.7	0.0	0.0	1.8	0.2	0.1	0.0	0.0	0.8	1.2	0.0	0.0	1.7	1.2	0.9	18.5	0.2	1.2	0.7	0.0	0.0	0.9	1.8	0.2	0.1	0.0
Novelgene10502	Scaffold773	+	2588291	2589658	1368	2	3	2	17	1	39	24	25	33	15	6	1	23	11	1	9	9	0.0	0.1	0.0	0.3	0.0	0.8	0.4	0.3	0.5	0.3	0.1	0.0	0.4	0.2	0.0	0.1	0.2	0.0	0.0	0.1	0.0	0.3	0.1	0.0	0.8	0.4	0.3
Novelgene10503	Scaffold773	+	2618788	2624419	3402	32	56	19	75	72	91	93	179	129	153	162	61	121	83	58	60	77	0.3	0.5	0.1	0.6	0.6	0.8	0.7	1.1	0.9	1.3	1.3	0.5	0.9	0.7	0.5	0.4	0.7	0.3	0.5	0.5	0.1	0.6	0.4	0.6	0.8	0.7	1.1
Novelgene10504	Scaffold773	+	2626711	2629545	2835	0	0	0	0	0	3	0	0	0	0	0	0	0	0	0	0	0	0.0	0.0	0.0	0.0	0.0	0.0	0.0	0.0	0.0	0.0	0.0	0.0	0.0	0.0	0.0	0.0	0.0	0.0	0.0	0.0	0.0	0.0	0.0	0.0	0.0	0.0	0.0
Novelgene10505	Scaffold770	+	86044	90043	4000	865	996	155	610	393	219	163	156	98	183	100	118	61	4	242	357	4	5.3	6.1	0.8	3.6	2.3	1.5	0.9	0.7	0.5	1.1	0.6	0.7	0.3	0.0	1.4	1.8	0.0	5.3	1.4	6.1	0.8	3.6	1.8	2.3	1.5	0.9	0.7
Novelgene10506	Scaffold770	+	90974	93018	2045	110	148	75	143	187	278	126	95	110	34	66	8	52	5	15	147	0	1.3	1.8	0.8	1.7	2.1	3.6	1.4	0.9	1.1	0.4	0.7	0.1	0.6	0.1	0.2	1.4	0.0	1.3	0.2	1.8	0.8	1.7	1.4	2.1	3.6	1.4	0.9
Novelgene10507	Scaffold770	+	204618	207766	3149	0	0	10	1	0	0	0	6	0	14	15	0	12	2	0	0	45	0.0	0.0	0.1	0.0	0.0	0.0	0.0	0.0	0.0	0.1	0.1	0.0	0.1	0.0	0.0	0.0	0.4	0.0	0.0	0.0	0.1	0.0	0.0	0.0	0.0	0.0	0.0
Novelgene10508	Scaffold770	+	264341	265261	921	0	6	0	0	0	1	1	0	6	6	0	1	0	0	0	6	0	0.0	0.2	0.0	0.0	0.0	0.0	0.0	0.0	0.1	0.2	0.0	0.0	0.0	0.0	0.0	0.1	0.0	0.0	0.0	0.2	0.0	0.0	0.1	0.0	0.0	0.0	0.0
Novelgene10509	Scaffold770	+	604023	605042	1019	0	0	1	0	9	24	9	0	0	0	0	0	0	6	53	0	159	0.0	0.0	0.0	0.0	0.2	0.7	0.2	0.0	0.0	0.0	0.0	0.0	0.0	0.2	1.4	0.0	4.7	0.0	1.4	0.0	0.0	0.0	0.0	0.2	0.7	0.2	0.0
Novelgene1051	Scaffold809	+	994776	997127	2352	4	0	3	3	0	7	9	5	12	0	21	9	16	8	0	4	3	0.0	0.0	0.0	0.0	0.0	0.1	0.1	0.0	0.1	0.0	0.2	0.1	0.2	0.1	0.0	0.0	0.0	0.0	0.0	0.0	0.0	0.0	0.0	0.0	0.1	0.1	0.0
Novelgene10510	Scaffold9587	+	2092	3227	1077	633	702	634	666	797	666	1295	2040	1839	1234	1367	2129	1430	969	965	821	603	14.4	15.9	12.8	14.7	17.4	16.5	27.7	34.7	35.6	27.6	29.0	46.8	29.6	21.2	21.0	15.3	14.3	14.4	21.0	15.9	12.8	14.7	15.3	17.4	16.5	27.7	34.7
Novelgene10511	Scaffold779	+	384	6823	2585	22	35	8	16	27	23	43	19	20	29	12	31	46	4	25	13	28	0.2	0.4	0.1	0.2	0.3	0.3	0.4	0.2	0.2	0.3	0.1	0.3	0.5	0.0	0.3	0.1	0.3	0.2	0.3	0.4	0.1	0.2	0.1	0.3	0.3	0.4	0.2
Novelgene10512	Scaffold779	+	134463	160358	4648	6022	5966	15216	8887	9050	10616	5778	5644	5881	4110	7159	3310	9777	2453	2864	13589	1455	54.5	54.1	122.3	78.2	78.9	105.1	49.4	38.4	45.4	36.7	60.7	29.1	80.8	21.5	24.9	101.0	13.8	54.5	24.9	54.1	122.3	78.2	101.0	78.9	105.1	49.4	38.4
Novelgene10513	Scaffold778	+	269457	273224	2420	191	293	140	321	177	228	350	465	325	440	281	322	243	129	166	349	35	2.1	3.2	1.3	3.4	1.8	2.7	3.6	3.8	3.0	4.7	2.9	3.4	2.4	1.4	1.7	3.1	0.4	2.1	1.7	3.2	1.3	3.4	3.1	1.8	2.7	3.6	3.8
Novelgene10514	Scaffold778	+	669701	673958	3370	0	0	0	0	0	0	0	0	0	0	0	0	0	0	0	0	0	0.0	0.0	0.0	0.0	0.0	0.0	0.0	0.0	0.0	0.0	0.0	0.0	0.0	0.0	0.0	0.0	0.0	0.0	0.0	0.0	0.0	0.0	0.0	0.0	0.0	0.0	0.0
Novelgene10515	Scaffold778	+	675242	679221	2692	0	0	0	0	0	0	0	0	0	0	0	0	0	0	0	0	0	0.0	0.0	0.0	0.0	0.0	0.0	0.0	0.0	0.0	0.0	0.0	0.0	0.0	0.0	0.0	0.0	0.0	0.0	0.0	0.0	0.0	0.0	0.0	0.0	0.0	0.0	0.0
Novelgene10516	Scaffold778	+	679820	680866	990	0	0	0	0	0	0	0	0	0	0	0	0	0	0	0	0	0	0.0	0.0	0.0	0.0	0.0	0.0	0.0	0.0	0.0	0.0	0.0	0.0	0.0	0.0	0.0	0.0	0.0	0.0	0.0	0.0	0.0	0.0	0.0	0.0	0.0	0.0	0.0
Novelgene10517	Scaffold778	+	684101	685452	1352	81	90	43	62	93	97	124	130	121	120	89	107	73	75	153	59	103	1.5	1.6	0.7	1.1	1.6	1.9	2.1	1.8	1.9	2.1	1.5	1.9	1.2	1.3	2.7	0.9	1.9	1.5	2.7	1.6	0.7	1.1	0.9	1.6	1.9	2.1	1.8
Novelgene10518	Scaffold778	+	686672	689072	2401	0	0	0	0	0	0	0	0	0	0	0	0	0	0	0	0	0	0.0	0.0	0.0	0.0	0.0	0.0	0.0	0.0	0.0	0.0	0.0	0.0	0.0	0.0	0.0	0.0	0.0	0.0	0.0	0.0	0.0	0.0	0.0	0.0	0.0	0.0	0.0
Novelgene10519	Scaffold778	+	694735	696602	1868	55	88	50	75	131	172	69	67	32	120	42	44	70	120	132	42	55	0.7	1.2	0.6	1.0	1.6	2.5	0.9	0.7	0.4	1.5	0.5	0.6	0.8	1.5	1.7	0.5	0.8	0.7	1.7	1.2	0.6	1.0	0.5	1.6	2.5	0.9	0.7
Novelgene1052	Scaffold809	+	1022159	1038235	1478	126	87	107	155	148	128	122	213	134	70	90	74	158	61	74	96	55	2.1	1.4	1.6	2.5	2.4	2.3	1.9	2.6	1.9	1.1	1.4	1.2	2.4	1.0	1.2	1.3	1.0	2.1	1.2	1.4	1.6	2.5	1.3	2.4	2.3	1.9	2.6
Novelgene10520	Scaffold778	+	702717	706734	4018	0	12	1	7	15	18	2	4	0	8	3	0	14	8	13	1	1	0.0	0.1	0.0	0.0	0.1	0.1	0.0	0.0	0.0	0.0	0.0	0.0	0.1	0.0	0.1	0.0	0.0	0.0	0.1	0.1	0.0	0.0	0.0	0.1	0.1	0.0	0.0
Novelgene10521	Scaffold778	+	984613	987767	3155	58	61	30	121	88	124	128	107	126	108	71	93	142	36	39	77	30	0.5	0.5	0.2	1.0	0.7	1.2	1.1	0.7	0.9	0.9	0.6	0.8	1.1	0.3	0.3	0.6	0.3	0.5	0.3	0.5	0.2	1.0	0.6	0.7	1.2	1.1	0.7
Novelgene10522	Scaffold778	+	1043095	1050786	3058	0	0	6	1	18	2	3	14	2	2	1	1	4	7	3	6	26	0.0	0.0	0.0	0.0	0.1	0.0	0.0	0.1	0.0	0.0	0.0	0.0	0.0	0.1	0.0	0.0	0.2	0.0	0.0	0.0	0.0	0.0	0.0	0.1	0.0	0.0	0.1
Novelgene10523	Scaffold778	+	1130818	1133150	2333	0	0	0	0	0	0	0	0	0	0	0	0	0	0	0	0	0	0.0	0.0	0.0	0.0	0.0	0.0	0.0	0.0	0.0	0.0	0.0	0.0	0.0	0.0	0.0	0.0	0.0	0.0	0.0	0.0	0.0	0.0	0.0	0.0	0.0	0.0	0.0
Novelgene10524	Scaffold778	+	1235164	1235598	435	115	49	207	50	82	69	40	33	26	43	10	61	53	30	30	117	45	6.5	2.8	10.3	2.7	4.4	4.2	2.1	1.4	1.2	2.4	0.5	3.3	2.7	1.6	1.6	5.4	2.6	6.5	1.6	2.8	10.3	2.7	5.4	4.4	4.2	2.1	1.4
Novelgene10525	Scaffold5356	+	92490	95461	2972	64	67	55	23	19	25	33	44	38	17	12	39	39	14	40	44	106	0.5	0.6	0.4	0.2	0.2	0.2	0.3	0.3	0.3	0.1	0.1	0.3	0.3	0.1	0.3	0.3	0.9	0.5	0.3	0.6	0.4	0.2	0.3	0.2	0.2	0.3	0.3
Novelgene10526	Scaffold5356	+	351121	351452	332	0	0	0	0	0	0	0	0	0	0	0	0	0	0	0	0	0	0.0	0.0	0.0	0.0	0.0	0.0	0.0	0.0	0.0	0.0	0.0	0.0	0.0	0.0	0.0	0.0	0.0	0.0	0.0	0.0	0.0	0.0	0.0	0.0	0.0	0.0	0.0
Novelgene10527	Scaffold5356	+	430913	529187	2713	0	3	0	5	7	2	0	5	0	2	0	0	0	0	1	12	18	0.0	0.0	0.0	0.0	0.1	0.0	0.0	0.0	0.0	0.0	0.0	0.0	0.0	0.0	0.0	0.1	0.2	0.0	0.0	0.0	0.0	0.0	0.1	0.1	0.0	0.0	0.0
Novelgene10528	Scaffold1593	+	283009	291099	6877	918	847	645	1130	683	859	916	1173	981	694	439	542	815	372	653	927	393	5.3	4.9	3.3	6.3	3.8	5.4	5.0	5.1	4.8	3.9	2.4	3.0	4.3	2.1	3.6	4.4	2.4	5.3	3.6	4.9	3.3	6.3	4.4	3.8	5.4	5.0	5.1
Novelgene10529	Scaffold1593	+	532146	533488	1016	0	0	4	0	0	0	0	0	0	0	0	0	0	0	0	0	0	0.0	0.0	0.1	0.0	0.0	0.0	0.0	0.0	0.0	0.0	0.0	0.0	0.0	0.0	0.0	0.0	0.0	0.0	0.0	0.0	0.1	0.0	0.0	0.0	0.0	0.0	0.0
Novelgene1053	Scaffold809	+	1042095	1043159	1065	4	3	2	0	0	2	0	1	2	0	0	0	1	0	0	0	0	0.1	0.1	0.0	0.0	0.0	0.1	0.0	0.0	0.0	0.0	0.0	0.0	0.0	0.0	0.0	0.0	0.0	0.1	0.0	0.1	0.0	0.0	0.0	0.0	0.1	0.0	0.0
Novelgene10530	Scaffold1593	+	673534	675549	2016	0	0	0	0	0	0	0	0	0	0	0	0	0	0	0	0	0	0.0	0.0	0.0	0.0	0.0	0.0	0.0	0.0	0.0	0.0	0.0	0.0	0.0	0.0	0.0	0.0	0.0	0.0	0.0	0.0	0.0	0.0	0.0	0.0	0.0	0.0	0.0
Novelgene10531	Scaffold1593	+	826822	827375	554	9	7	0	8	5	4	12	5	2	3	2	6	5	0	4	8	9	0.4	0.3	0.0	0.3	0.2	0.2	0.5	0.2	0.1	0.1	0.1	0.3	0.2	0.0	0.2	0.3	0.4	0.4	0.2	0.3	0.0	0.3	0.3	0.2	0.2	0.5	0.2
Novelgene10532	Scaffold1593	+	836550	837737	1188	4	1	15	6	6	12	5	22	4	11	2	6	0	0	1	6	2	0.1	0.0	0.3	0.1	0.1	0.3	0.1	0.3	0.1	0.2	0.0	0.1	0.0	0.0	0.0	0.1	0.0	0.1	0.0	0.0	0.3	0.1	0.1	0.1	0.3	0.1	0.3
Novelgene10533	Scaffold1593	+	839872	843474	3603	327	349	383	350	367	189	222	265	257	206	249	210	256	230	306	390	349	2.2	2.4	2.3	2.3	2.4	1.4	1.4	1.3	1.5	1.4	1.6	1.4	1.6	1.5	2.0	2.2	2.5	2.2	2.0	2.4	2.3	2.3	2.2	2.4	1.4	1.4	1.3
Novelgene10534	Scaffold1593	+	1293800	1296185	1609	0	0	0	0	0	0	0	0	0	0	0	0	0	0	0	0	0	0.0	0.0	0.0	0.0	0.0	0.0	0.0	0.0	0.0	0.0	0.0	0.0	0.0	0.0	0.0	0.0	0.0	0.0	0.0	0.0	0.0	0.0	0.0	0.0	0.0	0.0	0.0
Novelgene10535	Scaffold1593	+	1342557	1351625	3636	551	692	397	744	647	674	678	874	605	577	582	530	644	300	659	741	663	5.1	6.4	3.3	6.7	5.8	6.9	6.0	6.1	4.8	5.3	5.1	4.8	5.5	2.7	5.9	5.7	6.5	5.1	5.9	6.4	3.3	6.7	5.7	5.8	6.9	6.0	6.1
Novelgene10536	Scaffold1593	+	1403490	1416808	3877	13	12	89	21	28	2	0	9	2	1	8	5	0	6	7	139	10	0.1	0.1	0.5	0.1	0.2	0.0	0.0	0.0	0.0	0.0	0.0	0.0	0.0	0.0	0.0	0.7	0.1	0.1	0.0	0.1	0.5	0.1	0.7	0.2	0.0	0.0	0.0
Novelgene10537	Scaffold1592	+	186974	188424	1451	21	33	9	26	22	11	25	23	37	24	21	8	45	21	10	4	15	0.4	0.6	0.1	0.4	0.4	0.2	0.4	0.3	0.5	0.4	0.3	0.1	0.7	0.3	0.2	0.1	0.3	0.4	0.2	0.6	0.1	0.4	0.1	0.4	0.2	0.4	0.3
Novelgene10538	Scaffold1592	+	287833	291327	3390	2	0	9	1	7	7	0	13	2	2	0	14	12	36	5	4	14	0.0	0.0	0.1	0.0	0.0	0.1	0.0	0.1	0.0	0.0	0.0	0.1	0.1	0.3	0.0	0.0	0.1	0.0	0.0	0.0	0.1	0.0	0.0	0.0	0.1	0.0	0.1
Novelgene10539	Scaffold1592	+	297559	304039	2598	1	10	4	0	0	8	1	6	7	0	6	0	4	4	1	0	1	0.0	0.1	0.0	0.0	0.0	0.1	0.0	0.0	0.1	0.0	0.1	0.0	0.0	0.0	0.0	0.0	0.0	0.0	0.0	0.1	0.0	0.0	0.0	0.0	0.1	0.0	0.0
Novelgene1054	Scaffold809	+	1052080	1054645	2566	0	1	0	2	2	8	4	3	22	6	14	0	12	0	0	4	0	0.0	0.0	0.0	0.0	0.0	0.1	0.0	0.0	0.2	0.1	0.1	0.0	0.1	0.0	0.0	0.0	0.0	0.0	0.0	0.0	0.0	0.0	0.0	0.0	0.1	0.0	0.0
Novelgene10540	Scaffold1592	+	309567	311596	2030	49	38	36	58	31	4	82	72	35	53	72	75	19	89	238	37	40	0.6	0.5	0.4	0.7	0.4	0.1	0.9	0.7	0.4	0.6	0.8	0.9	0.2	1.0	2.7	0.4	0.5	0.6	2.7	0.5	0.4	0.7	0.4	0.4	0.1	0.9	0.7
Novelgene10541	Scaffold1592	+	574390	574603	214	0	0	0	0	0	0	0	0	0	0	0	0	0	0	0	0	0	0.0	0.0	0.0	0.0	0.0	0.0	0.0	0.0	0.0	0.0	0.0	0.0	0.0	0.0	0.0	0.0	0.0	0.0	0.0	0.0	0.0	0.0	0.0	0.0	0.0	0.0	0.0
Novelgene10542	Scaffold1592	+	878912	881937	3026	50	94	55	132	79	188	152	142	150	144	174	82	271	52	42	97	84	0.4	0.8	0.4	1.0	0.6	1.7	1.2	0.9	1.0	1.1	1.3	0.6	2.0	0.4	0.3	0.6	0.7	0.4	0.3	0.8	0.4	1.0	0.6	0.6	1.7	1.2	0.9
Novelgene10543	Scaffold1592	+	926252	928833	375	0	0	0	0	0	0	0	0	0	0	0	0	0	0	0	0	0	0.0	0.0	0.0	0.0	0.0	0.0	0.0	0.0	0.0	0.0	0.0	0.0	0.0	0.0	0.0	0.0	0.0	0.0	0.0	0.0	0.0	0.0	0.0	0.0	0.0	0.0	0.0
Novelgene10544	Scaffold1591	+	123917	126481	2565	0	0	0	1	0	1	0	2	0	3	0	0	2	0	2	0	0	0.0	0.0	0.0	0.0	0.0	0.0	0.0	0.0	0.0	0.0	0.0	0.0	0.0	0.0	0.0	0.0	0.0	0.0	0.0	0.0	0.0	0.0	0.0	0.0	0.0	0.0	0.0
Novelgene10545	Scaffold1591	+	397710	400064	1405	11	11	6	16	9	7	11	16	12	7	19	8	8	1	8	5	7	0.2	0.2	0.1	0.3	0.2	0.1	0.2	0.2	0.2	0.1	0.3	0.1	0.1	0.0	0.1	0.1	0.1	0.2	0.1	0.2	0.1	0.3	0.1	0.2	0.1	0.2	0.2
Novelgene10546	Scaffold1591	+	497949	499484	1275	7417	7481	7466	6002	6832	7702	10128	15180	13462	12325	12328	13916	8119	8549	9975	8055	7829	228.4	230.8	204.1	179.7	202.5	259.3	294.4	350.9	353.7	374.3	355.7	415.7	228.2	254.5	295.0	203.7	252.7	228.4	295.0	230.8	204.1	179.7	203.7	202.5	259.3	294.4	350.9
Novelgene10547	Scaffold1591	+	970663	972125	1463	24	54	43	81	75	77	48	109	111	111	52	9	119	27	74	90	88	0.4	0.9	0.6	1.3	1.2	1.4	0.8	1.4	1.6	1.8	0.8	0.1	1.8	0.4	1.2	1.2	1.5	0.4	1.2	0.9	0.6	1.3	1.2	1.2	1.4	0.8	1.4
Novelgene10548	Scaffold1591	+	1579532	1581700	1507	2	0	0	0	0	0	0	0	0	0	0	0	0	0	0	3	0	0.0	0.0	0.0	0.0	0.0	0.0	0.0	0.0	0.0	0.0	0.0	0.0	0.0	0.0	0.0	0.0	0.0	0.0	0.0	0.0	0.0	0.0	0.0	0.0	0.0	0.0	0.0
Novelgene10549	Scaffold1591	+	1848518	1848842	325	0	0	0	0	0	0	0	0	0	0	0	0	0	0	0	0	0	0.0	0.0	0.0	0.0	0.0	0.0	0.0	0.0	0.0	0.0	0.0	0.0	0.0	0.0	0.0	0.0	0.0	0.0	0.0	0.0	0.0	0.0	0.0	0.0	0.0	0.0	0.0
Novelgene1055	Scaffold809	+	1104470	1109358	4889	1	5	3	1	1	2	19	14	26	12	1	12	5	1	3	2	31	0.0	0.0	0.0	0.0	0.0	0.0	0.1	0.1	0.1	0.1	0.0	0.1	0.0	0.0	0.0	0.0	0.2	0.0	0.0	0.0	0.0	0.0	0.0	0.0	0.0	0.1	0.1
Novelgene10550	Scaffold1591	+	2046867	2051732	4866	7	7	13	9	13	4	9	11	9	16	8	15	61	11	7	14	13	0.1	0.1	0.1	0.1	0.1	0.0	0.1	0.1	0.1	0.1	0.1	0.1	0.5	0.1	0.1	0.1	0.1	0.1	0.1	0.1	0.1	0.1	0.1	0.1	0.0	0.1	0.1
Novelgene10551	Scaffold138	+	103823	107339	3333	16	5	15	0	5	2	2	0	4	0	1	7	4	0	7	1	21	0.2	0.0	0.1	0.0	0.0	0.0	0.0	0.0	0.0	0.0	0.0	0.1	0.0	0.0	0.1	0.0	0.2	0.2	0.1	0.0	0.1	0.0	0.0	0.0	0.0	0.0	0.0
Novelgene10552	Scaffold138	+	140760	144453	3694	1	12	8	11	2	0	5	15	1	4	4	4	7	6	0	14	4	0.0	0.1	0.1	0.1	0.0	0.0	0.0	0.1	0.0	0.0	0.0	0.0	0.1	0.0	0.0	0.1	0.0	0.0	0.0	0.1	0.1	0.1	0.1	0.0	0.0	0.0	0.1
Novelgene10553	Scaffold138	+	155163	157628	1755	37	12	24	9	18	7	17	26	14	13	8	19	22	23	55	45	54	0.5	0.2	0.3	0.1	0.3	0.1	0.2	0.3	0.2	0.2	0.1	0.3	0.3	0.3	0.8	0.5	0.8	0.5	0.8	0.2	0.3	0.1	0.5	0.3	0.1	0.2	0.3
Novelgene10554	Scaffold138	+	188046	192997	4952	1224	331	439	284	109	100	156	164	152	148	81	191	168	143	409	823	279	8.6	2.3	2.8	1.9	0.7	0.8	1.0	0.9	0.9	1.0	0.5	1.3	1.1	1.0	2.8	4.8	2.1	8.6	2.8	2.3	2.8	1.9	4.8	0.7	0.8	1.0	0.9
Novelgene10555	Scaffold138	+	688526	690940	2415	0	0	0	0	0	0	0	0	0	0	1	0	0	0	0	0	0	0.0	0.0	0.0	0.0	0.0	0.0	0.0	0.0	0.0	0.0	0.0	0.0	0.0	0.0	0.0	0.0	0.0	0.0	0.0	0.0	0.0	0.0	0.0	0.0	0.0	0.0	0.0
Novelgene10556	Scaffold138	+	755785	757198	1321	5	0	0	0	0	0	0	0	17	2	20	36	4	1	13	1	1	0.1	0.0	0.0	0.0	0.0	0.0	0.0	0.0	0.3	0.0	0.3	0.6	0.1	0.0	0.2	0.0	0.0	0.1	0.2	0.0	0.0	0.0	0.0	0.0	0.0	0.0	0.0
Novelgene10557	Scaffold138	+	880979	889636	1829	911	717	1883	1075	1115	1034	483	669	685	571	569	833	557	831	1035	838	1842	13.1	10.3	24.1	15.0	15.4	16.3	6.6	7.2	8.4	8.1	7.7	11.6	7.3	11.6	14.3	9.9	27.8	13.1	14.3	10.3	24.1	15.0	9.9	15.4	16.3	6.6	7.2
Novelgene10558	Scaffold138	+	1032909	1036049	3141	0	3	0	0	0	0	1	0	0	0	0	0	0	0	0	0	0	0.0	0.0	0.0	0.0	0.0	0.0	0.0	0.0	0.0	0.0	0.0	0.0	0.0	0.0	0.0	0.0	0.0	0.0	0.0	0.0	0.0	0.0	0.0	0.0	0.0	0.0	0.0
Novelgene10559	Scaffold138	+	1786266	1789171	2906	10	13	12	23	16	25	42	65	75	45	57	8	126	21	5	17	8	0.1	0.1	0.1	0.2	0.1	0.2	0.3	0.4	0.5	0.4	0.4	0.1	1.0	0.2	0.0	0.1	0.1	0.1	0.0	0.1	0.1	0.2	0.1	0.1	0.2	0.3	0.4
Novelgene1056	Scaffold809	+	1277531	1293356	6929	4463	4472	5513	5266	4663	3834	3796	5628	4190	3838	4675	3135	4215	3920	3448	4792	4282	24.9	25.0	27.3	28.6	25.1	23.4	20.0	23.6	20.0	21.1	24.5	17.0	21.5	21.2	18.5	22.0	25.1	24.9	18.5	25.0	27.3	28.6	22.0	25.1	23.4	20.0	23.6
Novelgene10560	Scaffold138	+	1939673	1940625	866	143	212	127	221	149	62	145	197	209	135	104	94	140	133	105	145	48	4.0	6.0	3.2	6.1	4.0	1.9	3.9	4.2	5.0	3.8	2.7	2.6	3.6	3.6	2.8	3.4	1.4	4.0	2.8	6.0	3.2	6.1	3.4	4.0	1.9	3.9	4.2
Novelgene10561	Scaffold138	+	1948698	1949288	591	338	223	474	135	172	90	100	217	180	217	116	262	191	279	253	185	208	14.0	9.2	17.4	5.4	6.8	4.1	3.9	6.7	6.3	8.8	4.5	10.5	7.2	11.1	10.0	6.3	9.0	14.0	10.0	9.2	17.4	5.4	6.3	6.8	4.1	3.9	6.7
Novelgene10562	Scaffold1599	+	372037	375035	2999	102	110	194	108	161	46	99	110	76	59	59	56	164	419	445	89	78	0.8	0.9	1.4	0.9	1.3	0.4	0.8	0.7	0.5	0.5	0.5	0.4	1.2	3.3	3.5	0.6	0.7	0.8	3.5	0.9	1.4	0.9	0.6	1.3	0.4	0.8	0.7
Novelgene10563	Scaffold1599	+	721698	725091	2099	0	0	0	0	0	0	0	0	0	0	0	0	0	0	0	0	0	0.0	0.0	0.0	0.0	0.0	0.0	0.0	0.0	0.0	0.0	0.0	0.0	0.0	0.0	0.0	0.0	0.0	0.0	0.0	0.0	0.0	0.0	0.0	0.0	0.0	0.0	0.0
Novelgene10564	Scaffold1599	+	726728	730687	3440	0	0	0	0	0	0	0	0	0	0	0	0	0	0	0	0	0	0.0	0.0	0.0	0.0	0.0	0.0	0.0	0.0	0.0	0.0	0.0	0.0	0.0	0.0	0.0	0.0	0.0	0.0	0.0	0.0	0.0	0.0	0.0	0.0	0.0	0.0	0.0
Novelgene10565	Scaffold1599	+	1004914	1006082	1169	4	2	1	0	3	0	0	0	4	10	1	1	0	0	6	10	0	0.1	0.0	0.0	0.0	0.1	0.0	0.0	0.0	0.1	0.2	0.0	0.0	0.0	0.0	0.1	0.2	0.0	0.1	0.1	0.0	0.0	0.0	0.2	0.1	0.0	0.0	0.0
Novelgene10566	Scaffold1599	+	1151533	1153435	1903	2	11	5	8	4	0	1	10	3	2	0	3	7	8	2	2	2	0.0	0.1	0.1	0.1	0.0	0.0	0.0	0.1	0.0	0.0	0.0	0.0	0.1	0.1	0.0	0.0	0.0	0.0	0.0	0.1	0.1	0.1	0.0	0.0	0.0	0.0	0.1
Novelgene10567	Scaffold1599	+	1154179	1162801	8623	9	22	20	27	21	21	16	21	20	9	28	4	42	21	16	17	15	0.0	0.1	0.1	0.1	0.1	0.1	0.0	0.0	0.0	0.0	0.1	0.0	0.1	0.1	0.0	0.0	0.0	0.0	0.0	0.1	0.1	0.1	0.0	0.1	0.1	0.0	0.0
Novelgene10568	Scaffold1599	+	1168021	1170633	2613	69	48	81	81	69	89	59	144	73	76	80	65	121	66	55	86	54	0.7	0.5	0.7	0.8	0.6	0.9	0.5	1.0	0.6	0.7	0.7	0.6	1.1	0.6	0.5	0.7	0.5	0.7	0.5	0.5	0.7	0.8	0.7	0.6	0.9	0.5	1.0
Novelgene10569	Scaffold1599	+	1323474	1325749	2276	0	0	0	0	0	0	0	0	0	0	0	0	0	0	0	0	0	0.0	0.0	0.0	0.0	0.0	0.0	0.0	0.0	0.0	0.0	0.0	0.0	0.0	0.0	0.0	0.0	0.0	0.0	0.0	0.0	0.0	0.0	0.0	0.0	0.0	0.0	0.0
Novelgene1057	Scaffold809	+	1304136	1305693	1558	11	33	9	18	12	1	29	41	47	31	24	20	44	11	27	12	1	0.2	0.5	0.1	0.3	0.2	0.0	0.4	0.5	0.6	0.5	0.4	0.3	0.6	0.2	0.4	0.2	0.0	0.2	0.4	0.5	0.1	0.3	0.2	0.2	0.0	0.4	0.5
Novelgene10570	Scaffold1599	+	1450335	1451824	1490	230	303	185	189	161	120	174	149	145	153	147	329	173	276	435	195	581	3.8	5.0	2.7	3.0	2.5	2.1	2.7	1.8	2.0	2.5	2.3	5.2	2.6	4.4	6.8	2.6	10.0	3.8	6.8	5.0	2.7	3.0	2.6	2.5	2.1	2.7	1.8
Novelgene10571	Scaffold1599	+	1457015	1463450	2399	594	765	595	818	584	660	606	645	581	526	406	718	534	783	891	857	1139	6.0	7.8	5.4	8.1	5.7	7.3	5.8	4.9	5.0	5.3	3.9	7.1	5.0	7.7	8.7	7.2	12.2	6.0	8.7	7.8	5.4	8.1	7.2	5.7	7.3	5.8	4.9
Novelgene10572	Scaffold871	+	170642	170865	224	5	21	30	23	16	22	30	18	2	4	6	3	27	15	10	17	1	0.5	2.3	2.9	2.4	1.7	2.6	3.1	1.5	0.2	0.4	0.6	0.3	2.7	1.6	1.0	1.5	0.1	0.5	1.0	2.3	2.9	2.4	1.5	1.7	2.6	3.1	1.5
Novelgene10573	Scaffold871	+	214409	215142	734	1	0	0	0	2	0	3	2	6	1	2	1	10	0	0	0	1	0.0	0.0	0.0	0.0	0.1	0.0	0.1	0.0	0.2	0.0	0.1	0.0	0.3	0.0	0.0	0.0	0.0	0.0	0.0	0.0	0.0	0.0	0.0	0.1	0.0	0.1	0.0
Novelgene10574	Scaffold871	+	377388	379461	2074	188	16	231	10	8	0	1	0	0	1	1	0	0	12	1	12	4	2.2	0.2	2.4	0.1	0.1	0.0	0.0	0.0	0.0	0.0	0.0	0.0	0.0	0.1	0.0	0.1	0.0	2.2	0.0	0.2	2.4	0.1	0.1	0.1	0.0	0.0	0.0
Novelgene10575	Scaffold871	+	725866	729689	3305	360	183	495	73	141	65	106	70	69	37	42	101	43	9	98	260	59	3.6	1.8	4.4	0.7	1.4	0.7	1.0	0.5	0.6	0.4	0.4	1.0	0.4	0.1	0.9	2.1	0.6	3.6	0.9	1.8	4.4	0.7	2.1	1.4	0.7	1.0	0.5
Novelgene10576	Scaffold871	+	749082	754622	5541	5	4	0	0	0	7	0	0	0	0	0	0	6	0	4	4	4	0.0	0.0	0.0	0.0	0.0	0.0	0.0	0.0	0.0	0.0	0.0	0.0	0.0	0.0	0.0	0.0	0.0	0.0	0.0	0.0	0.0	0.0	0.0	0.0	0.0	0.0	0.0
Novelgene10577	Scaffold871	+	1146506	1147761	288	31	21	31	36	36	18	34	38	37	55	19	65	27	70	71	58	14	2.6	1.8	2.3	3.0	2.9	1.7	2.7	2.4	2.7	4.6	1.5	5.3	2.1	5.7	5.8	4.0	1.2	2.6	5.8	1.8	2.3	3.0	4.0	2.9	1.7	2.7	2.4
Novelgene10578	Scaffold871	+	1196627	1199362	2736	28	19	9	55	19	1	9	0	1	2	0	14	5	0	24	15	0	0.2	0.2	0.1	0.5	0.2	0.0	0.1	0.0	0.0	0.0	0.0	0.1	0.0	0.0	0.2	0.1	0.0	0.2	0.2	0.2	0.1	0.5	0.1	0.2	0.0	0.1	0.0
Novelgene10579	Scaffold871	+	1201637	1206421	4785	15	31	25	27	10	11	1	5	15	3	2	5	8	0	37	11	0	0.1	0.2	0.1	0.1	0.0	0.1	0.0	0.0	0.1	0.0	0.0	0.0	0.0	0.0	0.2	0.0	0.0	0.1	0.2	0.2	0.1	0.1	0.0	0.0	0.1	0.0	0.0
Novelgene1058	Scaffold809	+	1400594	1401872	676	0	0	0	0	0	0	0	0	0	0	0	0	0	0	13	0	0	0.0	0.0	0.0	0.0	0.0	0.0	0.0	0.0	0.0	0.0	0.0	0.0	0.0	0.0	0.5	0.0	0.0	0.0	0.5	0.0	0.0	0.0	0.0	0.0	0.0	0.0	0.0
Novelgene10580	Scaffold1757	+	577358	577874	407	7	16	11	4	6	9	6	21	6	14	11	9	7	27	13	21	5	0.4	1.0	0.6	0.2	0.3	0.6	0.3	0.9	0.3	0.8	0.6	0.5	0.4	1.6	0.7	1.0	0.3	0.4	0.7	1.0	0.6	0.2	1.0	0.3	0.6	0.3	0.9
Novelgene10581	Scaffold1757	+	1087501	1093721	2833	3472	4127	2784	4368	3568	2884	4224	4218	3693	3307	2854	1588	3672	1137	2690	3585	678	33.2	39.5	23.6	40.6	32.9	30.2	38.1	30.3	30.1	31.2	25.6	14.7	32.1	10.5	24.7	28.2	6.8	33.2	24.7	39.5	23.6	40.6	28.2	32.9	30.2	38.1	30.3
Novelgene10582	Scaffold1757	+	1108436	1114600	6138	0	0	0	1	0	0	0	0	1	0	0	0	0	0	1	2	0	0.0	0.0	0.0	0.0	0.0	0.0	0.0	0.0	0.0	0.0	0.0	0.0	0.0	0.0	0.0	0.0	0.0	0.0	0.0	0.0	0.0	0.0	0.0	0.0	0.0	0.0	0.0
Novelgene10583	Scaffold1757	+	1143359	1144822	1283	7	12	29	0	15	0	6	0	0	21	0	0	0	5	1	0	14	0.1	0.2	0.5	0.0	0.3	0.0	0.1	0.0	0.0	0.4	0.0	0.0	0.0	0.1	0.0	0.0	0.3	0.1	0.0	0.2	0.5	0.0	0.0	0.3	0.0	0.1	0.0
Novelgene10584	Scaffold1757	+	1185929	1190010	2748	20547	19271	19977	13644	14580	9370	20739	28969	26296	25448	29464	27026	21464	20067	30092	16741	27045	363.3	341.4	313.6	234.6	248.2	181.1	346.2	384.5	396.7	443.8	488.2	463.6	346.5	343.0	511.0	243.1	501.2	363.3	511.0	341.4	313.6	234.6	243.1	248.2	181.1	346.2	384.5
Novelgene10585	Scaffold4504	+	203751	205107	1357	0	0	0	0	0	0	0	0	0	0	0	0	0	0	0	0	0	0.0	0.0	0.0	0.0	0.0	0.0	0.0	0.0	0.0	0.0	0.0	0.0	0.0	0.0	0.0	0.0	0.0	0.0	0.0	0.0	0.0	0.0	0.0	0.0	0.0	0.0	0.0
Novelgene10586	Scaffold4504	+	209221	217214	5544	36	50	58	86	102	101	62	76	71	33	72	15	70	15	21	25	92	0.2	0.3	0.3	0.6	0.6	0.7	0.4	0.4	0.4	0.2	0.4	0.1	0.4	0.1	0.1	0.1	0.6	0.2	0.1	0.3	0.3	0.6	0.1	0.6	0.7	0.4	0.4
Novelgene10587	Scaffold4504	+	259085	262983	3268	14	9	31	12	14	2	11	18	17	6	15	3	20	11	6	20	12	0.1	0.1	0.2	0.1	0.1	0.0	0.1	0.1	0.1	0.0	0.1	0.0	0.1	0.1	0.0	0.1	0.1	0.1	0.0	0.1	0.2	0.1	0.1	0.1	0.0	0.1	0.1
Novelgene10588	Scaffold1750	+	19400	21477	2078	9	6	8	24	9	20	9	44	53	69	14	35	147	214	12	19	35	0.2	0.1	0.1	0.4	0.2	0.4	0.2	0.6	0.8	1.2	0.2	0.6	2.5	3.8	0.2	0.3	0.7	0.2	0.2	0.1	0.1	0.4	0.3	0.2	0.4	0.2	0.6
Novelgene10589	Scaffold1750	+	22477	26272	3379	287	522	197	699	401	217	848	1395	1038	1006	697	999	609	435	726	562	199	2.9	5.2	1.7	6.8	3.8	2.4	8.0	10.4	8.8	9.9	6.5	9.6	5.5	4.2	6.9	4.6	2.1	2.9	6.9	5.2	1.7	6.8	4.6	3.8	2.4	8.0	10.4
Novelgene1059	Scaffold809	+	2006868	2011682	4813	147	89	110	73	85	96	104	116	110	98	85	126	80	58	78	149	93	0.9	0.5	0.6	0.4	0.5	0.6	0.6	0.5	0.6	0.6	0.5	0.7	0.4	0.3	0.4	0.7	0.6	0.9	0.4	0.5	0.6	0.4	0.7	0.5	0.6	0.6	0.5
Novelgene10590	Scaffold1750	+	39460	41945	2255	0	0	0	0	0	9	20	4	3	3	10	1	9	1	0	7	0	0.0	0.0	0.0	0.0	0.0	0.1	0.2	0.0	0.0	0.0	0.1	0.0	0.1	0.0	0.0	0.1	0.0	0.0	0.0	0.0	0.0	0.0	0.1	0.0	0.1	0.2	0.0
Novelgene10591	Scaffold1750	+	83724	89067	3733	53	75	45	61	62	12	65	54	24	51	46	50	65	42	62	40	103	0.5	0.7	0.4	0.5	0.5	0.1	0.6	0.4	0.2	0.5	0.4	0.4	0.5	0.4	0.5	0.3	1.0	0.5	0.5	0.7	0.4	0.5	0.3	0.5	0.1	0.6	0.4
Novelgene10592	Scaffold1750	+	160578	189366	2999	1	8	8	10	18	23	6	23	4	21	15	10	10	2	14	18	18	0.0	0.1	0.1	0.1	0.1	0.2	0.0	0.1	0.0	0.2	0.1	0.1	0.1	0.0	0.1	0.1	0.2	0.0	0.1	0.1	0.1	0.1	0.1	0.1	0.2	0.0	0.1
Novelgene10593	Scaffold1753	+	256385	262952	1619	3	0	1	0	3	2	0	0	1	1	0	1	4	9	3	0	9	0.0	0.0	0.0	0.0	0.0	0.0	0.0	0.0	0.0	0.0	0.0	0.0	0.1	0.1	0.0	0.0	0.1	0.0	0.0	0.0	0.0	0.0	0.0	0.0	0.0	0.0	0.0
Novelgene10594	Scaffold1753	+	358459	359606	1148	135	120	98	159	185	158	130	200	192	158	195	179	177	141	35	142	48	2.9	2.6	1.9	3.3	3.8	3.7	2.6	3.2	3.5	3.3	3.9	3.7	3.4	2.9	0.7	2.5	1.1	2.9	0.7	2.6	1.9	3.3	2.5	3.8	3.7	2.6	3.2
Novelgene10595	Scaffold1753	+	386296	390051	1527	0	0	0	2	0	0	0	0	1	0	0	0	5	1	0	1	0	0.0	0.0	0.0	0.0	0.0	0.0	0.0	0.0	0.0	0.0	0.0	0.0	0.1	0.0	0.0	0.0	0.0	0.0	0.0	0.0	0.0	0.0	0.0	0.0	0.0	0.0	0.0
Novelgene10596	Scaffold1753	+	395892	398029	2138	135	131	208	198	121	132	93	110	81	108	94	56	197	112	106	142	154	1.5	1.5	2.1	2.2	1.3	1.6	1.0	0.9	0.8	1.2	1.0	0.6	2.1	1.2	1.2	1.3	1.8	1.5	1.2	1.5	2.1	2.2	1.3	1.3	1.6	1.0	0.9
Novelgene10597	Scaffold1753	+	574162	578037	2199	0	0	0	6	0	0	0	0	0	0	0	0	0	0	0	0	1	0.0	0.0	0.0	0.1	0.0	0.0	0.0	0.0	0.0	0.0	0.0	0.0	0.0	0.0	0.0	0.0	0.0	0.0	0.0	0.0	0.0	0.1	0.0	0.0	0.0	0.0	0.0
Novelgene10598	Scaffold1753	+	988970	1006730	3308	380	333	288	431	286	327	321	404	249	252	224	229	405	356	278	317	413	3.3	2.9	2.3	3.7	2.4	3.1	2.7	2.7	1.9	2.2	1.8	2.0	3.3	3.0	2.4	2.3	3.8	3.3	2.4	2.9	2.3	3.7	2.3	2.4	3.1	2.7	2.7
Novelgene10599	Scaffold4500	+	204567	206253	1687	140	151	125	165	99	85	110	134	180	160	176	143	76	58	188	138	39	2.0	2.2	1.6	2.3	1.4	1.3	1.5	1.5	2.2	2.3	2.4	2.0	1.0	0.8	2.6	1.6	0.6	2.0	2.6	2.2	1.6	2.3	1.6	1.4	1.3	1.5	1.5
Novelgene1060	Scaffold808	+	35	3129	3064	647	617	675	526	572	442	944	1340	1031	1016	1023	892	695	583	893	611	697	6.8	6.5	6.3	5.4	5.8	5.1	9.4	10.6	9.3	10.6	10.1	9.1	6.7	5.9	9.1	5.3	7.7	6.8	9.1	6.5	6.3	5.4	5.3	5.8	5.1	9.4	10.6
Novelgene10600	Scaffold4500	+	780747	784804	2003	631	851	365	1085	598	720	947	1331	1322	1241	853	767	1236	632	814	963	0	8.5	11.5	4.4	14.2	7.7	10.6	12.0	13.4	15.2	16.5	10.8	10.0	15.2	8.2	10.5	10.6	0.0	8.5	10.5	11.5	4.4	14.2	10.6	7.7	10.6	12.0	13.4
Novelgene10601	Scaffold8360	+	4101	6072	1972	0	1	1	0	0	0	0	0	0	0	0	0	0	3	1	0	0	0.0	0.0	0.0	0.0	0.0	0.0	0.0	0.0	0.0	0.0	0.0	0.0	0.0	0.0	0.0	0.0	0.0	0.0	0.0	0.0	0.0	0.0	0.0	0.0	0.0	0.0	0.0
Novelgene10602	Scaffold1759	+	276286	279672	637	231	312	129	330	222	257	368	304	366	352	309	295	305	132	318	422	0	8.9	12.0	4.4	12.3	8.2	10.8	13.3	8.7	12.0	13.3	11.1	11.0	10.7	4.9	11.7	13.3	0.0	8.9	11.7	12.0	4.4	12.3	13.3	8.2	10.8	13.3	8.7
Novelgene10603	Scaffold1759	+	380575	385404	3515	47	46	28	73	31	36	41	30	34	27	49	31	43	47	59	27	91	0.4	0.4	0.2	0.6	0.2	0.3	0.3	0.2	0.2	0.2	0.4	0.2	0.3	0.4	0.5	0.2	0.8	0.4	0.5	0.4	0.2	0.6	0.2	0.2	0.3	0.3	0.2
Novelgene10604	Scaffold1759	+	387735	391554	3165	24	11	21	13	3	7	26	23	16	8	33	14	32	7	9	13	16	0.2	0.1	0.2	0.1	0.0	0.1	0.2	0.2	0.1	0.1	0.3	0.1	0.3	0.1	0.1	0.1	0.2	0.2	0.1	0.1	0.2	0.1	0.1	0.0	0.1	0.2	0.2
Novelgene10605	Scaffold1759	+	396556	402006	3992	131	35	231	41	47	32	23	33	46	42	68	68	36	31	25	270	62	1.2	0.3	1.8	0.4	0.4	0.3	0.2	0.2	0.4	0.4	0.6	0.6	0.3	0.3	0.2	2.0	0.6	1.2	0.2	0.3	1.8	0.4	2.0	0.4	0.3	0.2	0.2
Novelgene10606	Scaffold1759	+	407732	409439	1708	54	6	50	11	14	0	0	11	6	2	2	7	1	5	8	83	12	1.2	0.1	1.0	0.2	0.3	0.0	0.0	0.2	0.1	0.0	0.0	0.1	0.0	0.1	0.2	1.5	0.3	1.2	0.2	0.1	1.0	0.2	1.5	0.3	0.0	0.0	0.2
Novelgene10607	Scaffold1759	+	686911	708835	3453	22	28	26	41	33	28	38	46	71	62	34	15	49	3	22	37	11	0.2	0.2	0.2	0.3	0.2	0.2	0.3	0.3	0.5	0.5	0.2	0.1	0.3	0.0	0.2	0.2	0.1	0.2	0.2	0.2	0.2	0.3	0.2	0.2	0.2	0.3	0.3
Novelgene10608	Scaffold1759	+	770551	773448	2898	0	1	0	0	0	0	4	4	1	0	15	0	8	0	3	0	1	0.0	0.0	0.0	0.0	0.0	0.0	0.0	0.0	0.0	0.0	0.1	0.0	0.1	0.0	0.0	0.0	0.0	0.0	0.0	0.0	0.0	0.0	0.0	0.0	0.0	0.0	0.0
Novelgene10609	Scaffold1759	+	820685	841230	4125	0	0	0	0	0	0	0	0	0	0	0	0	0	0	0	0	0	0.0	0.0	0.0	0.0	0.0	0.0	0.0	0.0	0.0	0.0	0.0	0.0	0.0	0.0	0.0	0.0	0.0	0.0	0.0	0.0	0.0	0.0	0.0	0.0	0.0	0.0	0.0
Novelgene1061	Scaffold3908	+	43314	47021	3708	4	10	6	2	2	2	6	4	9	7	4	4	4	3	4	3	4	0.0	0.1	0.0	0.0	0.0	0.0	0.0	0.0	0.1	0.0	0.0	0.0	0.0	0.0	0.0	0.0	0.0	0.0	0.0	0.1	0.0	0.0	0.0	0.0	0.0	0.0	0.0
Novelgene10610	Scaffold1759	+	1028833	1029632	800	450	205	762	62	85	13	67	26	49	0	0	129	2	4	124	408	0	13.7	6.3	20.7	1.8	2.5	0.4	1.9	0.6	1.3	0.0	0.0	3.8	0.1	0.1	3.6	10.2	0.0	13.7	3.6	6.3	20.7	1.8	10.2	2.5	0.4	1.9	0.6
Novelgene10611	Scaffold1759	+	1223974	1226998	3025	3	9	6	6	5	5	39	37	32	22	53	22	31	11	14	14	26	0.0	0.1	0.0	0.0	0.0	0.0	0.3	0.2	0.2	0.2	0.4	0.2	0.2	0.1	0.1	0.1	0.2	0.0	0.1	0.1	0.0	0.0	0.1	0.0	0.0	0.3	0.2
Novelgene10612	Scaffold1759	+	1347672	1349506	1835	10	22	20	75	38	40	61	69	38	28	21	16	42	17	13	50	0	0.1	0.3	0.2	1.0	0.5	0.6	0.8	0.7	0.4	0.4	0.3	0.2	0.5	0.2	0.2	0.5	0.0	0.1	0.2	0.3	0.2	1.0	0.5	0.5	0.6	0.8	0.7
Novelgene10613	Scaffold1759	+	1648218	1649208	991	0	9	0	12	0	0	13	10	43	12	46	10	31	21	5	1	7	0.0	0.2	0.0	0.3	0.0	0.0	0.3	0.2	0.9	0.3	1.1	0.2	0.7	0.5	0.1	0.0	0.2	0.0	0.1	0.2	0.0	0.3	0.0	0.0	0.0	0.3	0.2
Novelgene10614	Scaffold1759	+	1651995	1652384	390	0	0	0	0	3	0	0	0	0	0	0	0	1	0	0	1	0	0.0	0.0	0.0	0.0	0.2	0.0	0.0	0.0	0.0	0.0	0.0	0.0	0.1	0.0	0.0	0.1	0.0	0.0	0.0	0.0	0.0	0.0	0.1	0.2	0.0	0.0	0.0
Novelgene10615	Scaffold1759	+	1807008	1809926	2919	161	178	206	219	200	410	232	401	332	149	253	174	297	156	165	114	217	1.3	1.5	1.5	1.8	1.6	3.7	1.8	2.5	2.4	1.2	2.0	1.4	2.3	1.3	1.3	0.8	1.9	1.3	1.3	1.5	1.5	1.8	0.8	1.6	3.7	1.8	2.5
Novelgene10616	Scaffold1759	+	1813106	1814775	1670	63	101	70	112	73	70	171	166	129	132	134	36	177	10	53	109	85	0.9	1.5	0.9	1.6	1.0	1.1	2.4	1.8	1.6	1.9	1.8	0.5	2.4	0.1	0.7	1.3	1.3	0.9	0.7	1.5	0.9	1.6	1.3	1.0	1.1	2.4	1.8
Novelgene10617	Scaffold1759	+	1935432	1944179	2490	46	124	38	89	93	88	93	111	82	77	93	44	44	34	89	68	100	0.5	1.2	0.3	0.8	0.9	0.9	0.9	0.8	0.7	0.7	0.9	0.4	0.4	0.3	0.8	0.5	1.0	0.5	0.8	1.2	0.3	0.8	0.5	0.9	0.9	0.9	0.8
Novelgene10618	Scaffold1759	+	1948434	1950614	2176	132	73	138	68	31	81	53	61	55	38	61	40	22	31	105	74	96	3.4	1.9	3.2	1.7	0.8	2.3	1.3	1.2	1.2	1.0	1.5	1.0	0.5	0.8	2.6	1.6	2.6	3.4	2.6	1.9	3.2	1.7	1.6	0.8	2.3	1.3	1.2
Novelgene10619	Scaffold1759	+	1951595	1953838	2244	5	2	3	2	3	4	12	9	8	3	0	13	10	3	18	4	9	0.1	0.0	0.0	0.0	0.0	0.0	0.1	0.1	0.1	0.0	0.0	0.1	0.1	0.0	0.2	0.0	0.1	0.1	0.2	0.0	0.0	0.0	0.0	0.0	0.0	0.1	0.1
Novelgene1062	Scaffold3908	+	173592	175267	1542	0	0	0	0	0	0	0	0	0	0	0	0	0	0	0	0	0	0.0	0.0	0.0	0.0	0.0	0.0	0.0	0.0	0.0	0.0	0.0	0.0	0.0	0.0	0.0	0.0	0.0	0.0	0.0	0.0	0.0	0.0	0.0	0.0	0.0	0.0	0.0
Novelgene10620	Scaffold1759	+	2026232	2029198	1919	131	133	85	46	74	98	85	85	86	31	80	82	106	62	229	114	15	2.0	2.1	1.2	0.7	1.1	1.7	1.2	1.0	1.1	0.5	1.2	1.2	1.5	0.9	3.4	1.4	0.2	2.0	3.4	2.1	1.2	0.7	1.4	1.1	1.7	1.2	1.0
Novelgene10621	Scaffold1759	+	2031693	2034891	2135	607	627	494	254	257	70	152	112	166	25	37	191	103	129	856	631	11	7.6	7.9	5.5	3.1	3.1	1.0	1.8	1.1	1.8	0.3	0.4	2.3	1.2	1.6	10.4	6.5	0.1	7.6	10.4	7.9	5.5	3.1	6.5	3.1	1.0	1.8	1.1
Novelgene10622	Scaffold1759	+	2073388	2073850	463	0	0	0	0	0	0	0	0	0	0	0	0	0	0	0	0	0	0.0	0.0	0.0	0.0	0.0	0.0	0.0	0.0	0.0	0.0	0.0	0.0	0.0	0.0	0.0	0.0	0.0	0.0	0.0	0.0	0.0	0.0	0.0	0.0	0.0	0.0	0.0
Novelgene10623	Scaffold1759	+	2079996	2083555	2481	30	22	43	56	44	20	56	68	36	42	38	70	17	17	43	39	133	0.3	0.2	0.4	0.5	0.4	0.2	0.5	0.5	0.3	0.4	0.4	0.7	0.2	0.2	0.4	0.3	1.4	0.3	0.4	0.2	0.4	0.5	0.3	0.4	0.2	0.5	0.5
Novelgene10624	Scaffold1759	+	2219968	2222931	2964	20	11	24	37	15	13	1	21	12	21	17	29	1	26	12	38	22	0.2	0.1	0.2	0.3	0.1	0.1	0.0	0.1	0.1	0.2	0.1	0.2	0.0	0.2	0.1	0.3	0.2	0.2	0.1	0.1	0.2	0.3	0.3	0.1	0.1	0.0	0.1
Novelgene10625	Scaffold1759	+	2225027	2228782	3756	0	0	0	0	0	0	0	0	0	0	0	0	0	0	0	0	0	0.0	0.0	0.0	0.0	0.0	0.0	0.0	0.0	0.0	0.0	0.0	0.0	0.0	0.0	0.0	0.0	0.0	0.0	0.0	0.0	0.0	0.0	0.0	0.0	0.0	0.0	0.0
Novelgene10626	Scaffold1759	+	2231911	2234272	2362	263	253	238	138	137	140	128	233	107	126	223	206	386	143	530	288	77	2.7	2.6	2.2	1.4	1.4	1.6	1.2	1.8	0.9	1.3	2.2	2.1	3.6	1.4	5.3	2.4	0.8	2.7	5.3	2.6	2.2	1.4	2.4	1.4	1.6	1.2	1.8
Novelgene10627	Scaffold1759	+	2515961	2518080	1986	4	9	0	38	29	6	2	7	2	0	0	0	0	0	0	14	0	0.0	0.1	0.0	0.5	0.3	0.1	0.0	0.1	0.0	0.0	0.0	0.0	0.0	0.0	0.0	0.1	0.0	0.0	0.0	0.1	0.0	0.5	0.1	0.3	0.1	0.0	0.1
Novelgene10628	Scaffold1759	+	3236003	3239592	3590	22	1	10	1	4	0	0	0	0	0	0	4	0	0	4	10	2	0.1	0.0	0.1	0.0	0.0	0.0	0.0	0.0	0.0	0.0	0.0	0.0	0.0	0.0	0.0	0.1	0.0	0.1	0.0	0.0	0.1	0.0	0.1	0.0	0.0	0.0	0.0
Novelgene10629	Scaffold1759	+	3616297	3625702	1907	0	0	8	0	12	0	0	0	0	0	10	79	0	0	8	0	0	0.0	0.0	0.1	0.0	0.2	0.0	0.0	0.0	0.0	0.0	0.2	1.3	0.0	0.0	0.1	0.0	0.0	0.0	0.1	0.0	0.1	0.0	0.0	0.2	0.0	0.0	0.0
Novelgene1063	Scaffold3908	+	194804	198011	3208	7	6	1	5	4	13	1	9	3	8	11	18	9	12	25	16	20	0.1	0.0	0.0	0.0	0.0	0.1	0.0	0.1	0.0	0.1	0.1	0.1	0.1	0.1	0.2	0.1	0.2	0.1	0.2	0.0	0.0	0.0	0.1	0.0	0.1	0.0	0.1
Novelgene10630	Scaffold1759	+	3655801	3657753	1896	0	0	0	6	0	1	0	0	0	0	0	0	0	0	0	3	0	0.0	0.0	0.0	0.1	0.0	0.0	0.0	0.0	0.0	0.0	0.0	0.0	0.0	0.0	0.0	0.0	0.0	0.0	0.0	0.0	0.0	0.1	0.0	0.0	0.0	0.0	0.0
Novelgene10631	Scaffold1759	+	3757935	3761606	1830	21	34	7	9	19	3	51	77	89	64	94	30	77	17	63	28	9	0.4	0.7	0.1	0.2	0.4	0.1	1.0	1.2	1.6	1.3	1.8	0.6	1.5	0.3	1.3	0.5	0.2	0.4	1.3	0.7	0.1	0.2	0.5	0.4	0.1	1.0	1.2
Novelgene10632	Scaffold1758	+	681462	687576	2669	99	157	49	212	115	161	148	278	301	345	175	183	256	722	80	144	820	0.9	1.4	0.4	1.9	1.0	1.6	1.3	1.9	2.3	3.1	1.5	1.6	2.1	6.4	0.7	1.1	7.9	0.9	0.7	1.4	0.4	1.9	1.1	1.0	1.6	1.3	1.9
Novelgene10633	Scaffold1758	+	888970	890012	1043	1	0	0	4	1	0	4	2	3	9	4	0	0	0	0	2	0	0.0	0.0	0.0	0.1	0.0	0.0	0.1	0.0	0.1	0.2	0.1	0.0	0.0	0.0	0.0	0.0	0.0	0.0	0.0	0.0	0.0	0.1	0.0	0.0	0.0	0.1	0.0
Novelgene10634	Scaffold1758	+	910809	936998	3122	12	11	16	12	10	11	2	15	11	8	0	1	3	1	4	36	5	0.2	0.1	0.2	0.2	0.1	0.2	0.0	0.1	0.1	0.1	0.0	0.0	0.0	0.0	0.0	0.4	0.1	0.2	0.0	0.1	0.2	0.2	0.4	0.1	0.2	0.0	0.1
Novelgene10635	Scaffold1758	+	939500	942428	2674	1	0	0	1	0	7	1	1	0	0	24	0	8	0	7	0	2	0.0	0.0	0.0	0.0	0.0	0.1	0.0	0.0	0.0	0.0	0.2	0.0	0.1	0.0	0.1	0.0	0.0	0.0	0.1	0.0	0.0	0.0	0.0	0.0	0.1	0.0	0.0
Novelgene10636	Scaffold4508	+	69804	71391	1588	352	365	476	352	291	342	236	238	198	208	143	309	269	227	432	479	208	5.4	5.6	6.5	5.3	4.3	5.7	3.4	2.7	2.6	3.2	2.1	4.6	3.8	3.4	6.4	6.0	3.4	5.4	6.4	5.6	6.5	5.3	6.0	4.3	5.7	3.4	2.7
Novelgene10637	Scaffold4508	+	121149	121815	667	3769	3347	1976	2435	1532	708	7578	10366	12816	6660	9223	11127	15108	13781	6127	3161	7554	145.4	129.4	67.7	91.3	56.9	29.9	276.0	300.2	421.9	253.4	333.4	416.4	532.1	513.9	227.0	100.1	305.4	145.4	227.0	129.4	67.7	91.3	100.1	56.9	29.9	276.0	300.2
Novelgene10638	Scaffold4508	+	124243	126569	2327	143	278	174	332	334	663	149	259	256	230	144	85	358	45	71	173	77	1.5	2.9	1.6	3.4	3.4	7.6	1.5	2.0	2.3	2.4	1.4	0.9	3.4	0.5	0.7	1.5	0.8	1.5	0.7	2.9	1.6	3.4	1.5	3.4	7.6	1.5	2.0
Novelgene10639	Scaffold4508	+	145887	147945	2059	2	27	16	54	37	42	21	30	28	33	30	3	56	10	27	2	47	0.0	0.3	0.2	0.6	0.4	0.5	0.2	0.3	0.3	0.4	0.3	0.0	0.6	0.1	0.3	0.0	0.6	0.0	0.3	0.3	0.2	0.6	0.0	0.4	0.5	0.2	0.3
Novelgene1064	Scaffold3908	+	199212	200862	1651	49	77	29	53	66	89	145	85	135	127	137	31	216	32	47	26	48	0.7	1.1	0.4	0.8	0.9	1.4	2.0	0.9	1.7	1.9	1.9	0.4	2.9	0.5	0.7	0.3	0.7	0.7	0.7	1.1	0.4	0.8	0.3	0.9	1.4	2.0	0.9
Novelgene10640	Scaffold2219	+	205461	208733	3273	24	16	11	27	14	26	36	57	42	66	17	59	61	58	77	56	8	0.2	0.1	0.1	0.2	0.1	0.2	0.3	0.3	0.3	0.5	0.1	0.4	0.4	0.4	0.6	0.3	0.1	0.2	0.6	0.1	0.1	0.2	0.3	0.1	0.2	0.3	0.3
Novelgene10641	Scaffold2219	+	311770	313019	1250	1	5	2	13	8	6	3	12	2	1	0	5	1	0	0	3	3	0.0	0.1	0.0	0.2	0.2	0.1	0.1	0.2	0.0	0.0	0.0	0.1	0.0	0.0	0.0	0.0	0.1	0.0	0.0	0.1	0.0	0.2	0.0	0.2	0.1	0.1	0.2
Novelgene10642	Scaffold2219	+	887330	889833	2293	0	0	9	1	0	0	0	0	0	0	0	0	0	0	0	0	0	0.0	0.0	0.1	0.0	0.0	0.0	0.0	0.0	0.0	0.0	0.0	0.0	0.0	0.0	0.0	0.0	0.0	0.0	0.0	0.0	0.1	0.0	0.0	0.0	0.0	0.0	0.0
Novelgene10643	Scaffold2214	+	50558	51477	920	1865	2488	3145	2931	3357	3584	2369	3154	2720	2053	2440	2409	2667	1767	1748	3427	1368	49.5	66.2	74.1	75.6	85.8	104.0	59.4	62.8	61.6	53.7	60.7	62.0	64.6	45.3	44.6	74.7	38.1	49.5	44.6	66.2	74.1	75.6	74.7	85.8	104.0	59.4	62.8
Novelgene10644	Scaffold2214	+	880449	906995	1439	515	701	822	750	769	801	806	962	1028	826	789	814	760	615	614	835	305	9.5	12.9	13.4	13.4	13.6	16.1	14.0	13.3	16.1	15.0	13.6	14.5	12.7	10.9	10.8	12.6	5.9	9.5	10.8	12.9	13.4	13.4	12.6	13.6	16.1	14.0	13.3
Novelgene10645	Scaffold2214	+	1168462	1170645	2184	0	0	3	0	0	0	30	0	0	0	0	0	0	6	7	0	0	0.0	0.0	0.0	0.0	0.0	0.0	0.3	0.0	0.0	0.0	0.0	0.0	0.0	0.1	0.1	0.0	0.0	0.0	0.1	0.0	0.0	0.0	0.0	0.0	0.0	0.3	0.0
Novelgene10646	Scaffold2214	+	1188677	1209477	462	0	0	0	0	0	0	0	0	0	0	0	1	0	0	0	0	0	0.0	0.0	0.0	0.0	0.0	0.0	0.0	0.0	0.0	0.0	0.0	0.1	0.0	0.0	0.0	0.0	0.0	0.0	0.0	0.0	0.0	0.0	0.0	0.0	0.0	0.0	0.0
Novelgene10647	Scaffold2214	+	1291615	1296603	2638	0	0	0	2	12	0	0	2	0	6	9	0	6	0	1	0	0	0.0	0.0	0.0	0.0	0.1	0.0	0.0	0.0	0.0	0.1	0.1	0.0	0.1	0.0	0.0	0.0	0.0	0.0	0.0	0.0	0.0	0.0	0.0	0.1	0.0	0.0	0.0
Novelgene10648	Scaffold2217	+	361821	372342	2725	143	187	130	166	181	196	257	280	437	347	276	280	239	170	229	162	144	2.4	3.2	2.0	2.7	3.0	3.6	4.1	3.6	6.3	5.8	4.4	4.6	3.7	2.8	3.7	2.3	2.6	2.4	3.7	3.2	2.0	2.7	2.3	3.0	3.6	4.1	3.6
Novelgene10649	Scaffold2217	+	451638	455541	3904	8	19	17	16	30	26	33	33	15	11	19	8	34	4	12	23	19	0.1	0.1	0.1	0.1	0.2	0.2	0.2	0.2	0.1	0.1	0.1	0.0	0.2	0.0	0.1	0.1	0.1	0.1	0.1	0.1	0.1	0.1	0.1	0.2	0.2	0.2	0.2
Novelgene1065	Scaffold3908	+	311880	314369	2490	3	13	0	0	0	0	0	5	0	0	0	1	33	41	0	0	146	0.0	0.1	0.0	0.0	0.0	0.0	0.0	0.0	0.0	0.0	0.0	0.0	0.3	0.4	0.0	0.0	1.5	0.0	0.0	0.1	0.0	0.0	0.0	0.0	0.0	0.0	0.0
Novelgene10650	Scaffold2211	+	192919	208369	2042	1	17	2	35	34	24	21	62	49	45	25	1	51	9	11	25	24	0.0	0.2	0.0	0.4	0.4	0.3	0.2	0.6	0.5	0.5	0.3	0.0	0.6	0.1	0.1	0.2	0.3	0.0	0.1	0.2	0.0	0.4	0.2	0.4	0.3	0.2	0.6
Novelgene10651	Scaffold2211	+	317393	334165	4035	164	194	164	216	207	211	184	265	160	155	145	129	183	169	174	211	564	1.3	1.6	1.2	1.7	1.6	1.9	1.4	1.6	1.1	1.2	1.1	1.0	1.4	1.3	1.4	1.4	4.8	1.3	1.4	1.6	1.2	1.7	1.4	1.6	1.9	1.4	1.6
Novelgene10652	Scaffold2211	+	380201	383597	1877	0	0	0	0	0	0	0	0	0	0	0	0	0	0	0	0	0	0.0	0.0	0.0	0.0	0.0	0.0	0.0	0.0	0.0	0.0	0.0	0.0	0.0	0.0	0.0	0.0	0.0	0.0	0.0	0.0	0.0	0.0	0.0	0.0	0.0	0.0	0.0
Novelgene10653	Scaffold2211	+	586806	590292	1805	1	0	0	4	1	4	8	7	0	4	0	0	2	4	0	2	1	0.0	0.0	0.0	0.1	0.0	0.1	0.1	0.1	0.0	0.1	0.0	0.0	0.0	0.1	0.0	0.0	0.0	0.0	0.0	0.0	0.0	0.1	0.0	0.0	0.1	0.1	0.1
Novelgene10654	Scaffold2211	+	870322	871101	304	0	0	0	0	0	0	0	0	0	0	0	0	0	0	0	0	0	0.0	0.0	0.0	0.0	0.0	0.0	0.0	0.0	0.0	0.0	0.0	0.0	0.0	0.0	0.0	0.0	0.0	0.0	0.0	0.0	0.0	0.0	0.0	0.0	0.0	0.0	0.0
Novelgene10655	Scaffold2211	+	885161	886172	1012	3	0	1	1	1	1	6	2	0	1	9	0	1	14	0	1	0	0.1	0.0	0.0	0.0	0.0	0.0	0.1	0.0	0.0	0.0	0.2	0.0	0.0	0.3	0.0	0.0	0.0	0.1	0.0	0.0	0.0	0.0	0.0	0.0	0.0	0.1	0.0
Novelgene10656	Scaffold2211	+	919017	972026	5097	0	1	1	4	7	5	9	2	12	8	13	3	4	1	4	2	2	0.0	0.0	0.0	0.0	0.0	0.0	0.1	0.0	0.1	0.0	0.1	0.0	0.0	0.0	0.0	0.0	0.0	0.0	0.0	0.0	0.0	0.0	0.0	0.0	0.0	0.1	0.0
Novelgene10657	Scaffold2212	+	170536	174992	4359	3	0	19	5	1	2	2	0	5	0	0	4	1	6	8	3	3	0.0	0.0	0.2	0.0	0.0	0.0	0.0	0.0	0.0	0.0	0.0	0.0	0.0	0.1	0.1	0.0	0.0	0.0	0.1	0.0	0.2	0.0	0.0	0.0	0.0	0.0	0.0
Novelgene10658	Scaffold2212	+	533318	534063	550	1	5	0	1	1	0	10	3	0	6	4	0	0	39	9	5	2	0.0	0.2	0.0	0.0	0.0	0.0	0.4	0.1	0.0	0.3	0.2	0.0	0.0	1.7	0.4	0.2	0.1	0.0	0.4	0.2	0.0	0.0	0.2	0.0	0.0	0.4	0.1
Novelgene10659	Scaffold2212	+	620676	625822	2275	5	11	151	4	314	282	111	11	5	11	8	971	8	111	462	104	3767	0.1	0.2	2.1	0.1	4.7	4.8	1.6	0.1	0.1	0.2	0.1	14.6	0.1	1.7	6.9	1.3	61.0	0.1	6.9	0.2	2.1	0.1	1.3	4.7	4.8	1.6	0.1
Novelgene1066	Scaffold3908	+	372740	375498	2759	62	62	40	111	123	78	197	210	168	143	211	147	226	78	90	74	70	0.5	0.5	0.3	1.0	1.0	0.8	1.6	1.4	1.3	1.2	1.8	1.3	1.8	0.7	0.8	0.5	0.6	0.5	0.8	0.5	0.3	1.0	0.5	1.0	0.8	1.6	1.4
Novelgene10660	Scaffold2212	+	804296	806613	2318	5	1	0	3	7	5	4	1	0	1	0	0	0	0	0	1	0	0.1	0.0	0.0	0.0	0.1	0.1	0.0	0.0	0.0	0.0	0.0	0.0	0.0	0.0	0.0	0.0	0.0	0.1	0.0	0.0	0.0	0.0	0.0	0.1	0.1	0.0	0.0
Novelgene10661	Scaffold608	+	59354	67525	739	16	20	11	42	15	5	3	9	2	0	0	0	0	200	0	32	15	0.5	0.7	0.3	1.3	0.5	0.2	0.1	0.2	0.1	0.0	0.0	0.0	0.0	6.4	0.0	0.9	0.5	0.5	0.0	0.7	0.3	1.3	0.9	0.5	0.2	0.1	0.2
Novelgene10662	Scaffold608	+	370447	374593	3869	25	5	38	3	10	0	1	1	10	5	6	10	7	0	15	45	8	0.2	0.0	0.3	0.0	0.1	0.0	0.0	0.0	0.1	0.0	0.1	0.1	0.1	0.0	0.1	0.3	0.1	0.2	0.1	0.0	0.3	0.0	0.3	0.1	0.0	0.0	0.0
Novelgene10663	Scaffold608	+	386260	392124	3411	22	61	18	23	26	20	79	58	27	51	92	20	121	21	29	36	75	0.2	0.5	0.1	0.2	0.2	0.2	0.7	0.4	0.2	0.4	0.8	0.2	1.0	0.2	0.2	0.3	0.7	0.2	0.2	0.5	0.1	0.2	0.3	0.2	0.2	0.7	0.4
Novelgene10664	Scaffold608	+	395874	402143	6270	6	21	9	11	19	8	28	44	28	32	39	12	32	1	0	11	4	0.0	0.1	0.0	0.0	0.1	0.0	0.1	0.1	0.1	0.1	0.1	0.0	0.1	0.0	0.0	0.0	0.0	0.0	0.0	0.1	0.0	0.0	0.0	0.1	0.0	0.1	0.1
Novelgene10665	Scaffold608	+	1030864	1033386	2507	610	466	653	599	488	401	581	535	522	554	350	442	522	464	486	1082	807	10.7	8.2	10.2	10.2	8.2	7.7	9.6	7.0	7.8	9.6	5.8	7.5	8.4	7.9	8.2	15.6	14.8	10.7	8.2	8.2	10.2	10.2	15.6	8.2	7.7	9.6	7.0
Novelgene10666	Scaffold608	+	1040574	1042421	1848	0	0	0	0	0	0	0	0	0	0	0	0	0	0	0	0	0	0.0	0.0	0.0	0.0	0.0	0.0	0.0	0.0	0.0	0.0	0.0	0.0	0.0	0.0	0.0	0.0	0.0	0.0	0.0	0.0	0.0	0.0	0.0	0.0	0.0	0.0	0.0
Novelgene10667	Scaffold608	+	1906256	1906678	423	774	590	768	561	854	926	1085	1462	1043	833	1007	843	1059	473	861	1148	123	44.7	34.1	39.4	31.5	47.5	58.4	59.1	63.4	51.4	47.4	54.5	47.2	55.8	26.4	47.7	54.4	7.4	44.7	47.7	34.1	39.4	31.5	54.4	47.5	58.4	59.1	63.4
Novelgene10668	Scaffold608	+	1907188	1908013	691	6	2	7	10	14	0	0	11	3	0	0	0	2	2	7	19	0	0.2	0.1	0.2	0.3	0.5	0.0	0.0	0.3	0.1	0.0	0.0	0.0	0.1	0.1	0.2	0.6	0.0	0.2	0.2	0.1	0.2	0.3	0.6	0.5	0.0	0.0	0.3
Novelgene10669	Scaffold601	+	196753	198112	1172	27	9	6	10	24	28	0	64	27	3	1	12	56	57	10	13	78	0.6	0.2	0.1	0.2	0.5	0.6	0.0	1.0	0.5	0.1	0.0	0.2	1.1	1.1	0.2	0.2	1.7	0.6	0.2	0.2	0.1	0.2	0.2	0.5	0.6	0.0	1.0
Novelgene1067	Scaffold3908	+	381943	383981	2039	0	4	0	6	4	3	4	11	0	13	8	8	6	5	9	5	2	0.0	0.0	0.0	0.1	0.0	0.0	0.0	0.1	0.0	0.2	0.1	0.1	0.1	0.1	0.1	0.0	0.0	0.0	0.1	0.0	0.0	0.1	0.0	0.0	0.0	0.0	0.1
Novelgene10670	Scaffold601	+	461898	489005	3704	0	8	8	6	4	3	11	6	10	1	1	7	8	17	9	4	5	0.0	0.1	0.0	0.0	0.0	0.0	0.1	0.0	0.1	0.0	0.0	0.0	0.0	0.1	0.1	0.0	0.0	0.0	0.1	0.1	0.0	0.0	0.0	0.0	0.0	0.1	0.0
Novelgene10671	Scaffold601	+	589694	597312	2284	0	1	4	0	0	1	0	0	3	0	0	4	1	0	3	1	2	0.0	0.0	0.0	0.0	0.0	0.0	0.0	0.0	0.0	0.0	0.0	0.0	0.0	0.0	0.0	0.0	0.0	0.0	0.0	0.0	0.0	0.0	0.0	0.0	0.0	0.0	0.0
Novelgene10672	Scaffold601	+	726086	726948	863	3	6	2	11	11	3	3	23	6	7	10	8	7	7	6	13	3	0.1	0.2	0.1	0.3	0.3	0.1	0.1	0.5	0.1	0.2	0.3	0.2	0.2	0.2	0.2	0.3	0.1	0.1	0.2	0.2	0.1	0.3	0.3	0.3	0.1	0.1	0.5
Novelgene10673	Scaffold601	+	855175	855792	618	16	11	0	0	18	0	26	0	0	22	64	0	0	0	108	4	0	0.6	0.4	0.0	0.0	0.7	0.0	1.0	0.0	0.0	0.9	2.4	0.0	0.0	0.0	4.1	0.1	0.0	0.6	4.1	0.4	0.0	0.0	0.1	0.7	0.0	1.0	0.0
Novelgene10674	Scaffold600	+	15457	20842	5386	36	166	41	124	75	94	176	198	252	150	166	84	174	116	77	85	80	0.2	0.8	0.2	0.5	0.3	0.5	0.8	0.7	1.0	0.7	0.7	0.4	0.7	0.5	0.3	0.3	0.4	0.2	0.3	0.8	0.2	0.5	0.3	0.3	0.5	0.8	0.7
Novelgene10675	Scaffold600	+	167480	169753	2274	0	22	0	31	44	17	353	284	366	278	432	93	102	46	12	11	5	0.0	0.2	0.0	0.3	0.5	0.2	3.6	2.3	3.4	2.9	4.3	1.0	1.0	0.5	0.1	0.1	0.1	0.0	0.1	0.2	0.0	0.3	0.1	0.5	0.2	3.6	2.3
Novelgene10676	Scaffold607	+	168238	170582	2345	0	0	1	1	0	9	1	2	2	9	3	0	5	0	0	0	3	0.0	0.0	0.0	0.0	0.0	0.1	0.0	0.0	0.0	0.1	0.0	0.0	0.0	0.0	0.0	0.0	0.0	0.0	0.0	0.0	0.0	0.0	0.0	0.0	0.1	0.0	0.0
Novelgene10677	Scaffold607	+	379837	381964	2128	35	59	29	75	86	88	151	130	47	26	3	0	7	0	5	12	0	0.4	0.7	0.3	0.8	0.9	1.1	1.6	1.1	0.5	0.3	0.0	0.0	0.1	0.0	0.1	0.1	0.0	0.4	0.1	0.7	0.3	0.8	0.1	0.9	1.1	1.6	1.1
Novelgene10678	Scaffold607	+	525517	571499	5985	1488	1726	2188	2522	2618	2811	2507	2755	2656	1948	2352	1657	2206	1555	1475	2535	1548	10.0	11.6	13.1	16.5	16.9	20.7	15.9	13.9	15.2	12.9	14.8	10.8	13.5	10.1	9.5	14.0	10.9	10.0	9.5	11.6	13.1	16.5	14.0	16.9	20.7	15.9	13.9
Novelgene10679	Scaffold607	+	1003686	1005067	1382	0	0	0	0	0	0	0	0	4	0	0	0	0	0	0	0	0	0.0	0.0	0.0	0.0	0.0	0.0	0.0	0.0	0.1	0.0	0.0	0.0	0.0	0.0	0.0	0.0	0.0	0.0	0.0	0.0	0.0	0.0	0.0	0.0	0.0	0.0	0.0
Novelgene1068	Scaffold3908	+	1386384	1391831	4140	15	33	0	18	1	12	26	43	6	26	7	20	6	6	54	20	91	0.1	0.3	0.0	0.1	0.0	0.1	0.2	0.3	0.0	0.2	0.1	0.2	0.0	0.0	0.4	0.1	0.7	0.1	0.4	0.3	0.0	0.1	0.1	0.0	0.1	0.2	0.3
Novelgene10680	Scaffold133	+	169898	192094	2843	0	0	0	2	0	0	4	0	1	1	0	0	2	0	0	0	1	0.0	0.0	0.0	0.0	0.0	0.0	0.0	0.0	0.0	0.0	0.0	0.0	0.0	0.0	0.0	0.0	0.0	0.0	0.0	0.0	0.0	0.0	0.0	0.0	0.0	0.0	0.0
Novelgene10681	Scaffold133	+	295156	304665	3135	171	225	159	204	277	310	226	329	227	239	249	235	183	187	252	212	348	1.8	2.4	1.5	2.1	2.8	3.6	2.3	2.6	2.1	2.5	2.5	2.4	1.8	1.9	2.6	1.8	3.9	1.8	2.6	2.4	1.5	2.1	1.8	2.8	3.6	2.3	2.6
Novelgene10682	Scaffold605	+	68567	74977	1147	2	6	0	2	0	0	5	2	1	7	13	5	1	1	4	0	6	0.1	0.2	0.0	0.0	0.0	0.0	0.1	0.0	0.0	0.2	0.3	0.1	0.0	0.0	0.1	0.0	0.2	0.1	0.1	0.2	0.0	0.0	0.0	0.0	0.0	0.1	0.0
Novelgene10683	Scaffold605	+	79337	86020	2786	329	423	318	459	411	380	294	573	418	331	296	2576	418	1309	148	410	353	3.6	4.6	3.1	4.9	4.3	4.5	3.0	4.7	3.9	3.6	3.0	27.3	4.2	13.8	1.6	3.7	4.0	3.6	1.6	4.6	3.1	4.9	3.7	4.3	4.5	3.0	4.7
Novelgene10684	Scaffold605	+	259025	267733	8709	0	0	0	0	5	0	0	0	0	0	0	0	0	0	0	0	0	0.0	0.0	0.0	0.0	0.0	0.0	0.0	0.0	0.0	0.0	0.0	0.0	0.0	0.0	0.0	0.0	0.0	0.0	0.0	0.0	0.0	0.0	0.0	0.0	0.0	0.0	0.0
Novelgene10685	Scaffold605	+	729814	732873	3060	1	20	6	16	4	9	17	15	1	18	18	13	12	0	4	10	8	0.0	0.2	0.0	0.1	0.0	0.1	0.1	0.1	0.0	0.1	0.1	0.1	0.1	0.0	0.0	0.1	0.1	0.0	0.0	0.2	0.0	0.1	0.1	0.0	0.1	0.1	0.1
Novelgene10686	Scaffold605	+	836679	838184	1506	1	1	0	2	4	3	4	5	13	3	8	1	1	2	1	9	8	0.0	0.0	0.0	0.0	0.1	0.1	0.1	0.1	0.2	0.0	0.1	0.0	0.0	0.0	0.0	0.1	0.1	0.0	0.0	0.0	0.0	0.0	0.1	0.1	0.1	0.1	0.1
Novelgene10687	Scaffold605	+	845223	848168	2297	0	0	0	0	0	0	0	0	0	0	0	0	0	0	0	0	0	0.0	0.0	0.0	0.0	0.0	0.0	0.0	0.0	0.0	0.0	0.0	0.0	0.0	0.0	0.0	0.0	0.0	0.0	0.0	0.0	0.0	0.0	0.0	0.0	0.0	0.0	0.0
Novelgene10688	Scaffold605	+	851260	855116	2532	12	48	10	41	62	29	36	49	59	103	47	33	65	20	22	25	11	0.1	0.5	0.1	0.4	0.7	0.4	0.4	0.4	0.6	1.1	0.5	0.4	0.7	0.2	0.2	0.2	0.1	0.1	0.2	0.5	0.1	0.4	0.2	0.7	0.4	0.4	0.4
Novelgene10689	Scaffold605	+	902435	905305	2871	422	199	671	293	286	160	123	336	174	167	128	348	224	282	241	472	550	4.1	1.9	5.8	2.8	2.7	1.7	1.1	2.4	1.4	1.6	1.2	3.3	2.0	2.6	2.2	3.7	5.6	4.1	2.2	1.9	5.8	2.8	3.7	2.7	1.7	1.1	2.4
Novelgene1069	Scaffold3908	+	1405516	1406521	1006	0	1	0	3	3	2	0	0	0	0	1	0	1	2	0	0	0	0.0	0.0	0.0	0.1	0.1	0.1	0.0	0.0	0.0	0.0	0.0	0.0	0.0	0.0	0.0	0.0	0.0	0.0	0.0	0.0	0.0	0.1	0.0	0.1	0.1	0.0	0.0
Novelgene10690	Scaffold605	+	912786	923214	5363	128	293	111	289	204	124	289	296	315	312	264	266	216	90	184	284	88	0.6	1.3	0.4	1.3	0.9	0.6	1.2	1.0	1.2	1.4	1.1	1.2	0.9	0.4	0.8	1.1	0.4	0.6	0.8	1.3	0.4	1.3	1.1	0.9	0.6	1.2	1.0
Novelgene10691	Scaffold605	+	1032065	1038426	1394	0	0	0	0	0	0	1	0	0	1	0	0	0	0	0	0	0	0.0	0.0	0.0	0.0	0.0	0.0	0.0	0.0	0.0	0.0	0.0	0.0	0.0	0.0	0.0	0.0	0.0	0.0	0.0	0.0	0.0	0.0	0.0	0.0	0.0	0.0	0.0
Novelgene10692	Scaffold605	+	1182809	1185649	2841	85	83	41	87	40	44	62	91	87	74	34	58	39	38	130	75	177	0.7	0.7	0.3	0.7	0.3	0.4	0.5	0.6	0.6	0.6	0.3	0.5	0.3	0.3	1.1	0.5	1.6	0.7	1.1	0.7	0.3	0.7	0.5	0.3	0.4	0.5	0.6
Novelgene10693	Scaffold605	+	1458510	1459061	552	0	0	0	0	0	0	0	0	0	0	0	0	0	0	0	0	0	0.0	0.0	0.0	0.0	0.0	0.0	0.0	0.0	0.0	0.0	0.0	0.0	0.0	0.0	0.0	0.0	0.0	0.0	0.0	0.0	0.0	0.0	0.0	0.0	0.0	0.0	0.0
Novelgene10694	Scaffold605	+	1460797	1463221	2393	20	70	16	56	104	67	98	94	89	72	47	35	35	40	88	22	12	0.3	1.0	0.2	0.7	1.4	1.0	1.3	1.0	1.0	1.0	0.6	0.5	0.4	0.5	1.1	0.2	0.2	0.3	1.1	1.0	0.2	0.7	0.2	1.4	1.0	1.3	1.0
Novelgene10695	Scaffold605	+	1680485	1684162	3678	7	19	23	37	26	57	50	33	7	31	8	12	3	1	2	24	43	0.0	0.1	0.1	0.2	0.2	0.4	0.3	0.2	0.0	0.2	0.0	0.1	0.0	0.0	0.0	0.1	0.3	0.0	0.0	0.1	0.1	0.2	0.1	0.2	0.4	0.3	0.2
Novelgene10696	Scaffold605	+	2018807	2026226	4199	7	12	20	29	12	8	38	89	44	30	26	21	89	16	20	25	18	0.0	0.1	0.1	0.2	0.1	0.1	0.2	0.4	0.2	0.2	0.1	0.1	0.5	0.1	0.1	0.1	0.1	0.0	0.1	0.1	0.1	0.2	0.1	0.1	0.1	0.2	0.4
Novelgene10697	Scaffold6902	+	10734	14030	3297	35	49	13	24	27	44	35	51	43	68	44	51	61	41	24	27	22	0.3	0.4	0.1	0.2	0.2	0.4	0.2	0.3	0.3	0.5	0.3	0.4	0.4	0.3	0.2	0.2	0.2	0.3	0.2	0.4	0.1	0.2	0.2	0.2	0.4	0.2	0.3
Novelgene10698	Scaffold6902	+	17464	22839	5314	0	0	0	0	0	0	0	0	0	0	0	0	0	0	0	0	0	0.0	0.0	0.0	0.0	0.0	0.0	0.0	0.0	0.0	0.0	0.0	0.0	0.0	0.0	0.0	0.0	0.0	0.0	0.0	0.0	0.0	0.0	0.0	0.0	0.0	0.0	0.0
Novelgene10699	Scaffold28966	+	2187	10358	1262	0	0	0	0	0	0	0	0	0	0	0	0	0	0	0	0	0	0.0	0.0	0.0	0.0	0.0	0.0	0.0	0.0	0.0	0.0	0.0	0.0	0.0	0.0	0.0	0.0	0.0	0.0	0.0	0.0	0.0	0.0	0.0	0.0	0.0	0.0	0.0
Novelgene1070	Scaffold3908	+	1414559	1417421	2863	0	2	0	1	0	0	4	0	0	7	0	1	1	0	6	0	2	0.0	0.0	0.0	0.0	0.0	0.0	0.0	0.0	0.0	0.1	0.0	0.0	0.0	0.0	0.1	0.0	0.0	0.0	0.1	0.0	0.0	0.0	0.0	0.0	0.0	0.0	0.0
Novelgene10700	Scaffold3188	+	44145	45696	1552	0	0	0	0	0	0	0	0	0	0	0	0	0	0	0	0	0	0.0	0.0	0.0	0.0	0.0	0.0	0.0	0.0	0.0	0.0	0.0	0.0	0.0	0.0	0.0	0.0	0.0	0.0	0.0	0.0	0.0	0.0	0.0	0.0	0.0	0.0	0.0
Novelgene10701	Scaffold3188	+	313784	317504	1229	304	350	296	306	280	268	332	390	340	269	266	240	258	230	151	366	195	6.0	7.0	5.2	5.9	5.4	5.8	6.2	5.8	5.8	5.3	5.0	4.6	4.7	4.4	2.9	6.0	4.1	6.0	2.9	7.0	5.2	5.9	6.0	5.4	5.8	6.2	5.8
Novelgene10702	Scaffold3188	+	466150	469397	3248	7	22	1	27	29	35	35	29	19	50	62	58	132	35	9	1	16	0.1	0.2	0.0	0.2	0.2	0.3	0.2	0.2	0.1	0.4	0.4	0.4	0.9	0.3	0.1	0.0	0.1	0.1	0.1	0.2	0.0	0.2	0.0	0.2	0.3	0.2	0.2
Novelgene10703	Scaffold3188	+	872952	874618	1667	31	10	16	15	9	0	5	6	9	10	26	37	32	36	21	30	20	0.5	0.1	0.2	0.2	0.1	0.0	0.1	0.1	0.1	0.1	0.4	0.5	0.4	0.5	0.3	0.4	0.3	0.5	0.3	0.1	0.2	0.2	0.4	0.1	0.0	0.1	0.1
Novelgene10704	Scaffold3188	+	875196	880702	4321	13	20	1	2	11	1	0	2	4	7	7	1	4	23	5	4	5	0.1	0.1	0.0	0.0	0.1	0.0	0.0	0.0	0.0	0.0	0.0	0.0	0.0	0.1	0.0	0.0	0.0	0.1	0.0	0.1	0.0	0.0	0.0	0.1	0.0	0.0	0.0
Novelgene10705	Scaffold3188	+	1130021	1131056	1036	49	28	19	33	6	3	37	37	27	58	37	38	28	4	67	36	0	1.2	0.7	0.4	0.8	0.1	0.1	0.8	0.7	0.5	1.3	0.8	0.9	0.6	0.1	1.5	0.7	0.0	1.2	1.5	0.7	0.4	0.8	0.7	0.1	0.1	0.8	0.7
Novelgene10706	Scaffold3188	+	1214982	1216808	707	4	1	1	0	0	1	3	6	1	2	0	17	0	13	3	0	1	0.1	0.0	0.0	0.0	0.0	0.0	0.1	0.2	0.0	0.1	0.0	0.6	0.0	0.4	0.1	0.0	0.0	0.1	0.1	0.0	0.0	0.0	0.0	0.0	0.0	0.1	0.2
Novelgene10707	Scaffold3188	+	1229815	1232005	2191	2	0	0	4	0	0	1	0	5	0	0	0	1	0	10	2	0	0.0	0.0	0.0	0.0	0.0	0.0	0.0	0.0	0.0	0.0	0.0	0.0	0.0	0.0	0.1	0.0	0.0	0.0	0.1	0.0	0.0	0.0	0.0	0.0	0.0	0.0	0.0
Novelgene10708	Scaffold3188	+	1236675	1238543	1869	125	237	63	257	130	107	272	532	556	340	257	6	101	182	246	23	65	1.6	3.1	0.7	3.3	1.6	1.5	3.4	5.2	6.2	4.4	3.1	0.1	1.2	2.3	3.1	0.2	0.9	1.6	3.1	3.1	0.7	3.3	0.2	1.6	1.5	3.4	5.2
Novelgene10709	Scaffold3183	+	350316	352375	2060	1	8	0	13	9	0	13	25	19	21	11	16	17	8	2	7	1	0.0	0.1	0.0	0.1	0.1	0.0	0.1	0.2	0.2	0.2	0.1	0.2	0.2	0.1	0.0	0.1	0.0	0.0	0.0	0.1	0.0	0.1	0.1	0.1	0.0	0.1	0.2
Novelgene1071	Scaffold3908	+	1425305	1428256	2952	0	0	4	0	0	0	0	0	1	1	0	1	0	0	1	0	0	0.0	0.0	0.0	0.0	0.0	0.0	0.0	0.0	0.0	0.0	0.0	0.0	0.0	0.0	0.0	0.0	0.0	0.0	0.0	0.0	0.0	0.0	0.0	0.0	0.0	0.0	0.0
Novelgene10710	Scaffold3183	+	353597	358034	3301	35	12	9	26	23	1	17	26	25	17	9	33	34	7	13	24	22	0.3	0.1	0.1	0.2	0.2	0.0	0.1	0.1	0.2	0.1	0.1	0.2	0.2	0.1	0.1	0.1	0.2	0.3	0.1	0.1	0.1	0.2	0.1	0.2	0.0	0.1	0.1
Novelgene10711	Scaffold3180	+	1405	11615	2607	115	131	100	89	105	99	133	205	158	222	202	187	97	69	80	103	208	1.1	1.2	0.8	0.8	0.9	1.0	1.2	1.4	1.3	2.1	1.8	1.7	0.8	0.6	0.7	0.8	2.0	1.1	0.7	1.2	0.8	0.8	0.8	0.9	1.0	1.2	1.4
Novelgene10712	Scaffold3180	+	256820	259473	2654	12	9	6	11	5	1	6	18	1	12	8	9	7	16	6	7	23	0.1	0.1	0.0	0.1	0.0	0.0	0.1	0.1	0.0	0.1	0.1	0.1	0.1	0.1	0.1	0.1	0.2	0.1	0.1	0.1	0.0	0.1	0.1	0.0	0.0	0.1	0.1
Novelgene10713	Scaffold3180	+	771931	773372	1442	0	0	0	0	0	0	3	0	0	0	0	0	3	4	0	0	0	0.0	0.0	0.0	0.0	0.0	0.0	0.0	0.0	0.0	0.0	0.0	0.0	0.0	0.1	0.0	0.0	0.0	0.0	0.0	0.0	0.0	0.0	0.0	0.0	0.0	0.0	0.0
Novelgene10714	Scaffold3180	+	1251126	1252762	1637	0	0	0	0	0	0	0	0	0	0	0	0	0	0	0	0	0	0.0	0.0	0.0	0.0	0.0	0.0	0.0	0.0	0.0	0.0	0.0	0.0	0.0	0.0	0.0	0.0	0.0	0.0	0.0	0.0	0.0	0.0	0.0	0.0	0.0	0.0	0.0
Novelgene10715	Scaffold3180	+	1253047	1255493	2447	8	2	7	5	9	2	3	18	0	9	0	9	10	9	6	9	2	0.1	0.0	0.1	0.0	0.1	0.0	0.0	0.1	0.0	0.1	0.0	0.1	0.1	0.1	0.1	0.1	0.0	0.1	0.1	0.0	0.1	0.0	0.1	0.1	0.0	0.0	0.1
Novelgene10716	Scaffold3186	+	484998	531926	5804	1555	1982	1216	2046	1553	1149	2653	3559	4386	3252	3024	2513	5458	2927	2208	2086	3191	13.8	17.6	9.6	17.6	13.2	11.1	22.2	23.7	33.1	28.4	25.1	21.6	44.1	25.1	18.8	15.2	29.6	13.8	18.8	17.6	9.6	17.6	15.2	13.2	11.1	22.2	23.7
Novelgene10717	Scaffold3186	+	616595	619914	3165	639	1148	516	1224	874	918	956	1233	1226	910	841	1018	1349	797	1155	953	1139	7.9	14.3	5.7	14.8	10.4	12.5	11.2	11.5	13.0	11.1	9.8	12.3	15.3	9.6	13.8	9.7	14.8	7.9	13.8	14.3	5.7	14.8	9.7	10.4	12.5	11.2	11.5
Novelgene10718	Scaffold3186	+	788019	790697	2352	16	14	24	2	3	0	14	11	10	16	10	5	20	11	1	1	6	0.2	0.1	0.2	0.0	0.0	0.0	0.1	0.1	0.1	0.2	0.1	0.1	0.2	0.1	0.0	0.0	0.1	0.2	0.0	0.1	0.2	0.0	0.0	0.0	0.0	0.1	0.1
Novelgene10719	Scaffold3186	+	810441	814433	2594	2316	2645	2707	2375	2944	2612	4181	5445	5387	4398	5219	3858	2754	2007	3151	3160	1429	61.6	70.5	63.9	61.4	75.4	76.0	105.0	108.7	122.3	115.4	130.1	99.6	66.9	51.6	80.5	69.0	39.8	61.6	80.5	70.5	63.9	61.4	69.0	75.4	76.0	105.0	108.7
Novelgene1072	Scaffold3908	+	1459378	1461861	2484	171	234	206	234	183	181	278	344	342	272	303	227	289	138	265	277	113	1.7	2.3	1.8	2.2	1.7	1.9	2.6	2.5	2.9	2.6	2.8	2.2	2.6	1.3	2.5	2.2	1.2	1.7	2.5	2.3	1.8	2.2	2.2	1.7	1.9	2.6	2.5
Novelgene10720	Scaffold3186	+	817633	829335	2536	135	216	196	243	214	133	271	231	257	195	225	135	210	94	95	539	70	2.2	3.6	2.9	3.9	3.4	2.4	4.2	2.9	3.6	3.2	3.5	2.2	3.2	1.5	1.5	7.3	1.2	2.2	1.5	3.6	2.9	3.9	7.3	3.4	2.4	4.2	2.9
Novelgene10721	Scaffold3186	+	990789	996322	2181	1032	815	1876	915	721	456	450	560	356	237	255	434	545	236	447	1795	198	15.8	12.5	25.6	13.7	10.7	7.7	6.5	6.5	4.7	3.6	3.7	6.5	7.6	3.5	6.6	22.6	3.2	15.8	6.6	12.5	25.6	13.7	22.6	10.7	7.7	6.5	6.5
Novelgene10722	Scaffold3186	+	1306403	1306872	470	0	0	0	0	0	0	0	0	0	0	0	0	0	0	0	0	0	0.0	0.0	0.0	0.0	0.0	0.0	0.0	0.0	0.0	0.0	0.0	0.0	0.0	0.0	0.0	0.0	0.0	0.0	0.0	0.0	0.0	0.0	0.0	0.0	0.0	0.0	0.0
Novelgene10723	Scaffold3186	+	1457429	1514658	3055	141	157	100	157	165	161	187	240	126	222	243	144	128	144	288	171	183	1.5	1.7	1.0	1.6	1.7	1.9	1.9	1.9	1.2	2.4	2.5	1.5	1.3	1.5	3.0	1.5	2.1	1.5	3.0	1.7	1.0	1.6	1.5	1.7	1.9	1.9	1.9
Novelgene10724	Scaffold7188	+	151023	163278	2290	439	634	202	551	304	107	284	537	297	448	283	631	288	198	449	622	402	5.1	7.4	2.1	6.2	3.4	1.4	3.1	4.7	3.0	5.1	3.1	7.1	3.1	2.2	5.0	6.0	4.9	5.1	5.0	7.4	2.1	6.2	6.0	3.4	1.4	3.1	4.7
Novelgene10725	Scaffold3185	+	376077	383252	1765	759	741	621	762	739	642	959	1428	1247	936	1115	954	1167	729	757	817	768	10.5	10.3	7.6	10.3	9.8	9.7	12.5	14.8	14.7	12.8	14.5	12.8	14.7	9.7	10.1	9.3	11.1	10.5	10.1	10.3	7.6	10.3	9.3	9.8	9.7	12.5	14.8
Novelgene10726	Scaffold7740	+	120	3022	1385	2459	2501	2547	3506	2067	1895	2400	3786	3326	3355	2979	3222	2590	2829	1811	3162	1845	50.8	51.8	46.8	70.5	41.1	42.8	46.8	58.8	58.7	68.4	57.7	64.6	48.9	56.5	36.0	53.7	40.0	50.8	36.0	51.8	46.8	70.5	53.7	41.1	42.8	46.8	58.8
Novelgene10727	Scaffold6809	+	518586	522544	3959	24	31	7	33	18	22	18	25	22	30	17	7	15	31	5	16	15	0.2	0.3	0.1	0.3	0.1	0.2	0.1	0.2	0.2	0.2	0.1	0.1	0.1	0.2	0.0	0.1	0.1	0.2	0.0	0.3	0.1	0.3	0.1	0.1	0.2	0.1	0.2
Novelgene10728	Scaffold6809	+	542208	543044	369	318	149	450	71	90	20	36	77	76	12	32	278	68	417	235	258	116	21.0	9.9	26.4	4.6	5.7	1.4	2.2	3.8	4.3	0.8	2.0	17.8	4.1	26.7	14.9	14.0	8.0	21.0	14.9	9.9	26.4	4.6	14.0	5.7	1.4	2.2	3.8
Novelgene10729	Scaffold2108	+	171514	175143	3630	0	0	0	0	0	0	0	0	0	0	0	0	0	0	0	0	0	0.0	0.0	0.0	0.0	0.0	0.0	0.0	0.0	0.0	0.0	0.0	0.0	0.0	0.0	0.0	0.0	0.0	0.0	0.0	0.0	0.0	0.0	0.0	0.0	0.0	0.0	0.0
Novelgene1073	Scaffold3908	+	1577407	1578431	1025	42	80	60	63	64	45	71	55	49	107	120	92	76	112	87	73	12	1.0	1.9	1.3	1.5	1.5	1.2	1.6	1.0	1.0	2.5	2.7	2.1	1.7	2.6	2.0	1.4	0.3	1.0	2.0	1.9	1.3	1.5	1.4	1.5	1.2	1.6	1.0
Novelgene10730	Scaffold5677	+	300064	302592	2529	18	9	4	14	14	14	5	25	12	18	0	13	20	3	25	11	11	0.2	0.1	0.0	0.1	0.1	0.1	0.0	0.2	0.1	0.2	0.0	0.1	0.2	0.0	0.2	0.1	0.1	0.2	0.2	0.1	0.0	0.1	0.1	0.1	0.1	0.0	0.2
Novelgene10731	Scaffold5674	+	57062	57798	737	1	0	0	2	0	0	0	0	0	0	0	0	0	0	0	0	0	0.0	0.0	0.0	0.1	0.0	0.0	0.0	0.0	0.0	0.0	0.0	0.0	0.0	0.0	0.0	0.0	0.0	0.0	0.0	0.0	0.0	0.1	0.0	0.0	0.0	0.0	0.0
Novelgene10732	Scaffold5674	+	79439	87612	339	5	5	7	14	5	3	4	14	10	4	4	1	5	6	2	24	2	0.4	0.4	0.4	1.0	0.3	0.2	0.3	0.8	0.6	0.3	0.3	0.1	0.3	0.4	0.1	1.4	0.2	0.4	0.1	0.4	0.4	1.0	1.4	0.3	0.2	0.3	0.8
Novelgene10733	Scaffold2102	+	121060	126347	2909	1187	1724	998	2222	1824	2329	3984	5665	4259	3332	4568	1444	5266	2435	2213	1455	1276	13.4	19.5	10.0	24.4	19.8	28.8	42.5	48.1	41.1	37.2	48.4	15.8	54.4	26.6	24.0	13.5	15.1	13.4	24.0	19.5	10.0	24.4	13.5	19.8	28.8	42.5	48.1
Novelgene10734	Scaffold2102	+	185291	185629	339	0	0	0	0	0	0	0	0	0	0	0	0	0	0	0	0	0	0.0	0.0	0.0	0.0	0.0	0.0	0.0	0.0	0.0	0.0	0.0	0.0	0.0	0.0	0.0	0.0	0.0	0.0	0.0	0.0	0.0	0.0	0.0	0.0	0.0	0.0	0.0
Novelgene10735	Scaffold2102	+	186111	187384	1274	36	62	15	51	69	185	35	55	77	46	87	123	141	48	50	32	111	0.7	1.2	0.3	1.0	1.3	3.9	0.6	0.8	1.3	0.9	1.6	2.3	2.5	0.9	0.9	0.5	2.2	0.7	0.9	1.2	0.3	1.0	0.5	1.3	3.9	0.6	0.8
Novelgene10736	Scaffold2102	+	637887	641503	3617	0	0	0	0	0	0	0	0	0	0	0	0	0	0	0	0	0	0.0	0.0	0.0	0.0	0.0	0.0	0.0	0.0	0.0	0.0	0.0	0.0	0.0	0.0	0.0	0.0	0.0	0.0	0.0	0.0	0.0	0.0	0.0	0.0	0.0	0.0	0.0
Novelgene10737	Scaffold2105	+	50730	53654	2925	0	1	0	0	0	0	0	0	0	0	0	0	0	0	0	0	0	0.0	0.0	0.0	0.0	0.0	0.0	0.0	0.0	0.0	0.0	0.0	0.0	0.0	0.0	0.0	0.0	0.0	0.0	0.0	0.0	0.0	0.0	0.0	0.0	0.0	0.0	0.0
Novelgene10738	Scaffold2105	+	905315	910893	3228	15	1	15	2	1	0	15	4	3	8	2	1	9	3	8	2	6	0.1	0.0	0.1	0.0	0.0	0.0	0.1	0.0	0.0	0.1	0.0	0.0	0.1	0.0	0.1	0.0	0.1	0.1	0.1	0.0	0.1	0.0	0.0	0.0	0.0	0.1	0.0
Novelgene10739	Scaffold2107	+	125103	128744	3501	2087	937	2404	542	1266	365	326	381	343	60	103	1053	99	913	988	2009	260	24.2	10.9	24.8	6.1	14.1	4.6	3.6	3.3	3.4	0.7	1.1	11.9	1.0	10.2	11.0	19.1	3.2	24.2	11.0	10.9	24.8	6.1	19.1	14.1	4.6	3.6	3.3
Novelgene1074	Scaffold24219	+	229	2640	2065	55	15	47	10	1	0	5	3	0	7	9	63	16	8	48	12	88	0.7	0.2	0.5	0.1	0.0	0.0	0.1	0.0	0.0	0.1	0.1	0.7	0.2	0.1	0.5	0.1	1.1	0.7	0.5	0.2	0.5	0.1	0.1	0.0	0.0	0.1	0.0
Novelgene10740	Scaffold2107	+	379417	380034	618	3887	2132	4795	2041	3364	1144	1148	1305	1092	378	456	1635	392	881	2310	5623	329	153.6	84.4	168.2	78.4	128.0	49.4	42.8	38.7	36.8	14.7	16.9	62.7	14.1	33.6	87.7	182.5	13.6	153.6	87.7	84.4	168.2	78.4	182.5	128.0	49.4	42.8	38.7
Novelgene10741	Scaffold2107	+	395291	400123	4773	37	115	39	71	97	85	73	157	139	129	104	62	138	28	87	90	49	0.3	0.8	0.2	0.5	0.6	0.6	0.5	0.8	0.8	0.9	0.7	0.4	0.9	0.2	0.6	0.5	0.4	0.3	0.6	0.8	0.2	0.5	0.5	0.6	0.6	0.5	0.8
Novelgene10742	Scaffold2107	+	424022	432890	3127	58	87	79	92	93	45	67	36	121	77	82	51	62	172	112	109	85	0.5	0.8	0.7	0.8	0.8	0.5	0.6	0.3	1.0	0.7	0.7	0.5	0.5	1.6	1.0	0.8	0.8	0.5	1.0	0.8	0.7	0.8	0.8	0.8	0.5	0.6	0.3
Novelgene10743	Scaffold2107	+	433081	433906	728	954	1103	1401	838	954	963	878	1426	1090	836	945	1034	1046	1234	1052	1281	1030	32.0	37.1	41.7	27.3	30.8	35.3	27.8	35.9	31.2	27.7	29.7	33.6	32.0	40.0	33.9	35.3	36.2	32.0	33.9	37.1	41.7	27.3	35.3	30.8	35.3	27.8	35.9
Novelgene10744	Scaffold2107	+	443550	448953	5404	130	336	134	411	360	388	627	788	807	631	483	216	1413	314	183	390	212	0.7	1.8	0.6	2.1	1.8	2.2	3.1	3.1	3.6	3.3	2.4	1.1	6.8	1.6	0.9	1.7	1.2	0.7	0.9	1.8	0.6	2.1	1.7	1.8	2.2	3.1	3.1
Novelgene10745	Scaffold2107	+	587779	589945	2167	0	0	0	0	0	0	0	0	0	0	0	0	1	1	0	0	0	0.0	0.0	0.0	0.0	0.0	0.0	0.0	0.0	0.0	0.0	0.0	0.0	0.0	0.0	0.0	0.0	0.0	0.0	0.0	0.0	0.0	0.0	0.0	0.0	0.0	0.0	0.0
Novelgene10746	Scaffold25370	+	45	2088	1594	376	100	219	58	2	0	15	74	135	98	407	1919	891	1383	1543	135	1093	7.1	1.9	3.6	1.1	0.0	0.0	0.3	1.0	2.2	1.8	7.2	34.9	15.3	25.1	27.8	2.1	21.5	7.1	27.8	1.9	3.6	1.1	2.1	0.0	0.0	0.3	1.0
Novelgene10747	Scaffold3453	+	204614	206859	2003	0	0	0	0	0	0	0	0	0	0	0	0	0	0	0	0	0	0.0	0.0	0.0	0.0	0.0	0.0	0.0	0.0	0.0	0.0	0.0	0.0	0.0	0.0	0.0	0.0	0.0	0.0	0.0	0.0	0.0	0.0	0.0	0.0	0.0	0.0	0.0
Novelgene10748	Scaffold3453	+	228274	229531	1258	0	1	4	0	0	0	0	0	0	0	0	0	3	0	0	0	0	0.0	0.0	0.1	0.0	0.0	0.0	0.0	0.0	0.0	0.0	0.0	0.0	0.1	0.0	0.0	0.0	0.0	0.0	0.0	0.0	0.1	0.0	0.0	0.0	0.0	0.0	0.0
Novelgene10749	Scaffold3453	+	532942	535206	2265	3	4	0	3	9	1	28	6	7	12	9	3	17	5	10	5	4	0.0	0.0	0.0	0.0	0.1	0.0	0.3	0.0	0.1	0.1	0.1	0.0	0.2	0.1	0.1	0.0	0.0	0.0	0.1	0.0	0.0	0.0	0.0	0.1	0.0	0.3	0.0
Novelgene1075	Scaffold12344	+	45146	52521	1100	0	0	0	0	0	0	0	0	0	0	0	0	0	0	0	0	0	0.0	0.0	0.0	0.0	0.0	0.0	0.0	0.0	0.0	0.0	0.0	0.0	0.0	0.0	0.0	0.0	0.0	0.0	0.0	0.0	0.0	0.0	0.0	0.0	0.0	0.0	0.0
Novelgene10750	Scaffold3455	+	682097	684092	1996	9	15	20	28	8	24	16	21	4	2	10	0	7	0	0	46	0	0.1	0.2	0.2	0.3	0.1	0.3	0.2	0.2	0.0	0.0	0.1	0.0	0.1	0.0	0.0	0.5	0.0	0.1	0.0	0.2	0.2	0.3	0.5	0.1	0.3	0.2	0.2
Novelgene10751	Scaffold3456	+	1815	8275	3678	542	770	533	1381	1032	1209	932	1017	1002	865	416	849	638	400	714	1015	1014	5.6	7.9	4.9	13.8	10.2	13.6	9.1	7.9	8.8	8.8	4.0	8.5	6.0	4.0	7.1	8.6	10.9	5.6	7.1	7.9	4.9	13.8	8.6	10.2	13.6	9.1	7.9
Novelgene10752	Scaffold3457	+	504053	506295	2243	157	233	106	258	166	187	398	532	439	271	465	189	282	163	90	213	111	1.7	2.5	1.0	2.7	1.7	2.2	4.1	4.3	4.1	2.9	4.7	2.0	2.8	1.7	0.9	1.9	1.3	1.7	0.9	2.5	1.0	2.7	1.9	1.7	2.2	4.1	4.3
Novelgene10753	Scaffold3457	+	511699	514485	2787	105	67	164	148	187	156	165	142	138	201	74	156	251	183	248	197	474	0.9	0.6	1.3	1.3	1.6	1.5	1.4	0.9	1.0	1.7	0.6	1.3	2.0	1.5	2.1	1.4	4.4	0.9	2.1	0.6	1.3	1.3	1.4	1.6	1.5	1.4	0.9
Novelgene10754	Scaffold3457	+	522133	529163	4032	16	41	12	30	8	6	21	33	44	28	16	17	49	30	29	18	63	0.1	0.3	0.1	0.2	0.1	0.0	0.1	0.2	0.3	0.2	0.1	0.1	0.3	0.2	0.2	0.1	0.4	0.1	0.2	0.3	0.1	0.2	0.1	0.1	0.0	0.1	0.2
Novelgene10755	Scaffold3457	+	529477	535957	4750	52	94	59	108	124	119	179	107	78	86	88	97	122	49	58	55	162	0.4	0.7	0.4	0.7	0.8	0.9	1.2	0.6	0.5	0.6	0.6	0.7	0.8	0.3	0.4	0.3	1.2	0.4	0.4	0.7	0.4	0.7	0.3	0.8	0.9	1.2	0.6
Novelgene10756	Scaffold3457	+	559025	561139	2115	19	1	3	4	8	1	11	2	0	8	5	18	9	0	17	15	22	0.2	0.0	0.0	0.0	0.1	0.0	0.1	0.0	0.0	0.1	0.1	0.2	0.1	0.0	0.2	0.1	0.3	0.2	0.2	0.0	0.0	0.0	0.1	0.1	0.0	0.1	0.0
Novelgene10757	Scaffold3457	+	573995	577422	3428	1	1	6	1	6	0	0	3	0	4	2	1	0	1	3	1	0	0.0	0.0	0.0	0.0	0.0	0.0	0.0	0.0	0.0	0.0	0.0	0.0	0.0	0.0	0.0	0.0	0.0	0.0	0.0	0.0	0.0	0.0	0.0	0.0	0.0	0.0	0.0
Novelgene10758	Scaffold3457	+	1071509	1073374	1866	0	0	0	0	0	0	0	0	0	0	0	0	0	0	0	0	0	0.0	0.0	0.0	0.0	0.0	0.0	0.0	0.0	0.0	0.0	0.0	0.0	0.0	0.0	0.0	0.0	0.0	0.0	0.0	0.0	0.0	0.0	0.0	0.0	0.0	0.0	0.0
Novelgene10759	Scaffold3457	+	1464910	1467935	3026	235	408	177	472	445	388	403	470	569	463	381	345	548	368	274	355	233	1.9	3.3	1.3	3.7	3.5	3.4	3.1	2.8	3.9	3.7	2.9	2.7	4.0	2.9	2.1	2.4	2.0	1.9	2.1	3.3	1.3	3.7	2.4	3.5	3.4	3.1	2.8
Novelgene1076	Scaffold12344	+	189326	189677	352	0	0	0	0	0	0	0	0	0	0	0	0	0	0	0	0	0	0.0	0.0	0.0	0.0	0.0	0.0	0.0	0.0	0.0	0.0	0.0	0.0	0.0	0.0	0.0	0.0	0.0	0.0	0.0	0.0	0.0	0.0	0.0	0.0	0.0	0.0	0.0
Novelgene10760	Scaffold3457	+	1475191	1477396	803	11	16	98	49	34	40	13	28	46	50	46	85	211	349	731	37	210	0.3	0.5	2.6	1.4	1.0	1.3	0.4	0.6	1.2	1.5	1.3	2.5	5.9	10.3	21.3	0.9	6.7	0.3	21.3	0.5	2.6	1.4	0.9	1.0	1.3	0.4	0.6
Novelgene10761	Scaffold3457	+	1524325	1534486	4450	2619	2934	2844	2867	2703	2331	3340	4019	3311	2723	3402	2826	3668	3177	2459	2959	2038	32.3	36.3	31.2	34.4	32.1	31.5	38.9	37.2	34.9	33.2	39.4	33.8	41.3	37.9	29.2	30.0	26.4	32.3	29.2	36.3	31.2	34.4	30.0	32.1	31.5	38.9	37.2
Novelgene10762	Scaffold6343	+	115845	118081	2237	2	34	12	38	10	4	36	44	49	47	24	14	52	14	21	32	13	0.0	0.4	0.1	0.4	0.1	0.0	0.4	0.4	0.5	0.5	0.2	0.1	0.5	0.1	0.2	0.3	0.1	0.0	0.2	0.4	0.1	0.4	0.3	0.1	0.0	0.4	0.4
Novelgene10763	Scaffold6343	+	123290	124948	1659	6	10	0	6	12	15	43	20	67	29	52	5	51	10	13	1	15	0.1	0.1	0.0	0.1	0.2	0.2	0.6	0.2	0.8	0.4	0.7	0.1	0.7	0.1	0.2	0.0	0.2	0.1	0.2	0.1	0.0	0.1	0.0	0.2	0.2	0.6	0.2
Novelgene10764	Scaffold6343	+	266365	285451	1707	5	1	4	3	2	18	2	7	6	3	1	8	6	0	0	2	8	0.1	0.0	0.1	0.1	0.0	0.3	0.0	0.1	0.1	0.1	0.0	0.1	0.1	0.0	0.0	0.0	0.1	0.1	0.0	0.0	0.1	0.1	0.0	0.0	0.3	0.0	0.1
Novelgene10765	Scaffold8983	+	38758	41250	1438	219	87	126	33	94	2	30	19	25	2	10	114	1	81	71	227	4	4.3	1.7	2.2	0.6	1.8	0.0	0.6	0.3	0.4	0.0	0.2	2.2	0.0	1.5	1.3	3.7	0.1	4.3	1.3	1.7	2.2	0.6	3.7	1.8	0.0	0.6	0.3
Novelgene10766	Scaffold8983	+	42223	43632	1410	362	261	321	115	251	70	376	335	294	29	20	660	76	535	459	574	30	6.3	4.5	4.9	1.9	4.2	1.3	6.1	4.4	4.3	0.5	0.3	11.1	1.2	9.0	7.6	8.2	0.5	6.3	7.6	4.5	4.9	1.9	8.2	4.2	1.3	6.1	4.4
Novelgene10767	Scaffold8983	+	191998	195004	3007	0	6	0	2	0	0	2	13	6	19	8	1	1	3	9	4	51	0.0	0.0	0.0	0.0	0.0	0.0	0.0	0.1	0.0	0.2	0.1	0.0	0.0	0.0	0.1	0.0	0.4	0.0	0.1	0.0	0.0	0.0	0.0	0.0	0.0	0.0	0.1
Novelgene10768	Scaffold8983	+	215107	218508	3402	69	121	14	183	143	101	268	272	221	288	229	143	222	114	129	134	130	0.5	0.9	0.1	1.3	1.0	0.8	1.8	1.5	1.4	2.0	1.5	1.0	1.5	0.8	0.9	0.8	1.0	0.5	0.9	0.9	0.1	1.3	0.8	1.0	0.8	1.8	1.5
Novelgene10769	Scaffold10766	+	2475	3436	962	1	1	4	14	1	4	26	5	11	2	2	15	4	0	11	3	46	0.0	0.0	0.1	0.3	0.0	0.1	0.6	0.1	0.2	0.1	0.0	0.4	0.1	0.0	0.3	0.1	1.2	0.0	0.3	0.0	0.1	0.3	0.1	0.0	0.1	0.6	0.1
Novelgene1077	Scaffold2966	+	93278	102788	7323	2159	3242	3290	3888	4134	4863	4719	5088	4479	3010	3642	1893	3130	1873	2610	3349	1197	18.6	28.0	25.2	32.6	34.3	45.9	38.4	33.0	33.0	25.6	29.4	15.8	24.7	15.6	21.6	23.7	10.8	18.6	21.6	28.0	25.2	32.6	23.7	34.3	45.9	38.4	33.0
Novelgene10770	Scaffold2977	+	135232	139661	2306	271	759	68	38	311	15	443	18	13	529	474	134	13	5	896	9	8	3.6	10.1	0.8	0.5	4.0	0.2	5.6	0.2	0.1	6.9	5.9	1.7	0.2	0.1	11.5	0.1	0.1	3.6	11.5	10.1	0.8	0.5	0.1	4.0	0.2	5.6	0.2
Novelgene10771	Scaffold2977	+	182770	183629	860	0	0	0	0	0	0	6	3	3	5	0	2	1	1	0	0	4	0.0	0.0	0.0	0.0	0.0	0.0	0.2	0.1	0.1	0.1	0.0	0.1	0.0	0.0	0.0	0.0	0.1	0.0	0.0	0.0	0.0	0.0	0.0	0.0	0.0	0.2	0.1
Novelgene10772	Scaffold7566	+	78166	79007	715	26	77	51	73	94	82	136	133	129	100	55	51	67	10	61	41	22	0.9	2.6	1.5	2.4	3.1	3.1	4.4	3.4	3.8	3.4	1.8	1.7	2.1	0.3	2.0	1.1	0.8	0.9	2.0	2.6	1.5	2.4	1.1	3.1	3.1	4.4	3.4
Novelgene10773	Scaffold2311	+	71168	73670	1682	886	1631	1020	781	838	1580	1266	2310	2041	2138	1335	2259	2309	1241	1076	1338	1545	21.0	38.8	21.5	18.0	19.1	41.0	28.4	41.1	41.3	50.0	29.7	52.0	50.0	28.5	24.5	26.1	38.4	21.0	24.5	38.8	21.5	18.0	26.1	19.1	41.0	28.4	41.1
Novelgene10774	Scaffold2311	+	132786	133070	285	0	0	0	0	0	0	0	0	0	0	0	0	0	0	0	0	0	0.0	0.0	0.0	0.0	0.0	0.0	0.0	0.0	0.0	0.0	0.0	0.0	0.0	0.0	0.0	0.0	0.0	0.0	0.0	0.0	0.0	0.0	0.0	0.0	0.0	0.0	0.0
Novelgene10775	Scaffold2311	+	186633	190020	3388	34	40	22	52	52	84	65	123	116	72	64	26	90	39	9	62	14	0.2	0.3	0.1	0.4	0.4	0.7	0.4	0.7	0.7	0.5	0.4	0.2	0.6	0.3	0.1	0.4	0.1	0.2	0.1	0.3	0.1	0.4	0.4	0.4	0.7	0.4	0.7
Novelgene10776	Scaffold2311	+	190924	193795	2872	27	29	30	11	26	31	32	33	60	41	43	7	46	28	16	44	34	0.2	0.2	0.2	0.1	0.2	0.3	0.3	0.2	0.4	0.3	0.3	0.1	0.4	0.2	0.1	0.3	0.3	0.2	0.1	0.2	0.2	0.1	0.3	0.2	0.3	0.3	0.2
Novelgene10777	Scaffold2311	+	567084	567847	764	161	129	124	123	85	52	82	186	93	106	105	159	58	74	161	153	48	5.1	4.1	3.5	3.8	2.6	1.8	2.5	4.5	2.5	3.3	3.1	4.9	1.7	2.3	4.9	4.0	1.6	5.1	4.9	4.1	3.5	3.8	4.0	2.6	1.8	2.5	4.5
Novelgene10778	Scaffold2311	+	734535	737733	1630	365	171	217	124	82	77	203	261	162	79	97	96	57	74	112	224	88	5.7	2.7	3.0	1.9	1.2	1.3	3.0	3.1	2.2	1.2	1.4	1.5	0.8	1.1	1.7	2.9	1.4	5.7	1.7	2.7	3.0	1.9	2.9	1.2	1.3	3.0	3.1
Novelgene10779	Scaffold35570	+	254	1992	1140	115	82	114	96	118	93	138	162	90	118	72	93	106	36	81	123	22	2.5	1.8	2.2	2.0	2.4	2.2	2.8	2.6	1.6	2.5	1.4	1.9	2.1	0.7	1.7	2.2	0.5	2.5	1.7	1.8	2.2	2.0	2.2	2.4	2.2	2.8	2.6
Novelgene1078	Scaffold2966	+	103343	107197	3020	1	0	0	0	0	0	0	2	1	0	0	0	0	1	0	0	0	0.0	0.0	0.0	0.0	0.0	0.0	0.0	0.0	0.0	0.0	0.0	0.0	0.0	0.0	0.0	0.0	0.0	0.0	0.0	0.0	0.0	0.0	0.0	0.0	0.0	0.0	0.0
Novelgene10780	Scaffold4855	+	179921	181803	1883	6	8	11	4	1	3	8	10	10	11	6	8	6	0	5	1	6	0.1	0.1	0.1	0.1	0.0	0.0	0.1	0.1	0.1	0.1	0.1	0.1	0.1	0.0	0.1	0.0	0.1	0.1	0.1	0.1	0.1	0.1	0.0	0.0	0.0	0.1	0.1
Novelgene10781	Scaffold4854	+	76137	77302	1166	0	0	0	0	1	0	0	0	0	0	0	0	0	0	0	0	0	0.0	0.0	0.0	0.0	0.0	0.0	0.0	0.0	0.0	0.0	0.0	0.0	0.0	0.0	0.0	0.0	0.0	0.0	0.0	0.0	0.0	0.0	0.0	0.0	0.0	0.0	0.0
Novelgene10782	Scaffold6164	+	415921	419375	3455	0	0	0	0	0	0	0	0	0	4	0	0	0	0	0	0	0	0.0	0.0	0.0	0.0	0.0	0.0	0.0	0.0	0.0	0.0	0.0	0.0	0.0	0.0	0.0	0.0	0.0	0.0	0.0	0.0	0.0	0.0	0.0	0.0	0.0	0.0	0.0
Novelgene10783	Scaffold6164	+	805628	806337	710	0	0	3	7	2	0	0	3	0	1	2	1	0	1	2	0	0	0.0	0.0	0.1	0.2	0.1	0.0	0.0	0.1	0.0	0.0	0.1	0.0	0.0	0.0	0.1	0.0	0.0	0.0	0.1	0.0	0.1	0.2	0.0	0.1	0.0	0.0	0.1
Novelgene10784	Scaffold6164	+	1030397	1031147	477	19	35	4	6	21	0	10	6	2	13	12	4	4	0	30	3	2	1.0	1.8	0.2	0.3	1.0	0.0	0.5	0.2	0.1	0.7	0.6	0.2	0.2	0.0	1.5	0.1	0.1	1.0	1.5	1.8	0.2	0.3	0.1	1.0	0.0	0.5	0.2
Novelgene10785	Scaffold6164	+	1102489	1104123	1635	129	72	109	102	78	82	71	70	63	45	35	8	76	68	67	91	101	1.9	1.1	1.4	1.5	1.1	1.3	1.0	0.8	0.8	0.7	0.5	0.1	1.0	1.0	1.0	1.1	1.6	1.9	1.0	1.1	1.4	1.5	1.1	1.1	1.3	1.0	0.8
Novelgene10786	Scaffold6164	+	1108672	1111535	2864	0	0	0	3	0	4	13	1	3	6	1	0	4	6	0	0	1	0.0	0.0	0.0	0.0	0.0	0.0	0.1	0.0	0.0	0.1	0.0	0.0	0.0	0.0	0.0	0.0	0.0	0.0	0.0	0.0	0.0	0.0	0.0	0.0	0.0	0.1	0.0
Novelgene10787	Scaffold6164	+	1235438	1242486	2975	98	43	30	3	44	0	0	0	0	0	6	22	0	4	22	80	0	1.2	0.5	0.3	0.0	0.5	0.0	0.0	0.0	0.0	0.0	0.1	0.3	0.0	0.0	0.3	0.8	0.0	1.2	0.3	0.5	0.3	0.0	0.8	0.5	0.0	0.0	0.0
Novelgene10788	Scaffold10415	+	115347	116568	1222	830	936	544	583	662	200	546	413	489	225	451	673	240	536	808	1025	8	16.6	18.7	9.7	11.3	12.7	4.4	10.3	6.2	8.3	4.4	8.4	13.0	4.4	10.4	15.5	16.8	0.2	16.6	15.5	18.7	9.7	11.3	16.8	12.7	4.4	10.3	6.2
Novelgene10789	Scaffold36005	+	693	2659	1877	21	19	19	38	29	14	23	49	34	30	2	35	33	21	15	54	0	0.3	0.2	0.2	0.5	0.4	0.2	0.3	0.5	0.4	0.4	0.0	0.4	0.4	0.3	0.2	0.6	0.0	0.3	0.2	0.2	0.2	0.5	0.6	0.4	0.2	0.3	0.5
Novelgene1079	Scaffold2966	+	122846	123397	552	0	0	0	0	0	0	0	0	0	0	0	0	0	0	0	0	0	0.0	0.0	0.0	0.0	0.0	0.0	0.0	0.0	0.0	0.0	0.0	0.0	0.0	0.0	0.0	0.0	0.0	0.0	0.0	0.0	0.0	0.0	0.0	0.0	0.0	0.0	0.0
Novelgene10790	Scaffold10411	+	43501	47636	4136	52	103	25	85	64	30	121	135	93	97	57	74	56	56	64	46	36	0.3	0.6	0.1	0.5	0.4	0.2	0.7	0.6	0.5	0.6	0.3	0.4	0.3	0.3	0.4	0.2	0.2	0.3	0.4	0.6	0.1	0.5	0.2	0.4	0.2	0.7	0.6
Novelgene10791	Scaffold10411	+	57136	60427	2595	0	0	0	1	0	0	0	0	2	0	0	0	0	0	2	0	0	0.0	0.0	0.0	0.0	0.0	0.0	0.0	0.0	0.0	0.0	0.0	0.0	0.0	0.0	0.0	0.0	0.0	0.0	0.0	0.0	0.0	0.0	0.0	0.0	0.0	0.0	0.0
Novelgene10792	Scaffold10411	+	67106	69740	2629	27	66	47	53	46	72	152	94	88	79	53	32	133	74	52	58	94	0.3	0.6	0.4	0.5	0.4	0.7	1.3	0.7	0.7	0.7	0.5	0.3	1.1	0.7	0.5	0.4	0.9	0.3	0.5	0.6	0.4	0.5	0.4	0.4	0.7	1.3	0.7
Novelgene10793	Scaffold10411	+	74598	77763	3165	140	76	83	78	147	129	108	73	113	105	91	116	87	128	102	86	117	1.4	0.7	0.7	0.7	1.4	1.4	1.0	0.5	0.9	1.0	0.8	1.1	0.8	1.2	0.9	0.7	1.2	1.4	0.9	0.7	0.7	0.7	0.7	1.4	1.4	1.0	0.5
Novelgene10794	Scaffold5585	+	93131	94814	1684	14	41	19	39	36	40	43	52	71	23	45	29	49	24	7	22	8	0.2	0.6	0.2	0.5	0.5	0.6	0.6	0.6	0.9	0.3	0.6	0.4	0.6	0.3	0.1	0.3	0.1	0.2	0.1	0.6	0.2	0.5	0.3	0.5	0.6	0.6	0.6
Novelgene10795	Scaffold5585	+	215529	217165	1637	1	2	0	0	5	0	0	0	1	0	0	0	7	0	0	7	0	0.0	0.0	0.0	0.0	0.1	0.0	0.0	0.0	0.0	0.0	0.0	0.0	0.1	0.0	0.0	0.1	0.0	0.0	0.0	0.0	0.0	0.0	0.1	0.1	0.0	0.0	0.0
Novelgene10796	Scaffold5585	+	244383	246989	2607	3	2	0	4	6	0	6	0	0	0	1	0	0	2	4	3	8	0.0	0.0	0.0	0.0	0.1	0.0	0.1	0.0	0.0	0.0	0.0	0.0	0.0	0.0	0.0	0.0	0.1	0.0	0.0	0.0	0.0	0.0	0.0	0.1	0.0	0.1	0.0
Novelgene10797	Scaffold5587	+	19	3603	1116	2	0	20	8	4	5	4	2	11	5	8	3	0	0	34	7	1	0.1	0.0	0.5	0.2	0.1	0.2	0.1	0.0	0.3	0.1	0.2	0.1	0.0	0.0	0.9	0.2	0.0	0.1	0.9	0.0	0.5	0.2	0.2	0.1	0.2	0.1	0.0
Novelgene10798	Scaffold5587	+	274142	278180	4039	2	7	8	11	1	1	12	2	3	2	0	0	4	11	3	8	12	0.0	0.0	0.0	0.1	0.0	0.0	0.1	0.0	0.0	0.0	0.0	0.0	0.0	0.1	0.0	0.0	0.1	0.0	0.0	0.0	0.0	0.1	0.0	0.0	0.0	0.1	0.0
Novelgene10799	Scaffold3539	+	193580	197815	3493	0	0	0	0	0	0	0	0	0	0	0	0	0	0	0	0	0	0.0	0.0	0.0	0.0	0.0	0.0	0.0	0.0	0.0	0.0	0.0	0.0	0.0	0.0	0.0	0.0	0.0	0.0	0.0	0.0	0.0	0.0	0.0	0.0	0.0	0.0	0.0
Novelgene1080	Scaffold2966	+	142884	144220	1337	43	26	31	56	57	38	112	83	93	99	90	45	87	56	62	15	58	0.8	0.5	0.5	1.0	1.0	0.8	1.9	1.1	1.4	1.8	1.5	0.8	1.5	1.0	1.1	0.2	1.1	0.8	1.1	0.5	0.5	1.0	0.2	1.0	0.8	1.9	1.1
Novelgene10800	Scaffold3539	+	200383	201917	1535	201	342	154	272	168	165	122	141	132	136	92	217	207	138	218	212	204	3.2	5.5	2.2	4.2	2.6	2.9	1.8	1.7	1.8	2.1	1.4	3.3	3.0	2.1	3.3	2.8	3.4	3.2	3.3	5.5	2.2	4.2	2.8	2.6	2.9	1.8	1.7
Novelgene10801	Scaffold3539	+	209661	218798	8094	140	342	101	237	154	97	228	295	362	241	286	173	482	202	237	190	85	0.8	1.9	0.5	1.3	0.8	0.6	1.2	1.2	1.7	1.3	1.5	0.9	2.4	1.1	1.3	0.9	0.5	0.8	1.3	1.9	0.5	1.3	0.9	0.8	0.6	1.2	1.2
Novelgene10802	Scaffold3538	+	259254	263903	4325	837	1323	802	1461	1364	978	1213	1407	1271	1272	916	875	897	536	1066	1125	1506	7.8	12.4	6.7	13.3	12.3	10.0	10.7	9.9	10.1	11.7	8.0	7.9	7.7	4.8	9.6	8.6	14.8	7.8	9.6	12.4	6.7	13.3	8.6	12.3	10.0	10.7	9.9
Novelgene10803	Scaffold3538	+	409917	412326	2410	12	31	1	30	4	3	6	9	29	12	9	12	46	19	10	16	31	0.1	0.3	0.0	0.3	0.0	0.0	0.1	0.1	0.3	0.1	0.1	0.1	0.4	0.2	0.1	0.1	0.3	0.1	0.1	0.3	0.0	0.3	0.1	0.0	0.0	0.1	0.1
Novelgene10804	Scaffold3538	+	468627	470873	2247	1	2	0	0	0	0	0	0	0	0	2	0	0	0	4	1	1	0.0	0.0	0.0	0.0	0.0	0.0	0.0	0.0	0.0	0.0	0.0	0.0	0.0	0.0	0.0	0.0	0.0	0.0	0.0	0.0	0.0	0.0	0.0	0.0	0.0	0.0	0.0
Novelgene10805	Scaffold3538	+	904103	905416	1314	6	5	12	3	5	3	5	1	0	0	0	1	0	1	1	3	0	0.1	0.1	0.2	0.1	0.1	0.1	0.1	0.0	0.0	0.0	0.0	0.0	0.0	0.0	0.0	0.0	0.0	0.1	0.0	0.1	0.2	0.1	0.0	0.1	0.1	0.1	0.0
Novelgene10806	Scaffold3533	+	64472	68863	2786	259	258	207	359	222	178	326	415	314	366	373	201	325	151	305	237	404	3.2	3.2	2.3	4.3	2.7	2.4	3.8	3.9	3.3	4.5	4.3	2.4	3.7	1.8	3.6	2.4	5.3	3.2	3.6	3.2	2.3	4.3	2.4	2.7	2.4	3.8	3.9
Novelgene10807	Scaffold3533	+	262401	266064	669	663	763	669	791	754	714	1020	1221	1201	1088	1162	1006	1182	1201	888	823	941	24.2	27.9	21.7	28.1	26.5	28.5	35.1	33.5	37.4	39.2	39.7	35.6	39.4	42.4	31.1	24.7	36.0	24.2	31.1	27.9	21.7	28.1	24.7	26.5	28.5	35.1	33.5
Novelgene10808	Scaffold3533	+	266804	267156	353	0	0	0	0	0	0	0	0	0	0	0	0	0	0	0	0	0	0.0	0.0	0.0	0.0	0.0	0.0	0.0	0.0	0.0	0.0	0.0	0.0	0.0	0.0	0.0	0.0	0.0	0.0	0.0	0.0	0.0	0.0	0.0	0.0	0.0	0.0	0.0
Novelgene10809	Scaffold3533	+	363258	372414	2772	2	5	0	2	5	2	5	2	3	2	3	7	1	10	6	0	11	0.0	0.1	0.0	0.0	0.1	0.0	0.1	0.0	0.0	0.0	0.0	0.1	0.0	0.1	0.1	0.0	0.1	0.0	0.1	0.1	0.0	0.0	0.0	0.1	0.0	0.1	0.0
Novelgene1081	Scaffold3907	+	342608	345477	2870	0	0	0	0	0	0	0	0	0	0	0	0	0	0	0	0	0	0.0	0.0	0.0	0.0	0.0	0.0	0.0	0.0	0.0	0.0	0.0	0.0	0.0	0.0	0.0	0.0	0.0	0.0	0.0	0.0	0.0	0.0	0.0	0.0	0.0	0.0	0.0
Novelgene10810	Scaffold3533	+	373407	373666	260	0	0	0	0	0	0	0	0	0	0	0	0	0	0	0	0	0	0.0	0.0	0.0	0.0	0.0	0.0	0.0	0.0	0.0	0.0	0.0	0.0	0.0	0.0	0.0	0.0	0.0	0.0	0.0	0.0	0.0	0.0	0.0	0.0	0.0	0.0	0.0
Novelgene10811	Scaffold3533	+	1328457	1331507	926	0	0	0	0	0	0	1	1	0	0	0	0	0	1	0	0	1	0.0	0.0	0.0	0.0	0.0	0.0	0.0	0.0	0.0	0.0	0.0	0.0	0.0	0.0	0.0	0.0	0.0	0.0	0.0	0.0	0.0	0.0	0.0	0.0	0.0	0.0	0.0
Novelgene10812	Scaffold3533	+	1718098	1720800	2703	0	0	1	0	0	0	0	0	1	0	0	0	0	0	0	0	1	0.0	0.0	0.0	0.0	0.0	0.0	0.0	0.0	0.0	0.0	0.0	0.0	0.0	0.0	0.0	0.0	0.0	0.0	0.0	0.0	0.0	0.0	0.0	0.0	0.0	0.0	0.0
Novelgene10813	Scaffold3537	+	437745	441521	1204	28	31	11	43	39	10	34	19	15	31	25	22	14	5	22	36	12	0.6	0.6	0.2	0.8	0.8	0.2	0.7	0.3	0.3	0.6	0.5	0.4	0.3	0.1	0.4	0.6	0.3	0.6	0.4	0.6	0.2	0.8	0.6	0.8	0.2	0.7	0.3
Novelgene10814	Scaffold3537	+	456621	462045	2862	19	30	38	21	23	17	51	20	26	15	48	15	5	6	58	42	6	0.2	0.3	0.3	0.2	0.2	0.2	0.4	0.1	0.2	0.1	0.4	0.1	0.0	0.1	0.5	0.3	0.1	0.2	0.5	0.3	0.3	0.2	0.3	0.2	0.2	0.4	0.1
Novelgene10815	Scaffold3537	+	473289	475501	1988	0	0	1	0	1	0	1	7	5	2	0	0	0	0	1	6	0	0.0	0.0	0.0	0.0	0.0	0.0	0.0	0.1	0.1	0.0	0.0	0.0	0.0	0.0	0.0	0.1	0.0	0.0	0.0	0.0	0.0	0.0	0.1	0.0	0.0	0.0	0.1
Novelgene10816	Scaffold3537	+	581561	584366	2483	0	0	5	0	7	10	1	0	0	1	6	5	1	2	6	7	24	0.0	0.0	0.0	0.0	0.1	0.1	0.0	0.0	0.0	0.0	0.1	0.0	0.0	0.0	0.1	0.1	0.2	0.0	0.1	0.0	0.0	0.0	0.1	0.1	0.1	0.0	0.0
Novelgene10817	Scaffold3537	+	695772	704968	6065	1689	4604	2834	2670	3124	3283	2910	5496	4149	3329	3594	2454	4014	1666	2109	2161	1433	12.4	33.9	18.5	19.1	22.1	26.4	20.2	30.3	26.0	24.2	24.8	17.5	27.0	11.8	14.9	13.1	11.0	12.4	14.9	33.9	18.5	19.1	13.1	22.1	26.4	20.2	30.3
Novelgene10818	Scaffold3537	+	827231	830413	3183	16	12	10	17	9	8	17	12	30	17	25	9	18	14	11	8	4	0.1	0.1	0.1	0.1	0.1	0.1	0.1	0.1	0.2	0.1	0.2	0.1	0.1	0.1	0.1	0.1	0.0	0.1	0.1	0.1	0.1	0.1	0.1	0.1	0.1	0.1	0.1
Novelgene10819	Scaffold3537	+	870064	872857	2794	4	45	0	15	24	3	28	42	22	12	14	13	29	11	11	1	6	0.0	0.4	0.0	0.1	0.2	0.0	0.2	0.3	0.2	0.1	0.1	0.1	0.2	0.1	0.1	0.0	0.1	0.0	0.1	0.4	0.0	0.1	0.0	0.2	0.0	0.2	0.3
Novelgene1082	Scaffold3907	+	457072	457373	302	0	0	0	0	0	0	0	0	0	0	0	0	0	0	0	0	0	0.0	0.0	0.0	0.0	0.0	0.0	0.0	0.0	0.0	0.0	0.0	0.0	0.0	0.0	0.0	0.0	0.0	0.0	0.0	0.0	0.0	0.0	0.0	0.0	0.0	0.0	0.0
Novelgene10820	Scaffold3537	+	910532	913182	2651	2	0	0	9	6	5	11	6	2	2	5	7	4	3	0	6	3	0.0	0.0	0.0	0.1	0.1	0.1	0.1	0.0	0.0	0.0	0.0	0.1	0.0	0.0	0.0	0.0	0.0	0.0	0.0	0.0	0.0	0.1	0.0	0.1	0.1	0.1	0.0
Novelgene10821	Scaffold3537	+	1153355	1158282	3177	2	8	17	0	0	1	0	2	1	0	0	1	6	15	1	10	2	0.0	0.1	0.1	0.0	0.0	0.0	0.0	0.0	0.0	0.0	0.0	0.0	0.0	0.1	0.0	0.1	0.0	0.0	0.0	0.1	0.1	0.0	0.1	0.0	0.0	0.0	0.0
Novelgene10822	Scaffold3537	+	1262329	1264535	2054	6	8	7	7	2	10	2	10	6	6	7	7	8	7	26	22	126	0.1	0.1	0.1	0.1	0.0	0.2	0.0	0.1	0.1	0.1	0.1	0.1	0.1	0.1	0.4	0.3	1.9	0.1	0.4	0.1	0.1	0.1	0.3	0.0	0.2	0.0	0.1
Novelgene10823	Scaffold3537	+	1385829	1389256	3428	0	0	0	0	0	0	0	0	0	0	0	0	0	0	0	0	0	0.0	0.0	0.0	0.0	0.0	0.0	0.0	0.0	0.0	0.0	0.0	0.0	0.0	0.0	0.0	0.0	0.0	0.0	0.0	0.0	0.0	0.0	0.0	0.0	0.0	0.0	0.0
Novelgene10824	Scaffold3537	+	1776306	1784980	4737	2278	2322	3171	3300	2734	3327	2638	3275	2401	2461	2439	1805	2676	1898	2404	2459	2128	20.5	21.0	25.4	28.9	23.7	32.8	22.5	22.2	18.5	21.9	20.6	15.8	22.0	16.5	20.8	18.2	20.1	20.5	20.8	21.0	25.4	28.9	18.2	23.7	32.8	22.5	22.2
Novelgene10825	Scaffold3537	+	1785221	1787821	2601	3	4	0	1	0	1	0	0	0	0	0	0	12	0	5	21	1	0.0	0.0	0.0	0.0	0.0	0.0	0.0	0.0	0.0	0.0	0.0	0.0	0.1	0.0	0.0	0.2	0.0	0.0	0.0	0.0	0.0	0.0	0.2	0.0	0.0	0.0	0.0
Novelgene10826	Scaffold3536	+	231846	235390	3545	1	5	9	1	0	0	2	1	0	0	0	2	0	0	12	0	3	0.0	0.0	0.1	0.0	0.0	0.0	0.0	0.0	0.0	0.0	0.0	0.0	0.0	0.0	0.1	0.0	0.0	0.0	0.1	0.0	0.1	0.0	0.0	0.0	0.0	0.0	0.0
[truncated: 51,035 more rows]
[truncated: 209 more columns]
